# Supplementary material for: Evidence of Recombination Suppression Blocks on the Y Chromosome of Date Palm (Phoenix dactylifera)
Source: Front Plant Sci. 2021 Apr 20;12:634901. doi: 10.3389/fpls.2021.634901 (PMC8093805; doi:10.3389/fpls.2021.634901)
Supplement: Supplementary Table 1 — An excel file containing information about contigs that passed all filters in this study including which Kmer Density Block they are assigned to. [file Table_1.XLSX]

## Sheet: Sheet1
Supplementary Table 1 for Torres et al. " Evidence of recombination suppression blocks on the Y chromosome of date palm (Phoenix dactylifera)"
	ID in FASTA file	Male Kmer counts		Lenth	Number of ambiguous bases			Ratio of average of kmer density of 5 forward contigs to previous 5 contigs
NatComID	ID	Hap1 M kmer count	Hap2 M kmer count	length	N	length-Ns (orRptMasked)	bp/male kmer	Ratio of running average (bp/male kmer)	DP strata
	6551	26	113	1070	0	1070	9.46903	0	1
dpS6Y	6011	833	8593	89164	10	89154	10.3752	0	1
dpBLOGlike	dpBLOGlike	N/A	N/A	111099	69085	42014	11.2638	0	1
dpBGPATlike	gpatBAC170to174	N/A	N/A	238144	183740	54404	12.6227	0	1
	6514	106	360	4847	0	4847	13.4639	0	1
	6823	1145	2908	43151	0	43151	14.8387	1.37414	1
	6968	720	1982	35495	6000	29495	14.8814	1.34852	1
dpB2Y	dpB2Y	N/A	N/A	781564	466872	314692	16.1215	1.21456	1
dpBCYPlike	dpBCYPlike	N/A	N/A	274394	185362	89032	17.0331	1.31168	1
dpS12Y	5825	3485	198	89036	21220	67816	19.4594	1.44968	1
dpB3Y	dpB3Y	N/A	N/A	289622	196345	93277	19.5796	1.38285	1
dpB1Y	dpB1Y	N/A	N/A	130775	67598	63177	21.7178	1.35937	1
	6800	207	735	23416	3000	20416	27.7769	1.46586	2
dpS4Y	6731	432	5152	201024	57100	143924	27.9356	1.29897	2
	7079	211	0	6126	0	6126	29.0332	1.14235	2
dpS10Y	5912	1084	0	34743	3000	31743	29.2832	1.11341	2
dpS9Y	5979	66	1313	43944	5000	38944	29.6603	1.2333	2
	5879	2945	520	97241	9010	88231	29.9596	1.54798	2
dpS11Y	6643	81	590	27585	0	27585	46.7542	2.00889	3
	5698	411	56	27443	3000	24443	59.472	2.0355	3
	6469	1018	287	62466	100	62366	61.2633	1.88261	3
	6654	36	0	2543	0	2543	70.6389	1.63911	3
	5983	35	1005	87558	5010	82548	82.1373	1.97159	3
	6259	12	69	6028	0	6028	87.3623	2.3284	3
dpS8Y	6054	647	36	105672	24210	81462	125.907	3.2209	3
	6216	2905	336	522839	17120	505719	174.086	3.44265	4
	6218	1444	84	391770	31510	360260	249.488	3.07007	4
	5882	1073	30	464370	56210	408160	380.391	2.4993	4
	6171	35	0	13411	10	13401	382.886	1.79273	4
	5899	22	263	102738	600	102138	388.357	1.48486	4
	6790	337	89	150402	15400	135002	400.599	1.47678	4
	6002	2	61	26778	100	26678	437.344	1.41905	4
	4695	314	2462	1263541	95130	1168411	474.578	1.3852	4
	6741	181	14	101362	10500	90862	502	1.40897	4
	6125	3	132	78557	11010	67547	511.72	1.40742	4
	6701	3	165	110231	6100	104131	631.097	1.39101	5
	6668	135	16	85937	0	85937	636.57	1.29419	5
dpS5784H2	5784	61	1035	706543	29050	677493	654.583	1.19829	5
	5699	223	21	153608	5000	148608	666.404	1.09795	5
	6519	38	109	83164	8000	75164	689.578	1.14608	5
	5930	81	0	58679	100	58579	723.198	1.17135	5
dpS5Y	5505	681	23	567483	67040	500443	734.865	1.11698	5
	6835	251	30	236227	30620	205607	819.151	1.24236	5
	6284	162	10	144017	10610	133407	823.5	1.26747	5
	6506	15	137	117963	1010	116953	853.672	1.27744	5
	6916	7	34	32822	0	32822	965.353	1.28252	5
	7031	153	1016	1043850	42840	1001010	985.246	1.23367	5
	5789	41	6	54078	10100	43978	1072.63	1.23602	5
	5872	45	6	58545	10200	48345	1074.33	1.19772	5
	5753	264	17	336897	51110	285787	1082.53	1.16995	5
	6967	39	355	427027	28200	398827	1123.46	1.16603	5
	5937	12	33	37736	0	37736	1143.52	1.19477	5
	5509	258	52	342764	31630	311134	1205.95	1.18748	5
	6755	10	93	115275	210	115065	1237.26	1.25272	5
	5689	147	12	224626	29120	195506	1329.97	1.27011	5
	6293	38	6	58627	3100	55527	1461.24	1.2548	5
	6009	0	80	123052	3410	119642	1495.53	1.20391	5
	6487	42	16	64199	0	64199	1528.55	1.17736	5
	6672	12	78	137381	17100	120281	1542.06	1.15847	5
	6059	8	33	61320	10110	51210	1551.82	1.14376	5
	6847	4	163	342776	88410	254366	1560.53	1.1425	5
	5510	63	219	510608	129410	381198	1740.63	1.15562	5
dpS6694H1	6694	81	11	147216	3430	143786	1775.14	1.12704	5
	5058	480	131	915281	57550	857731	1786.94	1.09636	5
	5736	14	75	165822	31120	134702	1796.03	1.06715	5
	6227	66	4	164418	34000	130418	1976.03	1.11346	5
