# Supplementary material for: Evidence of Recombination Suppression Blocks on the Y Chromosome of Date Palm (Phoenix dactylifera)
Source: Front Plant Sci. 2021 Apr 20;12:634901. doi: 10.3389/fpls.2021.634901 (PMC8093805; doi:10.3389/fpls.2021.634901)
Supplement: Supplementary Information — A text file of FASTA sequence entries for all phased scaffolds analyzed here. A contig contains an “Xchr” or “Ychr” in the title to denote which allele it is predicted to be from. [file Data_Sheet_1.ZIP]

Archive with 1 entries (1 files):
- SupplementaryInformation_datePalm_phasedContigs.fasta
