# Supplementary material for: Evidence of Recombination Suppression Blocks on the Y Chromosome of Date Palm (Phoenix dactylifera)
Source: Front Plant Sci. 2021 Apr 20;12:634901. doi: 10.3389/fpls.2021.634901 (PMC8093805; doi:10.3389/fpls.2021.634901)
Supplement: Supplementary Information — A text file of FASTA sequence entries for all phased scaffolds analyzed here. A contig contains an “Xchr” or “Ychr” in the title to denote which allele it is predicted to be from. [file Data_Sheet_1.ZIP › SupplementaryInformation_datePalm_phasedContigs.fasta]

>2643_Xchr
AACACTCCAAACATTCTAATTTATTTGTCTGCACAGATCTTAAAGTTGCTATGGAGCTAGCAGCCAACGGTGAATTTGGA
GGAAGGTGAATCCTTCCATCACGCGAACGATGCAACCTCTGTGCGTGGTGGTATAGGCCTTACTCTCCTTGGCTTCGCGG
CTGCTGTTGGAACAGTCGGCCAACCGCAACCGACAGCTCATACGCGACATCCACGTGCGGTCTGCCAGTACAGCGGCGCG
TTCCCTCCCTCCCCCTCTTTTTTAAGCACACTCTCTCGCTCAGTTACCAAAAAAACAAAAAAAAACACGCTCTCTCTCTC
AAACTTAGTAGATTGGAGAGAGAGAGAGAGAGGGGGAAAGTGACGCGGTGCGCTGCATCTCTTCGGTTCCTCAGCCACGC
TTTTTGTACGAAACTGGCAGGCCCATATTGGGAAACCATGATAATCTCACCCACCCTTCTTTGCCTCTACTTTCCATGCT
GTTACTGCTGCTGCCGAAGCGAGGCAATCAAGGGCCCTCGATGCGAGGGGAGAAATAGGGGAAGAGAACGAGGAGAAGGC
TGGGGATGGGCGGTAAGCCTATCGCGCTGGTTCCCGTCCTCCGCAGCTCACCGCTTTTATTTCCATCCCTCTCATGCCAC
TCTGCTCCACTACCGTACCGGCTGACGCTGCCACAGTTCGCTGCCTCGCGGGTGCAACTTACCCCCGCGCTCGAGGCACC
ACCCCCTGGCCCCTGCGTCGAGACTCGAGCGCTTCTCCTGGCTTGATATTTAGACCCCCGCTCTTTTATTATTATCCACG
CTCCTTCTCGTTTTTGGTCTGGGCTTCTGGGTGGCTCGGCACTGGCCAATGGAGGCGGCGGCGGCGGCGGGATCGGAGGC
TCCGCCACCACCGGCGCCGCGGTCGCCGCCAGGGTACCCAGACCTGTGCGGGCGGCACCGGTTGCAGGTGGAGGTCCAGA
TCTTGAACTGGGAGATCGGATTTCTTGGGGTAATGTGGCTCCGATGCTATTGTTTTTAGTGGAGAGTTTGCATAGTTTCT
TTGTTTATTTGTTACCGGGCGGAACTGTGATTCCAGGTGTTGTCCAATTTACTCCTTTTCTACTTCTTCTCAAGTTCTTT
TGATACCTTATAATTAAATGCGCCACCCAATCCGTATTGTTGGGTCTGAAGAAAATTTTCCAATTTATAAGCTTACAATG
TAAGTTTGTAAACAAATTACAGACCAAGATCAGCTTTTGGAAGGTAAATAGTTTGTTTCTTTTTTCATTTTTCATTTTCT
TTTTTGCAGTTCACCTTTGTTATCCACTAAAAATTTGTTTTCTTCCTACTAAACATTCTTGAAAACCTTCAGACAATTAA
AGTCATGTCTGCAGTTTAATAATTTAAGGTGTTTTGATATATCAAGTTGTTTAGCGGCTTGGTATTGAATGGAAGGTGGA
GGAAAAAAGGCATTCTGTTTTTGTTGTGTTAATCTTCTAAAGAGTGATGAAGATTGCTAGAATGGTTCATCATGGATTGG
TGTTTTGTTTTTGGTAGATTAATTCATGTTAAGGACATAGATTGTGATGATCGTGATTTCACTTAAAGGCTATGAGATTT
CGTTGCTTATAGTTTAGAAGATTGCAAACAATTAGCTTTTGTGACATTGAAGCACCAAGAAATTTGCAAAAAATTCCATC
ATCATTCTTAATGTCTATGGAGGTCCTTCTACTTAATTTTGCACCTTATAATTAGCATATGCAAGTGTTGGATTGTTGGT
AGCAATTGAAATAATATTTCTTTTTTCCTTTCAAAAAAAAAAAATCAAGCAAACTTTTGTGGAAATCATTTACCGGTTTT
AAAGGAGGATGCCTTATTTGTGATTGTGGTGGAGTAAGCATTTCACACATATTATACACAAAGAAGTGCTTTACTCTTCT
GTTTTTCATACAACTAAAGTCAAAGTCTATTTATACATCATAATCTTTTGTCCCCTTTGCAACAACAGAAAAAGTCTCAT
AGAAAATTTTGTTATAAGCAGGAAGAGTTGGAATCACTTGAAGGACTTCAGTCTGTCTCTGGATGCTGCAAAGAGTATGT
TTTATAATTTGTTTCCCTTCAATTTTCCATAGTTTCCTGCATTTTGTTATTCAAAAAAATTGTAAAACTCAAATTGATGA
CCCAATTGAGTTCGAAATCAAGACTATAACAATATTATCTTTAGCAAGCTTACTGTGCATGTATGGGCCCTAACGAAGAA
ATAGCTGCCAACCTGCCATTGATCTCTTGCTTTTTGGTGGAGGGCCAAGACCTGCATTGACTTGATATCTGTTGACAAAT
GATGGTTTGAACATTTTCTAAATATTTTTGTTAATGAAACATTAATACAACTCAAAGTCAATTTATAAACAAGAATGCAC
CACATCATGTAGAGTAAATTTATGAAGGTCAAGCAATTTTAGAATTTGCAGCAAAGGATCAGTTAGAGATTCAAAACAAA
GTTAAACTACAGGTTCTTAAATTTTGCCAAGGAAATCAAGTTTTGTTAGGCAATATGTCTTTCTCTTTTTCTTTCTATAA
AATAAAAATTGCAAAAATTGTTTATTGATTGGCACATTATGTACAATGATATTTTGGCAGGGTCAATGAATATGTGGGTT
CACATGCGGATCCATTAGTACCGCTGTATGATACTCTGACTTCACTTTTTATCTTCAAAGGTTTATGGTTATCATATTTA
TTTGTTTATTTATTGTTGTTAAGCAGAACTAAGAAGAGACGCAAATCCTGCCGCATTTGGAGGTGGCTTTGGTACTTTCT
GGTTCTTTTTGCCTCCTTGCTCGATTTCTATCTAGGCTTCTGAAATTCCTCACTAATCTCATGCAGACAAATAATTTATT
TCCCCTGTGACTAAATGAATATGTATAAAACAAACATTGAGGGAACGAGATCAGACACAGCTTAACTATTAAAGAAAAAC
TGCAGAATATCATTTAGTCTATTATCAAGGAACGATGGAAATAAAATAATTCTTGCATTTTTAAAATAATGCAACATTTA
TGTATCAGCATCATTCTGTAGTCCTTGTCCTACCTTAGCTTGGATGGTAATCCTCTTGCAAATAACAAACATTAGACTGG
AATGGCCAGCTGTGTCTTGCTGCTTTTTACTACCATATCAGACGAAATCCATGCTTCAAATTATGTTTCTTGCTGGTGCT
CCTTGCGGGTCACATGCTTTCTTGGTCTCTCAAAGTTATCTAATACTCGTTAAAGCTAGAGCATACACTCAATATATGTG
GAAATTCATGTTAGGTTTAATGATTCTAAGGATAGAGGGTATTATAGTTATTATCAGATGTTGTTCAGTTTTCTCTATTC
ATGATGACCAAGAAAGTATCTATGACTTGTCTAATTTTGTTCCTTCACTAACAGGCTGACAGGACATCAAATGTAAGCAT
CCTATCATTCATGAGGAATGAAATATTGTCAAGATGAAGTTAGGTGTTTTATGCAAAGATGCAAGAATAAATTTTTACCC
NNNNNNNNNNNNNNNNNNNNNNNNNNNNNNNNNNNNNNNNNNNNNNNNNNNNNNNNNNNNNNNNNNNNNNNNNNNNNNNN
NNNNNNNNNNNNNNNNNNNNNNNNNNNNNNNNNNNNNNNNNNNNNNNNNNNNNNNNNNNNNNNNNNNNNNNNNNNNNNNN
NNNNNNNNNNNNNNNNNNNNNNNNNNNNNNNNNNNNNNNNNNNNNNNNNNNNNNNNNNNNNNNNNNNNNNNNNNNNNNNN
NNNNNNNNNNNNNNNNNNNNNNNNNNNNNNNNNNNNNNNNNNNNNNNNNNNNNNNNNNNNNNNNNNNNNNNNNNNNNNNN
NNNNNNNNNNNNNNNNNNNNNNNNNNNNNNNNNNNNNNNNNNNNNNNNNNNNNNNNNNNNNNNNNNNNNNNNNNNNNNNN
NNNNNNNNNNNNNNNNNNNNNNNNNNNNNNNNNNNNNNNNNNNNNNNNNNNNNNNNNNNNNNNNNNNNNNNNNNNNNNNN
NNNNNNNNNNNNNNNNNNNNNNNNNNNNNNNNNNNNNNNNNNNNNNNNNNNNNNNNNNNNNNNNNNNNNNNNNNNNNNNN
NNNNNNNNNNNNNNNNNNNNNNNNNNNNNNNNNNNNNNNNNNNNNNNNNNNNNNNNNNNNNNNNNNNNNNNNNNNNNNNN
NNNNNNNNNNNNNNNNNNNNNNNNNNNNNNNNNNNNNNNNNNNNNNNNNNNNNNNNNNNNNNNNNNNNNNNNNNNNNNNN
NNNNNNNNNNNNNNNNNNNNNNNNNNNNNNNNNNNNNNNNNNNNNNNNNNNNNNNNNNNNNNNNNNNNNNNNNNNNNNNN
NNNNNNNNNNNNNNNNNNNNNNNNNNNNNNNNNNNNNNNNNNNNNNNNNNNNNNNNNNNNNNNNNNNNNNNNNNNNNNNN
NNNNNNNNNNNNNNNNNNNNNNNNNNNNNNNNNNNNNNNNNNNNNNNNNNNNNNNNNNNNNNNNNNNNNNNNNNNNNNNN
NNNNNNNNNNNNNNNNNNNNNNNNNNNNNNNNNNNNNNNNNNNNNNNNNNNNNNNNNNNNNNNNNNNNNNNNNNNNNNNN
NNNNNNNNNNNNNNNNNNNNNNNNNNNNNNNNNNNNNNNNNNNNNNNNNNNNNNNNNNNNNNNNNNNNNNNNNNNNNNNN
NNNNNNNNNNNNNNNNNNNNNNNNNNNNNNNNNNNNNNNNNNNNNNNNNNNNNNNNNNNNNNNNNNNNNNNNNNNNNNNN
NNNNNNNNNNNNNNNNNNNNNNNNNNNNNNNNNNNNNNNNNNNNNNNNNNNNNNNNNNNNNNNNNNNNNNNNNNNNNNNN
NNNNNNNNNNNNNNNNNNNNNNNNNNNNNNNNNNNNNNNNNNNNNNNNNNNNNNNNNNNNNNNNNNNNNNNNNNNNNNNN
NNNNNNNNNNNNNNNNNNNNNNNNNNNNNNNNNNNNNNNNNNNNNNNNNNNNNNNNNNNNNNNNNNNNNNNNNNNNNNNN
NNNNNNNNNNNNNNNNNNNNNNNNNNNNNNNNNNNNNNNNNNNNNNNNNNNNNNNNNNNNNNNNNNNNNNNNNNNNNNNN
NNNNNNNNNNNNNNNNNNNNNNNNNNNNNNNNNNNNNNNNNNNNNNNNNNNNNNNNNNNNNNNNNNNNNNNNNNNNNNNN
NNNNNNNNNNNNNNNNNNNNNNNNNNNNNNNNNNNNNNNNNNNNNNNNNNNNNNNNNNNNNNNNNNNNNNNNNNNNNNNN
NNNNNNNNNNNNNNNNNNNNNNNNNNNNNNNNNNNNNNNNNNNNNNNNNNNNNNNNNNNNNNNNNNNNNNNNNNNNNNNN
NNNNNNNNNNNNNNNNNNNNNNNNNNNNNNNNNNNNNNNNNNNNNNNNNNNNNNNNNNNNNNNNNNNNNNNNNNNNNNNN
NNNNNNNNNNNNNNNNNNNNNNNNNNNNNNNNNNNNNNNNNNNNNNNNNNNNNNNNNNNNNNNNNNNNNNNNNNNNNNNN
NNNNNNNNNNNNNNNNNNNNNNNNNNNNNNNNNNNNNNNNNNNNNNNNNNNNNNNNNNNNNNNNNNNNNNNNNNNNNNNN
NNNNNNNNNNNNNNNNNNNNNNNNNNNNNNNNNNNNNNNNNNNNNNNNNNNNNNNNNNNNNNNNNNNNNNNNNNNNNNNN
NNNNNNNNNNNNNNNNNNNNNNNNNNNNNNNNNNNNNNNNNNNNNNNNNNNNNNNNNNNNNNNNNNNNNNNNNNNNNNNN
NNNNNNNNNNNNNNNNNNNNNNNNNNNNNNNNNNNNNNNNNNNNNNNNNNNNNNNNNNNNNNNNNNNNNNNNNNNNNNNN
NNNNNNNNNNNNNNNNNNNNNNNNNNNNNNNNNNNNNNNNNNNNNNNNNNNNNNNNNNNNNNNNNNNNNNNNNNNNNNNN
NNNNNNNNNNNNNNNNNNNNNNNNNNNNNNNNNNNNNNNNNNNNNNNNNNNNNNNNNNNNNNNNNNNNNNNNNNNNNNNN
NNNNNNNNNNNNNNNNNNNNNNNNNNNNNNNNNNNNNNNNNNNNNNNNNNNNNNNNNNNNNNNNNNNNNNNNNNNNNNNN
NNNNNNNNNNNNNNNNNNNNNNNNNNNNNNNNNNNNNNNNNNNNNNNNNNNNNNNNNNNNNNNNNNNNNNNNNNNNNNNN
NNNNNNNNNNNNNNNNNNNNNNNNNNNNNNNNNNNNNNNNNNNNNNNNNNNNNNNNNNNNNNNNNNNNNNNNNNNNNNNN
NNNNNNNNNNNNNNNNNNNNNNNNNNNNNNNNNNNNNNNNNNNNNNNNNNNNNNNNNNNNNNNNNNNNNNNNNNNNNNNN
NNNNNNNNNNNNNNNNNNNNNNNNNNNNNNNNNNNNNNNNNNNNNNNNNNNNNNNNNNNNNNNNNNNNNNNNNNNNNNNN
NNNNNNNNNNNNNNNNNNNNNNNNNNNNNNNNNNNNNNNNNNNNNNNNNNNNNNNNNNNNNNNNNNNNNNNNNNNNNNNN
NNNNNNNNNNNNNNNNNNNNNNNNNNNNNNNNNNNNNNNNNNNNNNNNNNNNNNNNNNNNNNNNNNNNNNNNNNNNNNNN
NNNNNNNNNNNNNNNNNNNNNNNNNNNNNNNNNNNNNNNNCAGATTGGAATTAAAAAAAATTATATATTTTATAAAAAAG
ATTACATTTTTTATCAAAAAATTATGGAGAAAATAAAAAAAGCTTTTTTTATGGAGAATTGGAGTTTTTTTCTTTCCAAT
GGACACTAAAATTTATGAATAATTTTTTTTTTCATTATGAATATCATGTGTATTTTATATAATTTTTTTTTAAAAAATTG
ATGCTTAATCAAACTTAACTCATTTTTGATATGTGCCCCCTTTTTTTTTATGAACAACCAAATATACTATTTTTATAAAT
TATTTTTATAAAAAATATTTTAATAATTTTTTTTTTCAACTGAATGAGTTCACCAACAATCCGAACAGTGTAGACACCAA
TAATCATCCAAAAATAAAGAAATAATCAAAGGTTTGGCCATTCACCACCCGTTGTCCATGATCTTTCTTTTGGTCGGCAG
ACTACCATCATCAGCCATTGAAAAAAAAGGATGGAATCCTTTTCTTTTAAGGCCTATGTTCTTAATTGGGTTCTTGTACT
GTGTAAAACTTTTTCACTTTGGAAAAGGAATTGTCGCGAATACCTCTCTCTCTCTCTCTCTCTCTCTCTCTCTCTCTCAA
CCACTAGTATCAAATCTTCATTATGTAAAGGTTTCAAGTCCTCCTCTTCTCATGCGTTTTTTTTTTTTTTTTTTTTTTTT
TTTTGTACACGTAGAAAGGAACTGTAAGCAATGGGTTATATAACGGTAGGTAGCCTTCTTTCAAATACCCCTATTCCCTA
AACCTGGGTGAACAGGAGGATTCAATCTCAAATCACTTAGTACAACCTCTAAAGGCTTTACCAGTTTGATAGACTAGCAT
CTTTCTTATGTATTAATTAAAATGAGGGTGTTACGAAAGGTATTCTTTCAAGCAAACAGATGTTATCAAGTGGTCTAATC
TCACGCAATTAAGACTATTTGACTGTTAGGTGGAACACTCTTATTCTCTCTCTCTAGGTTCCCCATTCCTTAGTGTTAGG
CAAATGCAAAGCTGCCCAATTACGTGTTAGTATGCTTAAACTTTTTGAACTAAAAAGCCATTAGATATACAGATCTATTT
GACTCATGTCTAGGATCTAAATTTATGGGTTTGGGTTTAATTTAACCAGATTAGATCACCAACCAAGTGTGCTATAGGTC
TAGCAAGTGTGTGAATCCAATCCTGAGTCTGGGTGTTGGATGCTTTATTCATTAAAAAATAGTGAAATAAAAAGAACCTG
CTAATTGATCAAGAAAACATAAGGAAATCAGCCCCAGAATGATAATTCTTTTGTACTGAAGGATTGGACACTTAATCCTC
CATATCCTATAAATAAAAAAGAAAAACACCTAGTAAATATATTATATGTCTATGAATTGGAAACTGGATGCGATATTCTG
AGGATTTATACAAACTAGTCTTTTCAATGCCGTTGTGATGTGGAAGCTTCCTAAGTCTCCGTATTAAAATTGGTAACCAA
TTGATGAATTTTTAGGCCTCCAATGAATTATGTTTAAAAATCATTGATACATGTTCAAGCTTTGCTACTGGAATAATTTC
TATGAGGTTAACCAAAAAAGCTAGAAACGAAGAATGAAGCCTTATCTGAAAATAAGAACTTATGGATAATTAAAACCCAA
AATGTTAAGTTTGGAATGATAGAAGTATCCCTATGCAATAATTGAAGCGATCAAATATGGTATCAATATACGAAGCAAGT
TTGGCCTTTAGGCTCCTTTCAAAGGGATTCTCTTAATATGATAGGTAGTTGGTACCTTAAAGCAACCTCATTCAAATTTC
AAAGATGCTACTTTGTGCTGCACCCAGTTGCAAGTAGAAATATTCTCTTCAATGAGCCACCAATTTCCACAACATCTCTA
ACTTCATAGAAATTTTCTCGAACTCGTGTGGAGAAAACCACTGCCCACCCTTACAAACTTGCTAGTGTGGCGCATTGAGT
TCTCCACACTCAAAGGATTCTTCCACTGATATCAGTCTTTAGTATGGTCAAGGTACTCTTTTTGCCTCCTATAGGCGCGC
CAACCATTTGGACAAGGAGGAAGCCTTCTTCTCCAAACCTCCCCTTAAACTCTCAATATAAGCCTTGGCCTGCAGTGTCG
TTTTTATCTCAATCTGAGGCAAGGAGGCATGGGTGCAGTTACAAACATTACACCGGTTGTCAGCAAGATCTATTGCTTCT
CCTCCCAGACTACATTGATGGTGAGGAGGCGGCCTCAAATCGTGAACGGAGGCGGCTTGGTGGTCATGAATTCTAACCAG
AAAGTGGTTTTCTCGGTCGATGGCTGTGGGATCCTCGGCGTCAAGGGAGAGTTGATTCTAAGAGATGGTGATGGAGCTCC
GGTACTCTTCATTCGTAAGAAGGTGATCACTCTTACTCCTTCTTCTCGTTACTGTTGTTGCCTCCATGCACTGAGCTCTT
TCAAACTCTCAGGGAGGCGTCGTGCAAGCACTAAGTGCTCACAACCGATGGAACAGCTACCTAACGGACTATGAAAGACC
AAGCAAGCTAGTCTTTAGCTTGCGAGAGCCGAAATCGCGTCTTCTGACGAAGAGTGCTATAAAGATCTCGATTGATGCAA
AGGAGAATGGCAAAGATGGGAACTTTGAAGTGAAGGGATCCTTCAGCGAGAGGGCTTGCACCATCATGGATCGAAGAGGG
AACGTCGTTGCCCAGGTAAGCAAACCATGCAATATTCGTGTGCACAGTACAAACCATGAGACAGACAGTAATTTAGCTTG
TTCGTCTTTTGGGTTAGGTGGGTCTGAAGGAGACGATGGCAAACAAGGATTTCTACCATGTGGTGGTGCAACCAGGCTAC
GACCAGGCCTTCGTTATCGGAGTGATAGCTATTCTTGACAATATACATGGGGAGTCCACCAGGTGTTGATGGGAATAGAA
GGAAGACCAATACAGAAGGAGTTGGAAGTTGTACAGTAGAAGCTGGATGCGGGAGCTGAGCATGCTTCGGTCCATGGGAT
TGCCTCTCAAGCATGGATTGCAGCGTACTGTGGTTGTGGAGGTTCTTCACAGCCTGCAACCGATCCAAACTTATTAAATA
AAATTACCACTGTTTCCTGTGCATGGTTAGCCAATTAATGGCAGGTAAAGCGAAAAAAATTGTACGTAGATAATGTGTAA
GTTAAAGAAGAGAGAGTTCTAGTTGCTCCTCTTTTGTTATGGAATTGCCTATACGCAACCCTTTGTTATTGCTAAACTAA
TTATGGAATTTCACAGTGAGTTTATCATTTGGATCCACATACCTTATTCATTATTATATTAAGGAGAATGACTTCAAATC
CTACTTACTTCCGTTGAGAGTTGTGCTTTTCTGAAATTTGGAAAAAGCTTTGAGTTTGTCTTTTTCGAACATGTGGTCGG
CTCTGGCTCTTTCATGCATGGGGCCCAGACTGAAGAATAAAGGTGGATGCCAAGGAAGGAACCACCCACTCCTCTCTGCT
GGTCCTGGCCTCTTTCTTGGTCCAGGCCGCAAAGAAACTCAGAGTTTGGACCAAGACCAAAGGCAAAAAGGACTAACACC
AACTGGAAGTTTGCTCTTGACGCCATAATTTCAGAGATGGAGAATCTTCGGAACGTCAAGTCCAAAGTATCTAGAAAGCA
AGAAAATTGTACAACTTTATAGGGCCTCACATGGTTTTCCATCCAGTTAGAACTGCAAGTGAGCCCAGCTTTAGGGTTGC
CCACTGGAGAAGTTACAATGGACGGGGGTTATATCACCTTCATTTGCACGAGTCCACCATTGGTTCATGCAATGCTCGCT
TCGAGATCTGTATAGATGCATGAATCATAACATTCGGAGTGCCTCAAGATCTATATAGCATGCAATCCAATAGCCAATGT
TGTGAACGAAAATTGATCATTCTTCCATACAAAAGATACAGGCTCCACATGTTCATGCGTGCGAACCACGCCCTCCAATC
CTACAACTAGTAACATAACCTCCAAACTCCAAAACATTAGACCTTGAGTTTAAGCTATCGCTTTTCCTTAAATCCTTATC
CTTAAATTACATAACAATAGTTTAGTTTTTAATTCTAAAAATAATCATAATTAAATTATTCTAGTAAAGATTTATCCTTA
GATTTTTTTCATTCTAAATATAATCATAATTAAGCTCTATCGAAAATCAACATGTAATAGAAAAATTTAATTCAACAAGA
AAAAGATTTCGGAAGTTTCAAAAAAAAAAAATTAGCATATCTAAATTCTAAGAACTTGCAAAAAAAGATTATAACTTCTA
AAAGAGTTAATTAAAGTTTATTATTTTGGATCTCTTTAGAATTTAGATTTTAGTTAAATTTATTATAACCTCATTTTGGT
GGGTGTTCACTTGAGCTCGGCTACTTTTTCTAATAGGGCACGGCGTAGAGGGGCCCAGACCGCATTCCATTTCCATCCTT
AGCGATGATGTTCCGTCACCGTCCGGTAACTTAATGGAGCTCTTCTCTCACAGATTAAAACGTTGCCTTCCGAGCACCGG
CTAGTTCTGCATGCCACCGGACCTCCCCTCTCCTTGCGGGGTCGGTATATGCTTTCTCTCTCTCTCTCCCTCCTTTTATT
TATATTTTTTTTCGACATTTTATTTTTGGAAATCTAATTGTTTAATTTAATTTAATTCTTACTATCTTGAGTGGGCAGTA
AGGAGGAAGGGACGAAGGGATTTTTTTCTCGATACTTTTATCGGTTTGAGCACAACTTGTTTGAGAATTTGCCTCACCGA
AATTAAATGTATGATTTGAACCTCCCTTCCTTAGTTATTCTAGGAGGGGTAAAAAAACCAACATATTGAGTAGGAACAGA
CATACACAAAAGGAAAAAAATAAATAAATAAAGCACCAATAAAGGAAGGAGATTAGCCTATATACTTCCATTATTTTGGG
GTGTCATTTATTTGATATATTCTGTTCCAAATGCCACGATGAATCATTTTATGACTTTATTCTGGACATGGATGCATGGA
TTGTTGGTATGTTAGTGTAAGTCACTTGGTGATGTTTATTTGTGAATTATGTGAGTTATTTTATGACATTGGAGATAGAA
AGATTTGTTTTGAAACAGTGCATAAAATTAAATTCTGTCAATTTGCTCAAAAAAAAAAAAGAATTGTATCAAGTACCTTT
CTTGCCTATATAAGTAAAGATTGTACATAGAAATATCTCTGAAGTCCCAACACAAGTAAATGCTAAGCGATGCCTTGAAG
CAATACATTTTCTCTCATGCAAAAATTGATAGGTTTAAAGTAGTATATAGGCTGGGAAAAACTGGTGAAGATTACTTCTA
GAGCCTTGTGCAATAATTGGTCGTTGCGTATCAATAAGATTTGATGGGAAGTTTTGACTGACAGATTTTAGCTAGGTTGC
GCTATTGGATATAGTGGGGTGTATTGGGAAAATAGTTGAAGATAATATAGGAAGGATTTGTCCAAAGCCACATTGACATG
AACAGAGAACCATGTATGTCTCGCCAGAAGAAGATGATAGGGTTGAAATCAGGAAGATGTTTGGGCGTCAATTGTGACCA
ACAGCAATTTGTTTGAAAGTTTCTTAAGGAGGTCTTAGAAATGGTGATAAGGAGCTTAAGGAAGCTGAATTAAATTAAAT
TCAGAGCGATGATGAGATTTGATGCCATCAAAAGGTATTCATGGTGATGATATAGGGTCACCATGCACCACTATTTATTG
TTCTTATGCTTAGCAGTCTTATGTTATCTCTTTATTTTGTGTTGCTTATGGGTGTGTTTACAGTGAGGTGGTGCAAATGT
TTGTGGCTTAAGGAGACCATTTCTTTGCGTGTGTTGCAGTTGGAGTCCGCCAAGGTCTTAAATTGTTGTTTATTGCTTGG
CACCATGCCAGATGGATTATTTCAGCTGCTTTGGGTGGGTACTTGCATTTTGCCATCATCTCCCGAAACTTCACCTGTAC
TACCCAATATTCTTCCCATAGCCGTAAAATAAGGTGAGCACTTTCACATTTTTGACATGAAGAGATATCAAGTAAGACGA
CACCTAGATTGATGACTTTGTAGTTTATATACTGATCCATATTAAGGTTCACTAAAATATTGGAATGATATATAGTCTTG
TGATGAAGATGTCAAAATTTATTCGTAAAGGCGCTTTTGGAGTGTTCTTGTGGGTATAATTGCCATAAGTCATCACTTTT
GAGTCTTAAGGGAAAATTTACTTTATAAATCCTGTTATTGGAAGGATTGCACAAAATGCCAACTATGAGAAGACATTGAA
CAGTATTGCAGTTATATTTTGTCGGCTTTACGTGGAAGGTCCAACTTAAGTAAACTCTCACTGATTCTTTCCCCTAAATT
TCTCTGAGATTTTTGTTTGTTTTAAATAAAATTATCTAGGGAATTTAATGGTTACGCCATGCCTCTATCATATGTAGTTA
ACCCAGTCCCAAGTACCCTTGATATGAAAGTCATCAACTTCCCTCCTGCATCAATGCAATCGAGTATGTAGTGCTCTTGT
ATTCGTTCGAACAACTTCTGTTGAAGTGGCAAAAATAGCCATATCCTTTTATCAGTCCTATTCTGTTCTGTTCGACTCTA
CATAAGAAGTGCTTTAGTGATAAAGCAAGGAAAGAACAAACAAAAAGCATAGGCTGTAGAAGATGGAAAGATATTAATGA
TTAAATAAATATTATTATGTCAGAGTTAAGAAAACATGTGCATTGGGGTACTTCTCATTATGTTTTAAAGTTATAATCAC
CATAGGACTCAATTATGTCCTGTTATTAGTTTGTCAGAGTAAGCACAAAGGCACCCAGTGGAAAATATCATCAGATCATG
TTGGTTACCACTACATTATCATTTCCTAATGTTAAGCATTCTTGTTCTTCTTGACTGGTCGTTCAAGAGCTTTACTAATT
CCACGGTTTTATTTAGCAGAGTCTTACGCTCCAATCAAACCCTATATCTCATTTCAAATTATCAGAAAGAATGACAGATA
TCAAGCAAGATGATCTAAAGTTCTCTATGTACAACACAGTTCCTTTGTCGTGATTTGTGCTCTACTCTCTCGAAGGTGTC
TTGGTGAGTTTCTGTACAGCGCATTGCCTACATCCCGGCAAAGGGTCTCAGAGCGACTCCCAGACCTGGGGGACCTTAGC
TTGTGCCTGTGACCATGGTGGTGCTGTCCATTCTCTGTTGCTTCTGTCTTCCTTGAGTCCTCTTCATTACCATTCTCTGC
TGATACTGTGTAGACAAAGGGGCCAATTGTTATGTCATCCATTTCCAAGAGAGGCTCCAGGATCTCGACAATGGTTGACA
TCTGAGGCCTGGATTTTGGGTTTTGGCTCAAGCACTGGTAGGCCACAGCAGCTGCCTTCTGGGCGCCCTTGGTGGAGTAC
TGGCCCTCGAGGCTGGGCTCCATGATGCGGTTTAGCTTCCGTGCATCGTTTAGACATGGCCTCGCCCATTCCACAAGGTT
TTGCTCTCTGCTTGGCCGGCTCTTGTCGACAGACCGCCTCCCAGTCAGTAGCTCAAGCAACACAACTCCAAAGCTATACA
CATCGCTCTTTGCTGTGAGATGGCCTAATAACAAAGCAAGTTGATCAAGAACTCGTGCAAAGTTAAACCAAGAAGGGAAC
CTTGTTGAAGGCTGCATCTTGTGGCATACCTGTCATGATGTACTCTGGTGCGGCGTAGCCCTGCGTGCCCATGACCCGGG
TCGAAACATGGGTATCATCTCCTTCTGGACCATCCTTTGCAAGTCCAAAATCTGAGAGCTTTGCTTTGTAGTCCTAAGAA
TTATTCAAGAATGTCCTTATTAAGCATATTGTCATTCAAATGGTGAGATCTTAACCTTCACTAAAGCAGAGGTTATGTAA
AATATATGGAGTACTTCAAAAGTATATTTGAACTGCAAGCAGTCGAAGATTTCTAAGCTTTACTAATGGAGCCGGTTCTT
ATCTTTTAAAAAGAATCATGAAGCAGAGCCTGACCAAACACAGACATATTTACACTGAAGTTTTCAGCCATGACCTTAGC
TCATATTTTGGTGATTGTTTCCAATCTGATAGATGCCAATTAATGCTCCAGGGATGAGGCTTGGAAGGTCAGGTTTGATG
TCTATTCTTTCTGTTTGGTCGAGGGAAGGTAGTTAATCTGTAAGTCAAACATCAAGCCAGCGTTTTGGCAAATCCTTTCA
GATTGGAGTTGGCTAAAAGCATGGCATGGTTCACTATGCCACGAAAACATGGAAACCAAAATTTTAGTGGTTATCCTTAT
GTTTGTCAAAATTGTTCTAGCTTCCTGCATCTGGACGTTATAATAACATCTCTTTCTACGTTGGTTCATATTTTGATCCT
TGCATCAGTTTTCAAATTTTGTAGTCATATCCAACAAAAAATCTCAAGGACAAGAATGGTCAAGGCAGTGGAAACCGTAG
AAGTATCCATATGCTAAATTTATAAATGTAAGGCTTGCTTATTTCAAAACATAAGTTGCACGATGGCTGAAGGTTTGAAA
GAGCTGGATAAGAATTATGAACCTGTCAAACCTTGGTATACTCAGAGCGAAAAGTCAAAACATTTGAAATAAAATGACTT
GGCTAATTTAATTTGATTTATATGATTTTTTCAGTATTTCTGAGGAGTTCATGATGTGATGATTGTTTTCAAGTGCTGTA
GTTCAAAATAGTTATATATGGTTAGATATCAATGTTAATTAGTTGAATAAAGGTGAGACTAAGTGCTCGAGTTGGCCTCC
ATCGTTCTCATTAGCCCTGGGTTCTACGTTTGCAGAATTTTCTAATATATATGCAGTCAGACCCTGCCAACCGGACTCGG
CCAAGTTGACTGTTCTCACCACTCTGGTTATCAAGTTGCCGCTTGGAAAGGCAAACCTTAATTTTCTAAGCATGATTAGA
ACTTGATACTGTGATTTTTGAGAGGAGAAAGGAGAATATCGAAAGAGAATTACCGAGTCCAATAAGATGTTTGAAGCTTT
AAAATCTCGGTATATCACCGGCTTTTCAGTCTCATGGAGAAAGGCGAGGCCTTTGGCAGCTCCGACGGCGATCCTTAGCC
GTGTTAACCACGGTAAAGGAGCAAAAAACCCTGCACATGAGGTAATAAACTCATAGAAACTTAAGCTATGAATTATGATT
AATGCTTAAGAAAGATACAGAAACTCAGAATATTTTATTTTCTAATTCTCTTGGACGTACTTTATGGTGTAAATCACCTG
CCGTAGCAAAAAAAAATGAAAAAAGAAAGGAAGAAAGATATAGAAGCTTTGTTAGCTCTAGATGCCATTATCTCCTGTGT
GTTCCAAGTGATGTAGGTAAGACGGCATCCCACGCCTTAGTCTTAGTATCCATGATGACATGGACTAATATCTAGGTAAC
GATCAACTTTAGACTTCAATTCATCAACCATCATGAAGTGAAGAAGTTAGATGCTATTTCTTTTACCCGTGGCTGTACGC
AATTGTGAAGCCTAATGTCGGTGTCCAACTAGGGTTTTCCCACTAACATAGCATATATCCAGTTTGGAAGTGGACTCTTG
ACCATAGGCTATAAGGTTAGACCGTAGACTGGGTCTGGTTTTGGTGGTAACAAAAAATGATCAAAAGAAAACTTCCTGTT
GGATAAATGGAGTACAGGGTCATAGCCTAGCAATTGGAGGAAGTTTGGAGTTCAAAATCTACAAGGCTCTCCCCCACATT
TCTGACATGAATATTTTTCACTATTTCAGAAAAAGACATGGTTATTTCTAAAATTATTTTTTGCAAATGATGGGGTGGTG
CTCAATACTGCACTAAGAAGAAAACATGATAACATAGTGCATCAAAGAAGAATCCCCAGTACAAATTCAAAGGCATGAAG
AAAGAAAACAAATTTGGAGAGAGGAGGCGGCTTGGATGAGAGCAACGAAAAGAACCTAAAGATTGACATGTTGCTCTTAA
AACACCTTAAAATACGGAAACGTGGCCATGCTCAAAACACACACACACGCGATAGTGGGAAAGACGTGGCCAGTCTCTTG
GTATTTGTTTGCCCACAAACGCTGTCGACATACCCACGTCTCTCTGAACTTTTTAAATCCACAAATTATTTCAAGAAGCT
CTCTCTTTCTCTCTCTTTTTTATTCCAGAATTCATGCAGCCGGGCAAAAAACTGATGGAATGAGACTCCGCAAAGTTATA
TCTATTTACACGTTACCACTCGTTAAAACTTTTACTAAAAACATATAAAAATAAGCAAAAGGACCCCACTAAACTCTCAA
AAGCAATAGGCACAATTTTCAGTCCATGCACAGTTAACAATTATAAAAACAAAGAGCTCCTTTCCCACCATATTTCTTGA
ATAATAATAATAAGAAATAAAATAACTACAAATTCCAAGAAAATGGACAAGAAACGAATGGGTCTAGCTTGCTTAATAGT
TAAATTGTGTCATACTTTTCCTTAGAACTTAATGATGTATACTGATATGTCATACGAGCACTAGAACAACTTATATCAAG
AGCCCTACCAAACCTAGATGGCGACTGGAAGAGAGAATGTTCAAAGTGTTGGGTGGCTTACTCTTGAAGAGATGGTTCTC
CAAGCTGCCTCGAGCCATGAATTCGTAGACCAGTAGCCTGTGCTCTTCCTCGTAGCAGTAACCGATCAACTTCACGAGGT
GGGGATGCCTCAGTTGCCCGAGAAATATAACCTCGGCCTGCCATTTAATTAATCATGTCAGATATACTAAGAATCAACTT
TTTAATAGATTGAAATCATGATTTTAATGCATCAGGATCTCCAAGGTTCATCATTTCAAAACCAAACTCTGTACCAGTAT
ACGAGATGGCATATGCACGAAAAAAAAAATCGTAAATGGTTTTGAGGAGCCAAAGCCATGTAAAAAATAGTTCTCACCAG
CCATTCCTTGTGGCCTTGCCCCCCCTCCAAGTCCAGGAGCTTCACTGCAACTGATTGGGCCTTCAACCCGGGTTTGACCT
TGTCGTCGACGAACCCCTTGTAGACGGGACCGAACCCGCCCTCGCCAAGGAAGTTGCTCATAGAGAAGCCCTGCGTCGCC
ACCTTCAGCTCCGCAAGCGTGAAGACGTAGAGATTGGATCCAACAAGAGATATTGATAGGTCCTCAGGAGATAACATGCC
AGTGGAGTGGCTGACATCGGAGAAGGACAGCCTCTGGAGCGACTTCTGCTTCGTTACAAGCTTCTTAGCCCGGATTTGCG
AGAGTTCGTCTCCCCTCCCGAAGCATGAAGCCAGGAGAGACCACCATGAAGCTTTCGACTTCTTCCGGGACATGTCGAAT
TAAGCCGGCAACTCTCCCTGCCGGCTCAATCCATGCAGCGCTGATCGATCACGGGCGATCGAATTGGTCTGATATATAAG
CGGAAGCAATGGCCGCTGCTGCTGTGGAAGTGCCTTCTTTGGCTTCAAAGTTTTTGAGGAGATTTTAGTTGTTAAGTGTT
TGATAAATGGTCACCTCAAAATAGGCGAGGAGGTTGGGGAGATGGAGTTGAAGTTGTCTTTGGGTGGAGGAGGAGGAGGA
GAGGATGGAAGACTTAAAAAGGAAGTGGGAGCCAATTATTCAGAGCTTACCAACTACTCTTACCAAATATATAATCGTTC
CTTCTTCATGGGTTTGAGGGAAATGTCTTTGCTGACCCTCGCCTTTCATTCTTTGGCAATCACAAAACAATTTGGAGAGT
ATAAAAGATACGAATGAGATTTTGGTCTTCAAGGCCAGTTTACCAAACAGGCTTTTCCTTATACGCTTTGTGCGTACTTT
CCATACAACCAAAATAGCATGCAAGAGTTTCTAATCTTCTTGACAATATTTGTATATTTAAACCATTTAAAGGTAAACAT
GGTTGTATGCTAACAATTCGGGTTTCATACTACATATGCATACTAAAAGATGGTAAAGTAGAGGGTCTTTTTCAACAATA
TATCTCTCACTGCATTATCTTTTTAATTTGAATTATACTTGGCGATATGGTATTAGTTATATCGATCGCATCATCATCAT
AGTTATGTTTGATGATGGAGGCATGATATATTTCATATATCGATGCGCTAATTTAGTTATAATATTAAACTTGAGATACT
ATATACTCCTCCCATCCTTGGAAGCTACCCCCAACCAAATTGTAGCCCCCCAATACCATCTAAGGAAGTGCTAAGTTGTA
CATGTTAGACTTAAAATTTTTACACTAAAATCAACATTATCATCGACATCTAAAAAGAAGAAAGAACGAAATTAAAGACT
CTACTCAAATGGCAAGGAATTTATTCTACTTAAATTATTGTCATACGAACAAATATTGAATGATTGAAAATGCTATAATA
TACATTTAATTTAAACAAATATGGATTTTGTTCCACAATGAATTTCAGACAGGGACAGGCCACCAAGATTAGAACCTTCT
TCTGCTGTTGCGCAACGGATGACACATCCATCCATGGGAAGAGACAGCTTATCGTTTTAGTGTAAAGACAAAGGAATTAG
GTGGTTTGAACAAAGGAACTTAGATGAAGTTTTGGCCTATCTGTGTCTTTCGGCCCCTAAGTTTTAAACATGTTTTATAT
GCCCCTTTCAACGGATTCGCTGCACGTAGCTTGCAGACTATAGCCACAATAAAAAAGGGATGAGCTATAGCTTCTAGAAC
TTGACCTTGCTCTAATGGGGTGCATCATGTAATGTTGAAGCTTCACCAATTAAACAAAAGGACTCAAATTAACTACAAGG
ATTAACTTTAAGAGAGAGGCTACGTAATATGGAACAGCGCCGAGCACCAACCAATGTCTTCTTGAAATTTTCTTTCTATG
TTTTATTAGCGAGAACCTGCCCCTCAGTATTCTTTATAGCTCGTGACTCGCGTGTTTTTCCTTCGTGTGGTTTTGGTAGC
AAGTCAGGATATATACGTTTGTGGCTTCGAATAAAATCTATGACTTATTTAGGAGGTTGGAGCAGCAAGTGGGGCCGAGC
AGATCTGAGTTTAGTTGGATGGATGTTTAATTCGAGTTAGCTCTGAGTCCATTATTTTATGCTGAATCAATTTAATGGAT
TTGCGTCAGGATGATCTTCCTTTAAGCGTGCTTTCGACCGGGTATAAGTCCAAGGAGTTAAATCCAGATTCTTGAATTAA
TTTTTGCAAGGTCAGAAAAGGTCCGCTCTTGACTGATCATGCCAAGCCTGATTTTTTCGAGGAGAATGTTTGCAACTTGA
TTGAAGGTCGTGTGAAGGATGAATCCAGGAGTCATAACTTCAGGTTCGATCGAGTTCGTATAGATGAGTATCTGTTTGGC
CTAAAGTCAAAGGAAGGCCGTTGTGCTTTTAGTTGCTTGATCCAACCATCATCTTTATTTGAATCCAAAATGAAGATAGT
TAATTTGTTTCTTAAAATCCAATCCAGTCGGCAGATAGGATCAAAAACTCAAAGTACATACTTCTCAGCTAGGATTCAAA
TCAAAGCCTGTGATAATATCTACCAAGAGGTTTAAGCAGCAGGTTGAACTGGCAATTTTATTTAGACAAAAGTCTTCGAA
ACCCGAGTAGTATATAACAAAATACTCCAGCCCTCGTGGCCTTCTTTGTGTTGTTGAGTCAAATAATCCAAATCAATTTC
CAGATGCATGGCTAAAAAATTTTGGCCTATCCTAAAGCAGGTCAAGTTGTAGGATTAGGCCTGGCCTGTGCCTGTCCGGT
GCATGAATCTGACTCTTTTGCGAACCCTGAATGCACCATTTTGCAGAACTAGCCTAGGATTCTAAGAAGAGATCAAAATG
CTTTAGACTTGAGGTTTCGATGCTTTTATCCTAAATGCCTATGGATTTGGTGTAGTTTGAATCTCCAGTAGCAGGATTAA
ACTAGTAGCCTTCGCATGCATGAAGATCTTTTATCATCCCCTGTTGCTTCACTATTAAAATTTATTTTTGAAAAACAAGA
CCCTTTTAAAATATATATGCTTAATTAAGTTGTGTGGTGTTTGTATTGCCATATCGGTCTAACGAAAACAATTACATCTA
TATGTAGTCAAGATAACGGTTAGCAACGGAGTTGATTTCTAAAGCTGCAGTTGGCCTGCCATCTGATTTTGCATAGAAAT
AGTCATACCAAATGCAATATACTTACATAATCTTATTTTTTGTGAGTATTAAATCTTGGCTGGTGAAATCATGACCAATC
TGTTTGACTAATGGACCTCTGTCTAGACCTTTTGACCCCTCATGTATATAAACATGGCTCAGAGGATCCTACAGGATCCA
ACTGTTTCTAGGTTTCCTTCATTTTAGTAAGCTGATAATCTTAACTGTGACAAACACTGGATCTGATTCTAAGAAATTCT
TCTTCTCCTTCTTTTTTTGAGCAGATTTGATTCTTGGAAATTGATGAAATTGGCACTAGGAAGGTGCAAATATCTGTACA
GATTCTGTGTTGAAGTCTAACTTTTTGCAAATTCTGAATACAGCCAATTTCTTTCCACAATTGGCTATGAATGTAGGGTC
GTGAAAGTTGAAGCTCTTCTTTGGTTTGGCTTGAGGCATATGGGAACAAAGATGTTTTTGAGAGGAATATAGAATAAAAG
ATGTTACCTCATGCGTAGGTCCAATATAGGTGCTACATTAATTGATGTGTTCACAGCCAAATTATTTCAAATTACTCATA
AAAAAAAAAAATTTCTAGTCTACTTCTTGTAGTCATAAAAAAATTTTAATCTGCTTCTTGTACCTGACTTGTACACATCA
GCAAGATTTGCAAGGGATTTCAAGCACAATCAAAAGAATCATTCAGATTTCATTTTACTGTCAGTGGTGTCTATGGAAGA
TTTGCTAACTTAACTTAGTCTGAAAGCATAGCAATTTGAAGACGAAATCTATCAACAGTAAGCGTATACATGCCAAGTGA
TGCAACTTTCTAGCAATCATTATTCTTCTTGATGTAAAACTACTGAAGATTTTTCTGAATCTCCTCTTCTTAGTCTCTTT
CTGATTTTTTTTTTTCCAACCCCTTTCTATTCTTCTTTACACTTTAAATCAATATCAGTTGATGTCATGAAGGGACAAGG
TCAACATCGATGGGTAGGTGCAGAAATTTAAACCTCCAAATGAAGCAACAACTGCAGTATCTCCACGACATTTTGGTCTT
CTCTCAGGACCTACTTTATAAAAACTTTACAGTCAAATAAAAACCCAAATATAAGGTTACAAAGTTATAAAAAAAAAAGT
TGATCACCAATGATATAACATTTCTATGGGTAGCTGGAGAACCAGTTTTCTGTACCTCAGCTTTAAATCCATTTGTCAAT
GGTGCACGCGTTTGGATATGGAATCGAGTTATATCTACAGGTCAAGAGTGAACATGTTTGTCTTGGCACTTATCTTTCCT
TCACACTTCGTGAGATGAAACCAGCTGAGCCAACCTCTCTCTCTCTCTCTCTCTCTCTCTCTCTCTCTCTCTCTCTCTCT
CTCTCTCTCNNNNNNNNNNTCTCTCATACACACACGTGCATGCACATGCATGCGTACATGCAAATGCATGCATGCATACC
ATAGAGATCCAATGCTTGGACATATCAGCTGATTTAATTCAGTGCAAGTGGTTCACTGTGGGACACAAACCAAGTGCAGT
TTGGCATGGCTCCAAGCTTTCAACCAAGTCATGACCAATATATATTATGAAACAATTTTTATCATTTATTTATTTTTAAA
AAAAAGAAGGTATCCACAAATTTGGAGAAGGGGATGCATCTAGTAATTTCTGGGCAAGCAACTCTACTTTTCTCTGCTTC
TGCCACAAACACCCAATTCCTAGAGTAAAGGATCACACACCTAAGGAAGTTGCACCAATTTTTATGTGGTTAACTCCGAG
AGTCAAGGACTTTAAAAGCAGCAGAGGTGTGGCTTGGTCATTAGATGAATCATTCTTTCAAAATTACACCCTTTTATTGA
CATTTAGGAGTTTGAGCAGTGTTTAGATTCTACTTTCCATTGCATATGGCAGGAAACTAATATCTTGCAGGCAGCAAATC
TTCTGCTAGCTTTGCAAGTCCATGATATCATCTGCTCTTGTATGACCTGTTAAACCATGGCACCTAAGAGAAACATGACT
GCCAAAGTGGCACTTTACGAGTGGACAGGATGGCTTCACAGGAGCCAATGCATACAGAAAGACAGCATCATTCCACAATG
CATTTGGTGTTTTTGGTTCCACATTGCACTTGGTGCTGGCTGTGTTTGCACCAAAATTTTGATTGCATTAGTAATATCCT
GTAAAAATTCCTCTGTTTTCATTTTACTTGTAGAAATATATATGTTTCCGGATAGAAGCTTCCACCTGCACCACACAAAA
AAAACATCATTGTTCGATATCCAACATGGTAAATCCCAAATAGTGGACCACTTTCCTTTCCTTATTGATCGTGATAGGAA
TAGCGACCGCTATTTGCCTACTTCTGGGAGCCAATGGTCCAATAAAACCAACATCTCTGGATAAAAATTGCCGACCACCA
TTTAGGCCTGATTGGCAGAGCTTTTGATAGGCCAGAAAGTATTTTCTGACCCTTCAAAAGTATTTTTGGATGGAATAGGA
ATATTTGGTAAAAAAATCGAAAAATTGTTTTAGCTTTACCAAAAAGCTGAAAATGTCTACTTAGGAGAAGCTCCAAAATA
GAGCTGCTTCGAATAAGTACTTTTAGCACGCATCGGAAAACTATTTTAGATTTATAAATTTTTTTCTTTTTAGACCAAAA
TACTCATGATAAAATCATATAATTACAGAAAGTGTCTCTTTATATCATAATGCATAAATAAAACAATTTGCAAGAGTCCC
AACAAACAAGAAACCCTAATCAGTCTTGGCTTTTTCTCTTGCCACGTAATCAAGATATTATTTCTTTCTTCTATTAATTT
ATCCATCATTTTGAACAAGGAAAGCACTGAAAAGAAAAGAATCATAAAATCTCACTTTTGCAAATATGATTGTGTCTCGA
TATATTTTTTTTTCCAAAAATTAGTTTCTACAAGTACTTTCTCAGTTTGTTTATCAAATACTTATTAAAGTTCTACAATA
CTTTAAAAATATAGTTACCAAATAACAAATAGCTTTTTATAAAAGTTCTACTTCAACAAAACTCTATTTCTAAAAGTTCT
ACCGTCAAGAGCTCTGCTAAATAGGCTTAGTCGGAGTAGAAATTGTTCACTAACAAAAAAAAAGAAAACCCACAATGTTC
TAAGAGCTGTTAATATAATAGGAAAGCAATAGACAATAAAAACTATTTGATTGGTCTGTTTGCTTAAACAAATGCTCGCC
AAATTTTTTTTCCAAAAAAAAAACACCATCTTTACAAGCTAGAATGAGGATTTGAATTTAAAATTAAAATACATTATTTA
ATTTCAGGTGAAAAGGGAAAAATGTTAGATGGCAAACGCTATGCAAGATATTTAAAATCTGTAATTTCAAAATAACAACC
TCATAATGGACACCATTCAAACCCATTATTAATTGTAATATAATGTGAACCAAGAAGCGTCTTAAACCATTATAACAGCC
GTTATGACAACCAGGTTTAAAATAACGGCTGTCTTTGAAACCTCATAGGTTGGATCAGGTAATTTTCCCGACGACATAGG
TTTAGCCCAACACTCGGGCTAGACTCTCCAACCCATTGACACGTTGTCAAAGTAGCCCGACAAGGAATTCAAATTGATCA
CCTGTTGGCGGGCGATAATACCGTATTCGTCTTGTTAATAGATTCTCCAGTCGGTAGGCAATATCCATCTCTAAAATCTT
TTCAACTGAACCGCATAAATCTTTGTCAGCCGAATTAAGATAATTTTTTTAACAGAAATCATTCCTTTCCACTTAAGTTT
TTGCTAATCACGGTACCGATGACTGCATACTTTTCTACATAAGGAATTTTTCTTGCTGCCGCACCCACCCACATACATCA
CATCGACACCATATCATCCATCAATCAGATTACACCAACCTGGTAACTACTAATTCCAAAACCAGCTGTCCAAAGACTTC
AAAAGTTAAAGGGAAGGGATTCTCAAAAGGCAGTTCAAGGTCTCGGAGAGGGAGAGAAAAAAAAAAGGTTACGATGTTCC
CTGAATACTTCTTTCCATGCATACCTACTGGCTGTATGTATTTGAAAGACATATATATATACATAAAAGAGGAATTCTTT
GAAACTCCCGACTGCCATACAGTCATTCAACCACACACGAGGCCGAGTCCACAGATTCTGGAGTTCGTTGGGCAACAAAT
CTTTGGAAATCTTTGCCTATATCAGCGTGCCCTTGGGGGAGAAGAAAGGCAGATGTATGTTCCTTGTCAGGGGCAAAGAC
ATGCATAGACTTCCAACTGCGTGGCCTCCGAGTCCACCTTTATACGTCTCTGGCATTAAGAGCTTCCGACTTTGGTTTTA
CCAAGAGTATGAAACCATCCATAGACAAAAATGGAAAAGTATGATGTCCAAAAGTCCACAACAAAACCCTGATCCTGCAA
ATATCAGCATGACATGGTTATTGCGTCATTCAAAGAAAAAATTTTAGACGTTGGATTGGAAAACAGAGCCATGCCTTGAA
ATCCATTTCTTGGATGTCCATCCAGTCTCTGATTACAAAAGATATAATATAACCAAAAAAAAAAAAATCCCCACCACTTC
ACTCGTATAATCCACATCATGGAACACTCGGAAATTCACCACCCATTTCGTTTGAGCGGAGAATGATCCTCGGATGCTCG
GTTAACGCATAAAGGCACAGATCGTCAGCCAAAAGGGGGATAAAATTATTTCTTCTTTTTTTTTTTAATAAATATATAGT
CTTCATAGACATCCAGGTTCTAGTAACAAATTTTTCTGGCTTTCTGAAATCCTGAATTTGCACAACAGAACTGAATTGAA
AATAGCAAAATCAAAGAGAAATAAGCCCACAAAAACATATGGTTCCTCATGGAGAAAGGAATATACAGCATTGCTCATTC
CAGCACAAGTTTATACTCTCACAAAAAATCAACCGCCCTGCCTGCTGAAAGAAAGCACTCCCGCAAATATACATCTGCAA
GTACATAACGGCAAGAATGTTTTTTTATAAGGCAATCACACAAGAAAGTCATATGACCAACAAAAGTAGTACAAATAGAT
TAAGCATGCCCAATGTTCTGAGTAAAAAAGCAAAAGGTATCTTAATATAGGAGGAATGGGAAAAAATAGAATGAACAATA
AAATTCATAATTCATAAGCTTGCTATAAATGCTCAGAAACCAAATAATAGGCCATCAATTTTCAATTCAATAGAACATGA
ATTCTAAATTCATTCCAACAAGCTTTAACCAACCCCGAGATGTATATTAAATGATCTTATAACTTAAAAAACTTTGGGAT
TTTAATAATTTTAAACAAGCCCTATCATATAAAAATGATATTGCCTCTATTAGTTAAGGTAAATTCCATTGAATTTTAGA
ATGTCGTCCCAACACATGCTAGCACCCAAAGACAACCTTTTCTCGACTAGCTGAATTTCAAGCGACGCAGCTTTGGGCAA
GAGTATGGCCTACATGAAACCTTGGATGCTAAATAGTGGGTACAAAGACAGATCATATTGGTTATGAAAACAGCGCTCAA
GCAGTGGGTAGGCAACCATCAAAGATTATCCGAGAATTTCAAAGAGTCAAAGATGATATGGAGAGCGTTAAGTACCGATT
GAGATTCAAGTATTTAGATAACATAAGAGTAACTTGGTTGGCTATTTGTTTCATAAAATTTTAAAGACTAGGAAGATGCC
TGATGAATAGAGAAAAAGCACAATGGCACCAATTTATAACAATAAAAGAAGAAATTCAAAATTATTCTAACTATCATGGT
ATCAAACTTACTAGCCATATTATGCAACTTCGAGAGAGTGTGATTGAACACAGATTGAGATGTGATACAAAAATATCAAA
GAACCAATTTGATCTCATGACAAAAAGGTTGTTAACTACGGATGTTGTTTTTTTTCATTCAGAGGTTAATTGGAGAAATA
TAAAGAAAAAAAAAACAAGACCTTCATATGGTTTTTATTGTTTTAGAGAAAGCATCCGAAAAAGTTTTATGAGAAAGCTT
ATCATGGGTGGGATGGGACTTTTATTAATTAGATGGAGTGAAGTTCCCATAATGCCCCACTTTCTCTTACAGAGAGGTCC
CTTTCTGGACAAATTCTTTCCTTTACCTTGACCGTGAAGTGCCATAGGATCACCTTTTTCCTATTCTGCTCTTGCTTGAC
ATGGTAAACATTACTGCCAAGCATTATCTCAGTTATTTAATCAGTTTTATGGGCTTTCCCTTAGCGTAATTACTTTTCCA
TACCTCCATTCAAAAATTATATTAAACTGAAAAGACTTTTTATCGGTCTTTGTTGTATTCATGTATCTTCCTTGAAATAA
TGTGCTTGATAGCTATCTATTTTCATATCTTTTTTTAAAAATATTTTATATTTATTAAAAAAAATTTATTATTAAAAAAA
AGGCCTCATTCACTGAATCCACCTTAGGCCTTCAAATGTATTGGGCCACCCCTGGAGGCATGCACCACTAAGAGTGATTT
GATACATGTAGAAGGAAAGAAGGGCAGGGGTAGACTGAAAATCACATAGAATAAAGTCGTAAGGAAAGACTCAACATCGC
TGCATCTTTTAGAAAGCATGGTCCTAAAAAGAATGGAATGGAATAAAAGAATTTATATAATCGACCCCAACTTGTTTGGG
GCTTAAGTTATGCCTCTCGGATATATATATATATATATATATATATATATATATATATATAGAAACATGAAGAGAAAATT
TGGGTACTCTCTTCACATATTTGATAGTCATTTCTTCAAATCTAAATAGTTTATCTTGTAACAGAGAAAAATTATGAAAC
TATAAAATAAAAAAATTCGATCCCTCCTTATGCAGATAGTAAAACTTAATCATAAGCAACATCCAACCATTACTTGTTTG
AAATTTTAGGAAACTTCAAATGCCAGGCAAATAAAATACAGGAGTTCAAAACCAAATATCCCATGCCGATACCATGTTGG
TACAATATTGGTACGCCTGATATGGAGGTCAATTCAGAGTACGAAGTCTCGGTACACCCCCATATAGAGTCTCGGTTCAG
TATCGGTACAGTCTGGTATACCCGGTACGGGATGGTATACACCAGTATGACGAACCTTGATTAGCACCTTTTAAAAAATG
ATCACGTTGCGCATTAACTTCAAAAATTAAGAGCCACTTGTTATCCATACTATGTATAAAAATGACAATCAAATCAAGGA
ATATTGCCTCTTGATTCTATCTGTTACTTTTTGTACTAAAATGCCCTTCCACTTTTTCTATACTACATAAGTTATTCCCT
CCTATTAGTTGTGGCTGTTCAGAAAAGAAAATATGGAAAGATGTAGAATTGCTTTTGAAATCCAACCTAGAGAAAACACA
AACCCCTTCCAAATCAAATCATATTCAAGCATAACTACTTTTTAAATCCTAAATCCTGAAAACAAAAGCTGATAAAAATA
AGAAGATATTTCTTCTAAGCAAATCCTATTTGATAATAATTACTTGATTTTATTTTATTTAAATATATTTTTTAGAGTTT
TATATAACTATCTTGAAATTTTCTTTATATTTTTTCCTTCAAATGCACACTGCACATGCCTGGTTGTTAGCATATAAAAA
AGGACGGTGACACATATTTATAGGTATAGGTAAAAAATGTTAAGACCGAAGATTACCTTCTCATCTCAAAGAATATTGCA
GCATCATTTTACACAGAAAAACTGCCCTGCAAGGATCAGTAATATAAGAACCAACCAAAAAACATCTCCTTAACAATAAC
CCAGACTCTATTGAGATAAAAAAGAACCAAAAGAACTACCTGCGCTCGACAAACAAGGTGCTCCCTGGAAAAATTTAGAG
AACCAGTCTAATATCATAATGCCATCTAAGCGGCACGAAGATAAAATATGATGCTATCTGAAAACAAGACTTCCATTCTG
GTGCTGCCTCAAATTCTCAATTAGAGATTGATAGAAGGATTTCAGAGTCTTGATGTCATTTCCCTGTTGAAAATCTAGAA
CAGTGAACTACAAATCCAGCAAAATCAGTTACAATACAGCTAGTTCTGCTAGACTGCTACAATATGAAAGGTCAACACAT
GAACAGACTCCAAATGTCTCAGCAAGATTTAAGTGGAATAAGAACTACTTAAAGAGAAGAAATAGAGACTTCTTATAGTC
CAAATCTAGACAAGTGGGTTGCATTTAAATAATAACGAATTGTAAATGGAAGTCTCAATTTAAAATTCTTTGGTCTTTTT
CAGATTATGCAGTGCATTCCCACTATGCTTAAACAGCTTGCACATCTTAACTGTGCATGGTAGAAATATTATCTTCACAC
ATTACCAAGAATAACACACTAGCGCAAGTTCTCATACCTGCAACTTTTGATAGTATTGTTCTGCTAAATCTTGTGGACAA
TGAGCTGCTGGGAGACCTTTCGACAAAAAATGAATAATGAAATCATCCCCAAACTTCTCATACATAACCTTTTGAGCCAG
CACAATTTCTCCAAAAAGAAGAAGCTGTTAAAAAGAAAATACCATCAAATCAGTCTGAATGCAACTGATACCAAGGAAAC
CACATTAACAAATAGCCATCCCAATATCAGAATCTGGACACTGATTTTATTGTAGGAAAATAAGAGGTTAGGAAAAACAA
GAGTAACAGGTTCTTTACTTTTTCTTTCAACTATTCAAAATACAAATTTTGCAACTTGTGTGCGAAACAGATATTACTCT
AGAAAATGCATCACCAATTCACCATTTTGAAATTCAAATAAGTTTAAATTAATGTAGCACCCCAGAAAAACATTCAGAAG
AGAACCCAAACCCAAGTGCAAAATTAAATGATGTTTGCGGACTCTAGAACATAAGCCATTTTCTTTAAAATTTTATTTAC
TTATTACCCCAAGAGAACTAATATCCAGAGTAGAATAAAACTCCAATAACTACTCATGAGCTGAAGCCAAGTGAAATAAT
AGCTTTTGTTCTTTATCCAGTAGAAAGGAAGGACTAGTCCTCCAGCACTTCTACATTTCAAGATAAACATCTTACCTAGA
ATGCTAATGTAGATGCAAACTGCGGAACCGTCCCGAACCGCCCCGTTCGGAGCGTCCTGGGCCATAACGGCAGCAAACCG
AGACAGCTCCGCCATTGAAACCGAGACGCCACTTGCCGTCGCCAAAGAGGAAGAGAGAGAGAGTGGGGAAGGGAGGGAGA
GGAAGGAAGAGAGGCCAATTCCTCTCTCTTTCTTCCTTCCTCTCCCTCTCCCTCTCCCTCCCTCCTCCGCTCTCTCTCTC
TCTTTTCCTCTCTCGTTATTCCTCTCGCCCGTCTCTTCTATGGTGTCGGTACGGGCCCGGCACGGCGCGGACCCGTACTA
ACTCGCCCCGCCGGGCAACCGGAATGATACCCAGTACCGGTTCTACCATCCTTAGTTGATAGGCTAGCCTAGAATCGAGT
CGACGCTACTTGTGGAACAATAAGAGCCTTGTTTTTACTTGGTTCTGTAGCAAACCAACCACAGCCTAGTTGAATCTAAC
CCAATCCACCTTAGCATCGCCTATGTTGCAAGCCAAGCACATCTTATCCCTTAATGATATTATCATCCAGGTTACAGCCA
CAGGTAATGGAAACATCCTACTCTAACAAGAATCTAGGAAAGATGATATATGCCGTTATAGGGGCTAACTGGGCTTACAG
AGCCTTCCTAGGGGAAAACCATGACTAACAGAGCTGGGAATCGAGGACAACCAGGATCAACATATTAACAGATCAAAAGA
TGAGAAAGTGATAGTAAGGATTCAGGTCATCCTCGAATTCCCTTCACCCTTGCCACATCCAAATTGTTCTACACTAAACA
AGTTATCTGACTAGTTTTCTTCATATCTAATTGCTGCCATCTAATTCTAATCAGACTCTTAATTATCTGCATTAGACACA
AGTTTTTCCGCTTATGGCTCTTAAAAACCATAAAATATTTGAAGTACTACCAAACTTAGACTGCCATGGAACACCTATAA
ATGTATCCATGATATCTAGGAAGTAGCTCTGATCAAATGTAGTGAAAGTAGTTTTTCAAGAAGTTGAGTCTTGTTCCTCA
TTATGCATGAAGAGAGCAGGTCTACTGTTATAGTCACACTTCTAAAAGCAGTTCACTTTTATGATCTGATTCTCTGATGC
TAACAAAAAAAAATCCTCCATTGCATGTAATCATTCTGTAATGTTGATGGATCAAAAGGTCAATATCCATAAGCCTTAAA
GGCGAGGCACCCGAAGACAAAAGCCAACTAGCGGTTATCCCAAGCGAATTGTAAATACTACACTAGTTTGGGCGGATCAA
TGACTACTGGACTCGATGGCCTCCTCGACATTATCAAAATAAATATCCAGCAATAGTTCTACGAAGCCTTGAGATGAAAA
ACTTAGATAACCACTAACTTCTTTTGTACAAGTGATAAATTGATTAATTATTTACCTATTTTTCCATGGGATAAATTAAC
TAAGAATAATATCTAGGATGTAAGGACATCCAGCATCATTTCTTTGAATATCCTGCCACCCTTCACATTGTAAGGAAGAG
TATTTTGCAAGATGAAGAACTTGGATGTTATGGAGTTCTCTTATTGTACAAGCGGTAGATCATACCTACTTTCCATGCAA
TACATTTTTAATAATTTAATGTCCACTATAGAAAGATGCTCATCGCAACTTTTTCTCAAAATTCTGCCATGCTTCACTTT
GTGAGAAGAGTTTCTTTATGCTACCCTGTATGCCGCAGAACAAGTACCAAAAAGGACAAGAACGTAGAACCTGCACTCAC
CAAAGTGTTCCGGAACATAAAAGCTCTCGAATAAGCTGAATAAATATAACCATTCTTGAAGAAGCAGATCCTGCTTTGTC
CCAAGTGGATTTTACTCAAAAACATTCATAGACAAAAATTACAGGTCTCCTCTTCACCTTGCTAAAGCCATTCACACAAG
AAGCTATAACAATGAGCCACCAAGTTACCAGTTATTCAATACCCTTTGTCTGATATGCATATGTCTCCCCTCTCACTGAA
ATAACATTAATATTTTCAGCACTGACCATAAATATCTTGATGGGGGATGTGAGTGGGAAGGTTGGACCACCATGACCATG
AGCTTTCAAGTTAACTATATAAACCTTATGCAGTAACCAAAATTTTCCCTCGGCACCAAATAACTAGTAAGACGATCTAA
AACAACCATATAGTTATAGGAATTGAAAGTGGTTGTTCTTTGCATATGCTACCCTGTTCTCACAGATGACAATGTGTCTG
TATCTATCTATCCGTATACATGTATAGATATGTACATATATGTATGTATATAAACTAAAAAAAGCTTCAAAACAAGTATA
TGCACATGCCTAAGGAGTATTCGAGCCACAAACTAAGCCTCAGAAGTCATAGCTGGCCTATTTTATGATATAGTTGAATA
CCAGATTATATACACTGCTCCTAGAACACTGCTAACAATAAGAACTAAAATGAATCATCACATTTTTCATATTTGATCTT
CAGTTATAATGTTATTTTTCTTCTTCCAAAATAATGGTTTCAATGTCACAAAAATATCTCTGGAGAATATCAATGAAACT
TTGTTTCTACTTGCCCTTTTTACCACCATTCCATGATTAAAAGCTGACCTAGTATTGGCATATTTGGACTTGCTCAAAAT
GACTCCTCATTATGACGAATGCTACCATATCTGACTTCATAAAAAGGCATCCCAATGTCATTTCATGTCATACCAACAGC
TCCTATGTCATTAATCTATATATATTACATAAGCCATAAGAGACTATCAAGAAAACCAGCATATGTGCAGTATCTATAGG
CTTGAAAAATCTTAAAATTTCAAGAATAAATAGATTAAGGATTTACAGTCTTTGCATCGCGGAACTCAAATGACTTGTCC
AGAAGACTATACAAGCAGCATTCAGTTGCAAATTTCTCAATTATAAAGCTTCGGAAACCAGGAACCTGAGAAATTGTAGA
AAACCCTTAACGTAAACAATCACATAGTCCATAAACAAACACATTTTACACATCACATTGATAATGCTCAGAAAGATAGA
TATATTACAAGGTACCTTATCTTCGCCATTATTATTGGTGCACCAGTCCTTAATAAGTTTCACAAAAATTTGCACACACA
GCTGAAAAGTAAGCATGAAACAGAAATGAGGCTAGAACATGCAGAAACAGAACGGAATCGAAAAAAAAATTAAAGCAGAA
AATGTAATGGAAAAAATTAAAGCAACAAATGTAACTGCAGTTCTCACCTTCCTAAGAAGCATATCCTTATGAGTGCAAGA
GGTTGATAAGAGCAGATGCATTATAGCATCCAAATAGCCTTTACAATTTGGAGCAAGAAAAACAGAAGAAAGGTCATGGG
TTGCCATAACATGAAGGAATGTATATAATGTTCGCTGCAGTTCTTGCAGTTCACGTATTTCCTATAAAAGCCAAGAAGGC
ATGTAACAAGATATATAATTGATGCCCTTTATAAATTTTAAAATTGCAAAAAAAGAAAATAACGTTAATAACTCATAACA
AACACCAGGATTTTAACATGCAGCTCAGATACAATACTTTCATTCTAGGAAAAATTTGTCAAGCAATATCAAAAATTCAG
TATTCACTTTGGCAAAAAATCAAGAAGCAAAAATAAAAAAGTAAGAACAACAAATATTTCAGTTTTCATTCTGTCAAAAA
TGCAGAAGAAAATTTTTTTTAAAAAAAAAGTAAGAACAACAAAAAAGTTTTAGATTTATAAAGATATAACTATATATTAA
CACCAAGTTAGCAAGTTGTTGCCCCCAAAAGTCAACAGATCATCATGACCGGCCTGAAAACGAGACCTACGAACAATCAT
AATATGTAGAGCAATCAGATGCAAGCACGGGTATGCTAGGCAAAAGGAGGTTCAGAGAATACTGGTATTCTTTTGAACAG
AAACTCAAGGCTTGGTTGCAGTTATGAGAAAATAAACTAGATAGTTGTGTCCTCTTTCAAAAGTGATGAGCAGGTGAATA
GGCAGTTGTCATAGATATCTCAGAAAATAAGGGCACATATGGATTCAAACACTTGACAAGATGACGCATAAGCCTACCCA
GGTATATGGTAATAAACTAAAGAAAAGAGGGTCTTGCATAACAGACCACCTGCACAGCTGCTGCTTAGGAGCCTAAAAAA
TCTTAAACAGCAGCCAAGGCTGTTCATATAAATAGCAGTGGTTAATATATTGGCAATGTGTATCATGGGATCAAGAATTC
TCTTTTCATATTAGTTGGGAAGGAAAGTGAGATGAGGATTTTGTTCATGATTGTGCATGGATGCAAGACACTAAAAGTAC
ACTTTAGGCATCAAATAGCATTGTATACTTCATATTTGCAACAGAATGGTTTTAGCTTAACTGTAATTATTTTATTGATT
TACTTAATTCTTCACTTATCGGTGCATCTTTCACTTCTTTATTTGTTAATTTGGTTTATACATGCCATTGAGTCTTATGC
ATTTCCTTATTGCCTTAATTGCTTTCAGTTTCAGCAACCCATAGGTGGAAAAAAAAAAAGATATATTAACTTCTATTTAT
TCCAACCACATGGTTCTCTAATGAAACAGTATTGCTGTTGTCATTAATGCAGTTACACTATCTTATGTCATTATTATCAT
AACCATCACATCAGTAGACAGGGGACAAACAAACTCCATATAAATCGTAAGAAACATAAATCTGTCTTTCCCCATTAGAT
TTCCAACAATTGTCAATTATAATGGTTACTTCTAAAGCATAGTACTATTTTTAGTATCATGTCTATACATATGTAAATGT
ACATAATACTTTCAAGCAATCAGATATTGATGTGCATGAGTTCAATTCATGATCACTAAACACAATAATTTTAGGGAAAA
TCGCATAATTAGTATAACCAATCAAGAAATTTTCGCATAGTCATCCTGATACAAAGGTTTTGCATTCAAATTAGGTTCTT
CAGAGGACATGCATGAAAACTCTCAATCCCCAAAGGTGTAAGCATATCATGGGACACATTTTTTCATGCTATTCAGATTT
TGACCGGACAGAGGTAGCATCCTGCAAAACGTTATGAAAACATGACTGTTTACTTTGCAATTCATCAAAAGGATATAATT
AAAGCCGCATTTCTGTTAAGTTCCAACAATCCCAAAATATACTTGCTCTGATTTTTATTTTGTTTATGTGTGCACATTCT
GGTGGGTGATTATTTTTTCCCTTAATTTTCGCAAATAATTCATCATATAGTATGTTTAAACATCCATACCTCAGTATTGG
CTCCAGACCCTGAAGAAAACGCATCATTTGAAAGAATAACAAACGATCTACTTGCAATGGCTGGAAATATCTGCTCTAAC
AAGTTCCCCACGGAGGTATTAAATTTGCATATCAATTGATTGATTAATAGAAGAAAATCCACCATATCTTTTGACTGCAA
GATAGGGTTTTCAAGATAAGTGACATCAACTCAAAGTACAAATAGCTCATAATAATATGCATTTTTCACATGACAAAAGC
ATCACACCAAAGAAATAACTTAAGTGACATAATAGAGATAATATTCCACACAATAAACTACCAAATGATTGCCCCCTCCC
CAATTTCTCTCTCTCACCATCTCTAAAAGAAGGCAGGCTCATAAAGTCAATATTTGTACTTGAAATGTTTTTAGCAACTA
ATAACATAGTACAGTATCAGAGATCAGGTCACTAAAGACTCCAGCAGAGATATGTTAAGCAATAAATAGCATGCATTCCA
TAATTACATTATATGACACATGATGAAGTAGGAAAAAAGAACTTGATGGGCATCATATGGTTCACAGCCCTGTAAAAGTC
TGCTTCCCATTTTAATATTGAAAGATCTAGGTGAGGAAGATAAAAGGCCAGTACAAACTGGAGAAGAAGATTATGCCAAA
GGGCAAACGTAAAATAAAACCCTTAGAAATCTTGAGTTGCTCACAGTAAAAACTAGTTGAACAAATTAGATTATAGCTAG
CCAATGCAAAGATGAGAATCTTCACAATAAATTAGGTATGGCTTTATGATGTGTCGAAGAATAGAAAGACATTTTTTTGA
TGAATATAGAAAGACAATTAATTGGCTGATAAAAACCTTTCATTCCCTGAACAAGGAAACCTTCTCATGTATTATCATGT
AGTTTCTGACTTAAATTTCCTAAAAGTACTTAAATGATGATTAAAATTTAAACGTTGGCTTGTACACCAGCAAAACAGGC
TGCATTATTCTAACAAGTTATAAGGTTATAACACCACCACCACACGCACACATACACACACACACATATGGAGAGAGAGA
GAGAAAGAGTAGTAGTAACACAATGTCCAAATTATAGTCCCTCCTTTCAAAGATGGAGGGCATCAAAAATGGAGTGGATA
ATCCATAATGGAATGAAAGAATGATTCGCATCACTACTTAACCTGATCAAACTTTTAGAGCTAGCATTAAATTCTCAATC
AGAGCAACTTTCAACAAGAGCAATGCCTAATACAAATCTGGAAGATCAATGGATAAGGAAGGAGACACATCTTATTGGTT
GAGAGGTTTGAGCTCATGCAACTAGAAAAAGGTCCAAAAGAACAGATATTGGCTCCATATCAACCAAGAATGGGTAAATA
CACGCCATGCCATGCTCCGGGCAGAAAGGGTATTGACCAGTATACTTTGAGACAGCCAGTATACCACTGGTACAGCCTAT
TTCTCCTAAATTATTTTCATTTTTCCTACATTCTATATCTGTTAATAATATGTTTTTGCAAGAAGTTAGGCAGGAGTATT
TCTTTAAGTGCCACTGTCATGGTTTTTTATGTATCCTCTAGCTCTTGTGTCGCTTGTTTATTATGTAACTTGAAATTAAA
AATATATTGGGAACATGCCAGTGTTAAAATAACAGTTTGAACACAATTAGGATACTAGAAATCATTGAAATAATAAATGA
TATGTTTCCAATTTGATGAACCATAGATTTTTCAAAAAAAAGAAACACATAACAAAATCACTGACCTAATGAATGTTTGG
TTTTCAATCTGATAGACCGCACTCCTTTATGTTTAACTAACCTAATAAATGACAAAGCCCAGAATATGCTTCCAAAAAGT
GGCTGAACTAGGCAAAATAAATCAAGAGAAACAGAAGGGTATGGGACATATGGTCGCCCAACGAATTTAAGAAGACTGTC
TCGGCCTCTTGATCCCCTTTTTCTCCTCATGTTTTATGATTTTCTACTAATCAGCCCTTAAATAAGGGCACCACATGTCA
CTTAATAGTTAATACTGAGGTGCACTTTCAAGTTAATCTTCCATTTTGCTGACTCATCCAAGCCACTTTACACTGATATA
AAGCCACTAAAAAACAGCACAATGATGCCTAAAAACTGATAATAAAGTCTAATAAATTGTAAATCAAACAAATCCCAGCA
AATCATAGCATCTAAAACCAAATCGCATCAAAAAAAAATTAGAAATTTTGACTGGATATTTGGAGGGCCTCACAAGGTAA
ACTAAAATTGTCTTCTTAGAGCTATTTCTGATTAGAAACCTTCTAAATAAAGGAAAATAGCTATTATTAGTTAGGCATTG
TTGTTGGTTAATTTTTATTGTACTCCAATGTCAGGAAAGGCAGTTCATTATATATGTTTTAAGAGTTTTCCTTAATAAGT
ATTCTGTTTACTTCAGAGCCTTGAAGAACATGGTATTAATGTGACATTTAGTGAATGTTACTTAAAAGGCACAGTAGGAA
TTTAATGAACTGAAAAGCTAGACACAACAATTTTCACCCTTTTAAGGTGGTCTTGTGTTATAACCAACAAAGAAATTTTT
GGTAGTATAAATTCTGTTCTATTTGGTAGAATATGCAATCATCTTGATTCCCTTTCTCATTCAATTCTTTATTTTCTTTC
CTTCTATGAATTGAAAGCATACAAACATGCCATCAATAACCCTCTATTTTGCCAATTTTAACCACAAATCTATTTCATGC
AACTAGATTGAAGACTTTCCTCATGTGGATGGAAAGTTGGATTCCTTCTCTATATAATTTCATCAATTGCCCAAGCAGCA
AAATAGCACCCATAGTTCATTATGCTCTGCCCAACTATTTTAAACAAGAGAGTACTAACTATCAAAATCACCTTTATGAT
CTCATCGTAACCCATTTGCAAAATACCAATTACAACAAATTCCATGACACATTATATTTTTAATATTATCACAAGCTTTA
GAGGATCGTCTCTTTCTATTACTTGCATCTGTTGCAAGAAAGTTCTCCACAATACTTGGCGCAGCATAGTAATTCAACAT
AATTAGTTCTTTGCAATTGTTATCATTTTCCTAATGCGACTTAATTTGTTATCACCATTTGTTGTCGATTTTAATCGATC
TTAGTGACCACATAATATGTTTCATATGTCCATAATAGTTGGCATGGTGCAGCAATTCATCATTATACGTAAGAGATAGT
ATAGAAATGATTATTCAATCATGTTTTCAAAGTCCCATTTAATGTCAAATAAGAACTTTTGAGTAAAAGGTAGGGGGTCC
ATCAAGCAAAATTCGTGGTTTCATGGTTTTTTAACTATTATAAGCCCTGTAATTTTAGTGAAGGACCAACTATGACTTGT
GCAACAACTGGATCAAGCGCATTTTACATTTTGATTCTCTCATAACATTCAAATATGTTAGAAATGAATTAAAATAAAAC
AAGTCAATTGAAGTGATAGAAAATTGTCTAAATTATGATAAAGATGAACACATCAAAAAATATACAAACACCAAAGAATA
AGCTGCATTGTGGCAAGCCAAATCAAAAAGACAATTATGCTTTGAATAAGAAATATGCATTGCGATGGAAAGACATTCAA
ACTCCCCAATCTATCATCTAGCAATACCAAAACTGAGGAGGGAAAAGAATAAAATAAAGAAGCACCTCATTCTCCACAAG
CAACTGCTTCAATGCCACAGGAAGACATGGAAATATAGATGTTCCTAAAATGTCAACCATGCGATGAAGAAATGAGGTAA
TCTGCATTTACACATATTATATAAGTCAGGTAGGATAGGTAAAAAAAAATGACAAAAGTGGGAAAACATATCACAATCAA
ATGGTCACCTTATTCCGTAAAGGTTTGACATTTGGAAACATGACAAGGATTTGCAATACCACGTCCAGTGTCTGTAAATC
AAATAAGGGGAGAAAAAGAGATATTTAGACATGTTATGCATGAAAAATAATTAAGAAGGATAGAAAATCTGTCATTTAGC
TTCCACAGTAAATAAGCACGCTAGTTCCATACAACCACTTTAGTGTAATATAAATGTAGCATATGTAATGAGCAGCCAGG
TAATATTACATATTATGAATTTTAATAAATTAGTCAGCATATACTCATCTATTCGGTCAATGGAAAAAATCGATGGACAG
CCTCAACTTACCTGCTTAAACATAATGCCGACCATTGGACGACTACCAATAACTAGCCGCTCATTAAAACCCTACTCCAC
AAACCAACACATGGTAAATGTTAGGCATTAAAAAAAATGAATATTATCAAGGTTCACAATCTCAATAACAGACCTCCAGT
AGCATCATGGTACAGCATCAGTGCACCGGTACAAGGATTGATTCACTATACCAATACTTGGTATGCCCCATACCGCATAC
CAATTCCGTACTACTATGGTATGCTGCACCCTATATGCACCGGTACAGACCGATACGGCATACCATGAGTGCATTATTAT
TTTTAACAGGATAATGTTGCATAATCTGATTAAAATGTTAAACAAATTAAGTGAGAGAAAAAAGGACAAGTTTGAAGTCC
AAAAATCTTCCCATGCATACATCAGTAACTCATACACAATCAAATTGGCTTTTGAAATCAATGAAGGAGCATTTTCTAAT
GGATCCAGTCGAAGTTGCATCATACTTAGGGATGGAAACCAGACCTTGCTAAGAGCATTCAAGGCCATGATAATCTGCTG
GAGTGTCACAACTTTTGCCGAAGATTCTCCTAGAGCCTGTACTTTGGAATCCAAAAGCAATGCCTTAACCTGGATTTCTC
AGGCACATGTTGTAACTGAATATATTATCCTCTAGAGATCACAATAAGGAATCATAAGAAGCACCGGAGCAACTAGATGG
AGGGAATAAGAGACACTAGATTTCCAACTTCACCTGTTGACAAAGAGGATTGAGCAATGCTGCCAAGTACTCAGATTGCT
TTTCAGGTAACACATCTTCCATGCCAAGCAATAGTCCAATTGCCTGTCAACCAAATCCAAAATTTATTTGGGTTAAAGAT
AGGACTTGACATAACAAAAACTAGCTCAATGAAAGCACAACGACAGCCTCCTTCAAACTCAGCAAAGTTATACCTCAAAT
GTCTGACTACCATCTTCAGAACCAGAGCATTTCAGTTCTTTGGACATCCAATCTACGCTTGTAAAATGCGCTACCGTACC
TTGCAGGCTCTGCACTCATAAAATACATGGAATGAAGAAACTTAAAAGCAGCAGCAATTCATGAACATAGTGTATTAGTT
TGAAAAGGAAGAATCATGCCTGCAAAATTGTATCTAAAAATGGCAGAAGCTTTGCTTTCAGTAACTTCACTGCTCTCATG
AATAGATAACTACCCCGTCGGCTCACGTTGAGGTTTGGATGGTGTATTCCCCTCTCATCCAGAAAAGCAGCCAGCACATG
AGGTATGTACTGGACATTCTCATGCACAAACTTCATGTACCTCGTGACTGTTTCCAAATAAACAAGTGCCACCACCCGAT
GCAAATGGCATGAGAACCGTGCCGATAGAAGCATCGGAATCAACTCCCCCAGCAACCCACCACCCGTCCTTATTGCTTCT
TCACTCACAGTCTCACCATACCGGTAGAATAAGGTCAGCGCAGCTTCTACTTCCTCCACATTCATTTCTGAAGAGGAGAG
AGCAGTAACTAACAGATTCCGGATAAATAATTGCGTGCCATCAGGCACCACCCTGCACACACTACGGAAGAGTGTGAAGA
GCTCCTTCCGGCGCTCGCTCATCTGGTCCTCCTCCTCCCTCCCGATCTTATCAGGGATATCAAGATTGCTTCTATAGGCT
GGATCGTAGCATATCTGCACTCGAATCACTTCTAATATCTGTCCCAGGTAAGCTACCTGTTGCTGCGAGGGTGACTTCAT
GGTAGACACATAGTCCGACAAGAAATCTACCACATTGCCAGAATCCACTTCCTCGCAGTTCTGCATCACATAGAACACTG
ACGGCAAGGCCTCCTCAAGGAGCTCCAACGAGAAGGACCCCTCGATTTCCTCCGAACCCAACGTTTTGTGGCATTCCAGA
GCCTCAGAAGCATACCCAGTTATCAAAGTCGCGAGCTTTAGAACGAGATCGGGGCCTGCAAACACCTGGCTCACACGGAG
TCTGCGGAGCAGGGCAAGTTTCGAGCGGGGGTCCATTCTCTTCAAGACAATGGCAAGGACGCAGCCGGCGGCCGCAGACC
TCAGCTGCTCCGGCGAGCCAGAGGCGAGAATGAGATCGAAGAGAAGGGGGATGAAGGCGTCATTGGCGACGAGGGCGATG
TCGATCCAGGAGACGTACCGCTTCATGGTGTCGAGGGCGGCGGCGGCGAGGTCGGGGTTGGAGGAGCGGTAGAGGGAGAC
GGCGTCGAACCAGTGGCGGGCGATCTGGGGGACACACTGGAGGCGCATGGAGTCCTTGACGCGGGAGGCGGCGGCGGCCT
CGTCGGGGGAGCGGGGGTAGTCCTGGCTGAGGAGGTCGTCATCGAGGGCCGCGAGGAGGCGGGCGAACATGTCGACAGCG
AGAGGGTCGGCGGATGGGAGGCAGGGGAGGAGTTGGTGGAAGGGGGAGGGCCAGAGGGTGGGGTACTCGAGGCGGATGAG
GGCGGCGATGACCTGAGCGAGCTTGTTGCGGAGGAAGGAAGGGGATGAGGGGGGGAGGGGGCAGTCGGAGGCGAGGGAGA
GAAGGGAGGAGCGGAGGAGGAGGAGGTCGGCGGGGGAAAGGGAGGAGTACCGGAGGAGGAGGGCGTCGTGGAGGGCTTGA
AGGCACCAGAACTGGACAGCGACGATGGGGGAACGGTGGAGGCGGTCCAGGCAAAGGCGGAGGAGAGCGGATGGATCGGC
CTTGGCCTGCTGGCAGAACGCCATGGCCTGAGCGCGGAGACCCGGGTCCGCAGCGCTGGGCTCGTAGTTGAGGAGGATCG
CCTTCTCGAGGTCGTCCATGGCGGGCCTCGTCCCTCCCAAAGCCCTAGAAACAAAATCCTAAAAACCCTAGCTGTCGATC
GATTCGAATTATAAATAGAAAGACTTCAATGGGGATTCTCATCAGAAAGGGGTTAACAAAAGTTGGAAGACAGAGTTATT
CCACGGCGGGCGTCGCCCCTCCCCAAAACCCTAGAAGCAAAACCCTAAGACCCCGATCGACCGATCGATTTATTAATAGA
AAGATATGGGTCGGTTTCTCAGAGGAGGGTAATAGTTGCAATACAGATCTATTTTTCGCAGCGGAGAAGTGAAGGATTTT
TCTGAGTAATTATTAGGATTTTTTTTATTGAGTGGTTATTAGTTTGATGGAGTTGATGCAGGAGGAGAAAGGGGAAGAGA
GCGGCGGAAGGCGGAGAGTTTATATCGGAGAAGGAGAAGTACAGGGAAATATAAGAGGTTTGAATTGTGTACGAGCCCTT
GGGTGGCAAAACAGGGACAAGGAGAGGAAGGGATGGGACTATGGGAGTGGTTGGTTTGGAAGTGGGTTTGCAGGTGGGTG
GCACTGTGGACCTCAAGGGGGTTTTGGGCCAATGAGATGGATGGAGATTTTTGCTGCCGATTTTCAGTTGGCTCAATTGG
ATTCCGTGGACTTGGGTTTTGGTCTATTTTTAAAGTAATTGTGGACAAGTGGATTAAGGCAATGGTACTGGATTAAAATG
GCAGCCAAATCGTGACTATTAAAAGCGTCCTGTGATTCCGTTTTTGCTAATCTGAATGTCCAGAGTGGGAATTAGGTTGA
TAGATGGGGATGGAACAAGAGGCATCACGATAAGAAAAATAAATAAATAAAGATAAATGATGTTAGAGATCATAAGTGAA
TCATATTTGAGTCCGTTACCTTCGAAAAAAATACATATATATACAGATGACATTGTCGTGTAGAGACATGGATTGCATGG
TAGTAACCAATGCATCAACATGAACTAAAGCTTTAATGCGATGCATGCTTTAATCGAAACCATAACATGAACTCGAGCGC
AAGCTGCATGGCATGAAATTATTTAAGCCCGGCATACCTGCCAAGATTTCCTCCATAAAGGGTGAGATGAACCCATCAAG
AATTAGCGAGCTTTTGCACTATTGAGGACTGTAATCGAGATTTGGAGAGACTTTATAGCGAATACTTGTTTATCAGTGGC
TTGAAAGGGGACGTTAAGAATGCCATCAGCATACGTGACTAAGACATGGGTTTGAAATAGAAATGCAATTATCATGAAAG
ATAGTTTACGTCATCAAGCTTGGTTTATTATATGATCATCATGAATATACTGTAAGTGCTTTGTCAGAGTTTCTCGTAAG
TGGAGATCCTATCATCCTAGATGGAAGGCTTGGAGGTCATAAAAGCATATACAAGTTTGTTGATGCTAAAGGCATGATTA
TGAGATAAGGAGGTTGAGTAATTCTTCATTGACAATGGAATAAAATAAATAATATTAGAGGTCTGAAAGATTCGCCTTCA
AGAACATAGATGACATCTTCTTGCTGAGACATGATTGCATGGCAGCAGCCAATTTGATATATGATCGATTTAATTGTAAC
AGTATAGGAAGTGATCGATTATTCAATGTAATACATGCTTTAATTGAAACCCATCCCATCCATGTGCCGAAGTGCAACCT
AAAGTGCATCCTAGAAGGGGATTGTAGAGTAGTTGTATCATGGATCAGTATTGGGACAGATCATCGGGATGTCAATCACC
CCTGCTGACAGATATATGAAGACTTATATTGCATATAATCTGTCACGCCCCCGCCTGCGCGGGGCACATGAGGCACCTAG
TGCCCACGTAGGGGCCACATAAAGGAGGAACACGGAGCTCTCCTGCCAGATATTGTCCGGTTCCAGGGTTTCACGCAAGC
ATCTTTTACCCATCCCCGATTTTGTTTTCCACCCAAAACGCGTCTATAGGATTTGAAAACACTCACTTCATATGCCCAGA
CTCTGGAACGAGTCTTTCCGATATGGGACTATTGGGCCTCACATCCTTCCTACCATCGGACAAGAGTCGTCCTTGGCCTG
ATACCAAATATCACGCCCCCACCTTCGCGGAGCACGTGAGGCACCCAGTGCCTACGTGGGGGCCACATAAGGGAGGAACA
CGGGGCTCTCCTGCCAGATATTGTCTGGTTCCGGGGTTTCACGCAAGTATCCTTCACCCCTCCCCGGTTTTGTTTTCCAT
CCAAAACACGTCTGCAAGATTTGGAGACACTCGCCTCATATGCCTAGGCTCCGGAATGAGTTTTTCCGATATGGGACTAT
TGGGCCTCACACCCTTCCTACCATCGGACAACAGCCGTCCACGGCTCTGATACCAAATGTCAAGCCCCCGCCTGCGCGGG
GCACGTGAGACACCCAATGCCCACGTAGGAGTCACATGAGGGAAGAATATAGAGCTCCCCTGCCAGATATTGTCCAGCTC
CGGAGCTTCACGCAAGCATCCTTCACTCCTCCTCAGTTTTGTTTTCCACCCAAAATACGTCTGCAGGACTAGGAGACACC
CACCTCATATGCTCAGGCTCCGGACCGACTTTTTTCGATGTGGAACTATTGAGTCTCACATTATCTGTGTGGCCAGTTAT
ATATATAGGAAGGTGAATAGTACAGCTAACTGGATGGCTAACTATGTAGCTAACAATAGTGTCTCTATTTCATGGGAGAC
GTTATCAGGTTATCTGATCACCTCGGAGATATTGTGATGTTCGGTACAAGAGGTTGTATTTATACAAAGGCTCTGGAAAG
CAACAGATTCAACTCTTCCCCCTTGCATGCAGGAAAAGGATTCCATGGACAAAGAACAAGATAGGCATGTCTAGAACTGG
CTAACCATTGCACCATCAAGAACCGTAATCAAGATTTGGAAAGAAATGTGATCACTACACGAGATAGTTGACATAATCAG
GCTTGGTTATTGTATGATCATGAATGTATTATAAAAGCTCCATGAGAACTTGGTAGAAGTAGAGATCTAAGGTGGGAGAT
TAGGTGGATATTTTGTTAAAAGAAAGGAGGTTTAAGAATATAGTTAATATTTTAACTGGGAAAACAAATTAATGGTTTGT
GCTTGAATTTCAAAAGCAAGAACCAAAGTTGAAACATAAATCTTCTCCTCATTTCTAGCATACCATTTAATTGAGGTGCC
AACAACAATAAGGGGAGACTCGCTTCAATCATATAGAGGTGAAATGGAAACCTTTTATAACAGCAGTTTTAGGAAATTTC
TATGATCAAAGCATGTGGCAAATACCATAGATCTAACAATTATGGCCACATTGAGATTGATGAAAAATGGAGAGAAAAAA
TCACTTGAAGTTTTCATCCATGTCAAAACATATCATGCACCATAAAATGCAGGTATTTCCTCCAACATTGGTTATAGAAT
ATCTGAGCCATGGTGTTGATTATGGATTTCAGGCTTGATAGTTGATAGGCTTGGCATATTCATGATGGATGTGCAAATGA
GTTTAACTCAAGGGAGCAACACATTTTTAACATTGGTTCGTATTATCATCGAGCCAACTTAAATCAATCCATAGTCCGGT
CAAAGTCATAGCAAATGGTTGATGTAAATTATGTGAAAACTCAATTTTTGCTAAAAATTTCGTGCATTTGCATGTTCGAG
TAATGCATATCAAATGTATAGATCACGGTCTCATGCTACCAAAGATATGCTTCTATCCATATAAAACATACCAGTCCATG
TTATATTATTAAATGAGAGAAGAATATTTCACTTTTGATTTGTTGGTCAAATTTTGTTGCTAGAAGATAATTTCCCCCTT
CACAAATATCCTAGAAAAAAAAATTAAGAAGTTAGATATATAACCCTCTTTCATCCAAGGTTTCTCTTGAATATCTCAAA
CCAAATTAACTATATTTAAAATAAAATATCTATCCAACTTACGAGAGTCTTTTTAAAATTCTAATCCATGTATTTTATTT
CTTAATTTCCAATGTCTCGAGCTTATTGTTTTAACTATTCTTATTTATGTGCAATGCACACATCTAATTGCTCGTATTCG
GTAGAAACTACAAATATAAAAAACAAAACAATAAGATGACATTTGCCATCATTTTTATTTATTCTATTTTTAAAAATGAA
AAACTAGAATTTTTTTCTACTTTTTTAAAATCTCTAAAAACATAAATATGTTTGGCATGATCAAATAATAATAATAATAA
TAAAAGCATAAATAGAGTCGTAGTGATAATGACAACAGTAGTAACAATATGGCAAAACCGATAGTGGTGGTAGGTGGTGT
TAGAGGTGGCAACATGGCGAGGGTACTCGTAGAGGTGCAAGAGATCATAGTGGTAGCAACAATAAAGGCAGTGTTAGTAT
AGCGAAGGTGATAGTGATATAGTGGTAGGGTAATGGTGGTAGCAATGACTAAAATGATAGTAAGATATGACTGGGACAAA
GATATAGCTGCGGTGGCAATAATCATGAAGGCAACAGCAGGATTGATGTTTATGAACGTGATGAAGAAAACATCATTGCT
AGGGTCAATCTAGCTTCCATGAGTTTTCGAGAATAATTCTCTAGCTTTTCTCTTTGAATTCGTTTGCTTCACAAAAAAAA
ATTATGGTTAACAAAAAATAAAAATATATTTTTTATCTAGTTATTTTTTTTGAAATAAAAATAGAGAAATAAGATTTTTA
TGTTTTATGAGAAAAAAATTTATAGAGGACATAGAAAAGCTAATTTTCTATCGGTTGAAAATTGAATTTCTTTTTTTTTT
AAAGTACTCTTAAGTCATCAAAATCCATATGTAAAGTCTTTTCTTTTATTAAAGATATAATAGGTATTTCATACAATTTT
TTAGGAAAGTAGATACTTAACTAAATATAAATTACTCTAAAATATGCTCTTTTTTAATGATCAATCAAATATACTAAAAC
TATTTTTTCAAGTATCATATTCTCATGAATCACCTTTTTTAAAAAAATAAAAAAAATTTCTCACAAACTATATAAGTTTT
TTGTATATTTTTCTCTCTTTCTTGTTATAAAGTCATGCATTTCATTCTCTAACTAGACTATGTATGCCCAAATAGTTGAT
AAAACAAAAAAAAGAAAGAAAGAAAAAAAAATACTACTTTTCTTTATTTATGACAAGGCAGCCCAACCTTTTATTGAGTT
TTCAAGAATAATTCCCTAGCTTTCTCTTTAAACTCGTTTACTTCACAAAATATATATACATTAAAAAATAAAAAATATTT
TTTAACTATTCTTTTTTAAAAATAGAAAAAATAAGATTTTTATATTTTATAAACAAATTATGGAGGATATAAAAAGATAC
TTTCCACTTGTTGAAAATTAATTTTTTTTAAAATACTTTTAAGTCATCAAAATCGGTAAATAAAATCTTTTCTTTATTAA
AAATATAATAAGTATTTAATATAATTTTTCTACGAAAATAAATGCCTCACCGAGAGTTTTTTTTTGGCTGAAAACGAGTA
TTTCATATAATACGTGTACGGATACATCCAAGAAAATCAAAATACAACAACTCATGAAGAGCATGTGGTAGCCCCCGCTC
TCCTGCCTAAAGAGTGTACCCTGAGTGATGGGCCGCCACCCAGTCGGCCGCCCCATTAACTTCCCTAAATACATGCTTAG
CTAGAAAGGCCCTCCCATCTCCCATCATCATCCCTATGTCACGGATCGAGGGATGGTCTGTATCATCAGCCGTCGCCCCC
TCTGAATCCATCCGATGACCGTGGCCGAGTCGCCCTCCAAGATGATCGAACTAGCTACTTTTTCTCATGATCAACCAAAT
ATACTAAAACTATTTTTTAAATATCATATTTTTAAAAATTATTTTATAAAAAAAAAATTCTCACAAACTAAATGAGTCTT
TTGTATATTCTATTCTATTTCATTCTCTAAGAAGTGAGGATAAAACAAAAAAGAGGAAAGAAAAAGGGTGGTCACTCCGG
TTTCTATTTTCGCTTCGCATTATTCATGACAAGATAGCCCAACCTGGGTTTTCGAGAATAATTCTCTCTAGCTTCTCTCT
CTGGACTCGTTTGCTTCGCCCAAAAAAAAAAATTTATGGTCAACAAAAAAAATGGTAGCGGAAGTATCGTTCTCCCGATC
ACGTATCGGACGGTCAATCTTCCATCTCCTTCTGTATAAATAATCATCATTTCTAGGGTTTCAACGCCGCCTCATTTTGT
TCCCCCAAAACCCTAACCGTCGGAGAGGGGAGGAGAGGAGGGAGAGGATGACGACGCGCTTCAAGAAGAACCGGAAGAAG
CGAGGCCACGTGAGCGCCGGCCACGGCCGGATCGGCAAGCACCGGAAGCACCCCGGCGGCCGCGGAAACGCCGGTGGGAT
GCACCACCACCGGATCCTCTTTGACAAGTACCACCCGGGTTACTTCGGCAAGGTCGGCATGCGCTACTTCCACCGCCTCC
GCAACAAGTTCTACTGCCCCACCGTCAACGTCGAACGCCTCTGGTCCTTCGTCCCCGACGACGTCAAGGCAGCCGCCGCC
GGCGCCGGCGGAAGCTCTGCACCGATGATCGACGTCACCCAGTTCGGGTACTTTAAGGTGCTGGGCAAGGGTATGCTGCC
CCCCACCTGCCCCGTTGTCGTGAAGGCCAAGCTCGTCTCCAAGATCGCCGAGAAGAAGATCAAGGAGGCTGGCGGGGCCG
TCGTACTCACAGCCTGATGGTCTTTTCGTCTCTGTTTTTGGTCAGATCTTGGTTTTCATCTTTTGTTTCTTTGAACTCCT
CTCTCGTTAGTTTGTTTTTGATCTGCAAGCTCGTTTTTATTTGAATCTGGACGTGTTTATATCCAAAATTTGGATCTGAT
TATAAATATGTTTAGAGTAATGAAGTGGGTAAGCATCGATCCATTTACTTAGTGATCTAATTTTGTGTAAGATTTGATAT
CTAATGATGTTTTTGGCAGATCGCTGCGACAAATATTAGGGTATCTGTAGAATCTGTAGTTTTTTTAATGATTATTAGGG
TTTTGTTCTTGGTTTTTGAGATCAAGTTGGCGTCATTATATCTTTGCGAATGTTCTTTAGTGCTATCATAGTGAATGTAG
TTTTCTGGCACTATGATGTTGGCTATAAAATTTCTGGTCATATTCTCAAACAGGTCATGCATGTTCGTCCAATTATCTTC
TAAGAAATCAAAGATGGTTGTTGTGGTCTTGTGGAGGGACCAGTTGAGCAAATATTATCACTTTCTTGATGTTAGAGTAT
ACTACTGCAGCATCTGCATCAGCTTCTGAATTCCGATGGATAGTTCTATTCATGGTTTTTTTTAACATGAGAAAGCTAAT
ACATAAAGGGTCCCAAACATGTAATTGAATTTAGATTATTCTTATTGTTGATTTTTTTGGGAGATGGATACTTGAATGAC
CTATGTTGTGCTTGTGTTTACTTTTAGGGTCCATGGTGATAAAGATTGCATCAACTTTTGCACCTGACTTAGATTGTTTG
ATTGTCCATCCATGAATCTTCACTTCACATCAATGCATTCTAAGTCTTATGAATTCTTTAAATCATTATATTCCAGTCAA
AGCTGAAAATTTTTCTTAAATATGGGTTTCCTATTCTTTTTTTGAATCTGGGATTCATTTCCCGGAATTGTTTTCCTTAG
TAGTGTGAACATTTCACATTAACACAACAAGGGTGGAATGTTTAAAGATATTTTTCACAATGAATTTGATATTTTTCAGA
TTTATGTTTTATGGTAAAGTATTAATTATTTTCGGATAAGTATACATGCAAAAAACCTTTTTTTTTCTTGATTTGATCGG
CTGAATCAAATTTTTGGTTATCATTAGTTCAAGCTGGAATGAAGCTCAAATTCAAGCTCGAACTGAGCTTGATAGAACTG
GGCTTGGGGCCGAGATTGTTTCAATCTTGTCACAAGCTTGCAGTGCTGTCAATTAGAGGAAGTTTAATAATCTGCCAAAC
TGTTTTGCTTATGTTCTTTGGCCGTTTTACTAAAGTCTACCATGGATGGACGCGAGAAACATCTAAGAAATGGCTCAAAT
TTAATTTTTCATTATCTAATAATTACTGATGGCATTGACTTAAGTATATTTTACTCCAGGTATATTTTTTTTACTGCTGA
TTGGTCTCAAAATTTGTTTAATACTTGACCCTTTTGTTGCAATTAATCCCATCATTGAAAGGGAGAGAGAGAGAGGAGAT
TGTTTAATATGCTCACAGGTCTATTGGTTGTGGGGTACGTTTAATTCTTTTTTTTTTCCAAAAAAAAATAAAACAAAGTT
GGCCCAGAGCTGCCACCGCAACTTTCTAATATCACTGGGAGTGCCAATGCATTTAGGCATCTATCATTGCATTAAAGAGT
TTTTGCTTTAACAAATAACTGCTGTTAATTTTTTTTTGGTAATAGTACCTCTTGCGTGCCATGTTTTTGAGAACGTTTAA
TACTTTCTCAATATTTTAGGCACCCTGGGGCTTATTATTTCTATTCATCGTAAAGATCAAAAAGTTGAGATTTTTATTTC
CGATCTAAAGTTTTATTTTGTGTGTCAGGTCAATCTATAATTTGGTTGAAACAGATAAGGGAAATACATGTTTTTTTTTT
TTTTTTTTGTTGGGGGGTGGGGAGTCCTAACTCCACCCCCTACCTTGTGCTCCCTTGCTTTTTCGGCTGTAAGTCTAGGT
TCGGAGAGAAACCAAGCTTTGCACTTGCAGAACTAAATTACTGGTAATGGAGCCAAATAGAGGGCCAACACACTTTATAA
TCGAACCCTGCCTCTTATCTTAAGTGGTGAGGGTTCGTATTATCCAAACTAACGTTCGGTTGTAGAAATACACGCTAAAA
GTTAGCAAAAAATGCTTGTTAAAGTTTACGAGTCTGCTCTCGTCTAAGGGCGTGGTTGTCAATTGACAATCACCTAGCCC
CATGCATTTCACGGATCCTCCTCTCGTTGTACATGAATGCAGAGAATTCACTGGGGACTGGATTTTGTGACGCGCAGCAA
TGAAAATAGAAATGGGCGACTGTCATTGGTTGGAGAAAATTATTCTTATTTCATGAAGGAATAAGAATGCTTTACTTCTT
CAAAATTTAATTTCTATTTTTTTAATTTTAATTTCTGTCGCAAACTAAATGCGTCGAGAGATATAATCATTTCATTCCAA
TCTATTTCGATTTCATTCTACTCATGAACTAAATTTTCATTATACTCACAAACCAAGTGCACACTTAATTTTTTTTGTTC
TCCTAACTGATGTGATGTAATAGCTGTAGCCGCATTTGCTTTCCTAACATATTATGCAACTCGTGACTTCGGCTTTCGCC
CGTTGAAACTAACGAAGAATTAAATGGTCACACCATTTCATATCTTAAGCATGCCATCCTGTCATTTATTTAATTAAACG
TTTAATTTATGGAGCCTGAGTACGTAGTGCCTCTCTTGCTTTTGATAATTTGCTCTCTTTACCTACCACTCTGGGGCCTC
AAATATGCATCACGACAGTCGTGTGCAGGATTTTGGTGCTTCATGCCTCAAGTTTCTCGTCCAACCAATAATTTTCTTCA
TCATGGTATGACAATTGATGGTACCCACGTCATAACTAATGTAACATGTATATTTGTAATTAGAACCGTTGTTCGGGGTC
CACCACAGCTCGAATCTCCAAACAATCGGAAGTGCCTTTGGATGGAGAGCATTGATGGAGCTGAGGTGCCCGGCGCCACT
TCCGCTCTATCGTCAATTCGTGGTAGTGCTCTGTGTCTTGGGTCCAGCGTTCATTCGGGCCGGTTAAAAAGAACTATAAT
TTAGGTGTAAAATGATTATATTTGTTTTGGATCTATTTTATAATTTAATATGTTTCAAGTCACTGTTATCATTCAAACAT
CTAGTCTCAACAATCTATTTCTTATTAAAATATTTAGGAATGCACCTTTCATAATTTGAACCCAAAACTTGGAAAAGATA
AAATTTACTAAAATTGGGGCTTCATGTAAATGACTAATTTTGTTTTTAAAATCTGATGTTGATTTGATAGGTTATTATTT
ACACGTCATCAACCAGTAGTTACATTCTAGTAAAATTAATCTATGTCAAAAATTTACCTAGCTAAAGTTTATCTAATAAT
TATTTTTTTGATCCTGACGTGCTACCTAACGGCGTCATCTTCGCCCAAACGCTCTTTATCATAATAATTACTGCGGAATA
ACAAAACAGCCCTCACATGACAACTATCAGATCAGCATCCTACGGTTGTGATCCTTGGTATTCTTGTCCTAATGCACGAG
AAGCTCTTCGAAGTCCGATTCTTTTCTGCGCTGGATCTTGGATAAAAACCCACGTTTTAACTCGCCGATACCCCCTTCCT
TGGTGACCCAGAGGCCGGCGGCCCAATGGCGACCAATCGCCGACTCCTCCTCTCCCTCCTCGCCGTCGCCTTCCTCCTCT
CCTCGGCCATCTCGCTCGCACGTGCCGGCTCCGGATCCGACTTCGAGGATGCGAACCCGATCCGATACGTCACCGATCGG
TTCGGATCTCTCGAGTCCGCCCTCCTCCGCGTCCTCGGCCGCTCCCGCCACGCCCTCCACTTTGCCCGCTTCGCTCGCAG
GTATGCTTCTTTAAATCTCTCTCTCGGTGATCGGACGGTCACGAAAGGTGGCCCATTTTGTTGATCGACGGTCCTCTTCA
GTTAGGTATGGGAAGAGGTACAAATCAACGGAGGAGATGAGGCGGCGATTTGGGATTTTCGTGGAGAATTTGGAGCTTAT
CTGGTCCACCAATCGGAAGGACCTACCATATACCCTGGGGATCAATCGTAAGTTTGTGTGTGGAGGATCGATTTTGGGCC
GTCTGATTGACGGATTTGGGCTAAATCTCGGCCATCTGATTTGCATCAGGATTCGCGGATTGGAGCTGGGAGGAGTTCCG
GACGAGCCGCCTGGGAGCGGCGCAGAACTGCTCTGCTACGCTGGAGGGGAACCACAAGCTGACCGACGCGGTGCTTCCCA
AAACGGTACGTTCGGTGATGAGTTGATCTCCCACGTGGATTTGAGCTCGGACGGTGGTGATTCAGTAGTGATTTTATTGA
ACATATATTTTCCGCCGATATGACGAATTTGCCCCTGTAGAAAGACTGGAGGGAGGAGGGAATAGTCAGCCCGGTTAAAG
ATCAGGGTCACTGTGGATCCTGCTGGACTTTCAGGTGAGCATTTCTCGCTTCGCATCAAAATGACTCAAATTGCCTTATT
CTGCATTTAGATCAAGATAAAAATAGTTTTGCCTAAGTGTCTGTTTGGATAATTGGGCTGAAAATTTTATAAAATTTATA
GGTTAGGCCATTACAACTGGCAAAATCATAAGATTATAGATTGATCTAAGTCTTATTCATAGCCCACTCCAAAGCTACTT
TGAATTCCAGTAAGGCCACTTCTGGGTATCTATGAATATAGGCCTAGTCCAATTTGTAATCTTGTGATTTTGCTGATTAT
ACTGGCTCAACCGACAAATGTTATAGGATTTTTAGCAGAATCATCCAAACTGGTGCCAGAAGGAGAAGAAAAAAAAGGAA
TGGAAATAGAAAAAGTTGTCCGTGTAAACTGATTTTATTTTTGTTTGATTGAAATTTTTAAAAAATAAGCATTGGCTGAG
ATGTTTTTACTTTGAGTAATGCTATAAAGTTCCATGAAAGTCATGCCCACTATCCTCTTTCTGGTTGAATCCTTTTTTTT
TTTTAATATTTACTTTAGATTCTCTACTAAAACAAAGTAGCAGACATAAAACAATGGTTTCAATGAATAAATTTTTTTGG
CAGCTTTCCTTTAAAATAATTGTACTTCACACATGACTGCTCTTCGCCTATGCTCAAGGTTTGATTGGTATAATGCTTAT
GCCAAGCTTTTTGCCTGCTATATTCCTTGATTATATACCATCATCATGTTTGTTTCTAGGTTACATTGACTTTTGACATG
GGACAGGTCTGTGAAGTAAGTTATGATTGCAGTTGTAAACGTGCTGTATTTGGATTAGAATTTTTCCTTGTCGGGTTTGT
CTTGATTTTTGATTTTGTAATCAGAAGTAAGTGTTTAGACTTCTTGTTGATATTGATTTCTAATATCAATCTTGACCTAT
AACTGCCCTATAATAAGGGAGCTATTAATTTAATAAATGCAATGTCTTTATCTGGATGCCATGTGTTTAATCTTATGATA
ATAATCTTTTGCTGTCTAATAGGAAAATAATGATCATGAATCAAGACCTACTGTACAGATTCTAAGTTCTAATTATATTG
AATTTGGAAGTTCATAAGGTTATATTTATATTAAATCGACACGAAAAGGCACATCTGCTGATAAATGTGTTATTTATTAA
TGCATGCACATATATTTAGTAACATATGGTTCGGGTTTGGCCATAACCATATGGAACCCAAGAAGCTTATTTGTTCTAGT
TTTGGCATCAAAACTTGATTATTGTTAACAATCAGGTTAGATTATTTGTCTTACCATTTTAAAAAATCTATTTTTAATCT
TATGGTGCTCGGTCAATATGGTGCATGTGGATCACCTGGGTTACACTGATCGTTTATCATCCTACTCAGGAACTCTTTCA
TCTTCACATCTTAAATATGATGGTCAATGAATTTTTGAGGCAGTAAATGAAGTATCGAGCAAAAGCTCATTATGATGTTT
AATCAGTCAGAACTAGATCTATAACCATTTTGAGTCTAAACTTGGATGAACTAGTGAGTCAAAGTAGAGGGAGTGTGTGC
ATCCTGTTTTATCCTACGGACATCTTAAACTTGGATGAACTAGTGAGTCAAGAAAATAGGAAGAGTGTGCATGCTTCTTT
TATCCTAGGGACATCCTGTACCAGGACAGAACTTTATAGTACTTGAGTTGGAGTTAAGATTCTCCAGTGAAATCCAAAGA
GAAGGTACTGCAATCCATTTATAAGGTATTTTGTTTTATCAAGAACTCTTTAATAGGCTCTATAGTTTCTGGACCCTTTA
CTTCATCTACACTTTCAGTTAAAATGGAAGGCTTCATGTTGGATTGCTGTCGATTCTAGGGTATTATACATACTGAAGCT
GAGCTTCCAGATCTCTTAATTAAATTCATACACATGATATGGAAAATAAGGACCAAGCTTGTGGCTTTTAATTGATATAT
ATCACATTCTGTTTAATACTTTTTTTTTTGTTGCAAATATCCAGGCCTTGGACAAAATTGTCTGCCAATCAACAAGTCAC
CTTTATCTATGTCCGGACTGAGTAGGCATCTGAAGTGTTTATCTATGATTATTCTCAGATATCATCCTAACAATTCACTA
CCATAAACAAGAACCATATCTGTAATTTATGCACTTTGCTTTATAAATCCTTCTCCATTCAGTCTTATTATGTTTTGTGT
CTACCATTCAAAATATCAAAATATCCAGGTCTTGCTTTCCAATTCCCAACTTCCCTTGTGTGAAATTATGTCCTTTCATT
AAGTAGCTTCTGCAAATTTTCATTGCAAAAATCTTGTATTAGCATTGTAAATCAATGAGCATAGTTATCTATTGATTTTG
ATCTACCCACAATCCACATGATGTATCATTGACCTCTAGGACATACTCCAAATTTTAAATAGAAACCCACCAGCTTCCAA
CTCATTATGTCATTATTCAATCTCCTGGATTTTCCGCACAATGTTTCTGTCTCCTTTTTTCACTCAAGGAACCTAACATT
CTTCTGCATATCTCTATTTATTTTCTGGTGTTGACTTGTTCTGCCAAAGTCATTTCAAGAGTCATAAGCAAACACTAGTT
ATTATAGTTGATGAAATTCATTGTCTGCCAAATTAACGAAACTTGAATCAATTATCCAATAAGATCCTAAGTATGTTGAT
GTAATCCATATTTTTTACAACCTCCATTCACATTATTTGGTTTCTATTATCAATTGTCAGCAGCAAGGTTCTCAAAATGG
GTACCAAGTGCTCTATCGGTCAGGATTCAGGCCGGTACCCTGACCTGTATGGTATACTATACTCTACTGACACATGGTAT
ACTGTGAGGTACCGATAACTCATGGTCGGCGGTGGCGTTATCGGAACGAAGAAAGAGACTAGGGTTTTGAATATGAGAGA
GAGAGAGATTGCGACTCATGGGGTGGGGATTTTATATTGAAATGCTGATCTAGCCTGGTTCTGACTCTGCCTCGAAGCGG
ACCTGCATACTGACCTGGTTCCGCACTGATTCTGTTCCGGTTGGTGTTGCAGAGATTGCTTGGTGGAATGAGATTGCACA
AAATGCTGAAAAGCTTTTAAAAGTATAAAACAATGCATCTTTTAACCTAAAATTATCATGATTATTACCTATAATCTATG
CAAACATTTTTTTTTTCAGTTTATTTATAGTTTTATACTTCCTCCAAAGATTGTTAGCTAGCTACAGGATGACAAATTAA
TTTTGCTATATCACCTTTATTACCGATAAATCTTCAACATATACATTAACTAAATCTATTCAGACCTCAATCTTTGGTCA
ATGGAATTTAGGGTTCATTTTTAAGATCTTAGATCTCTATGAAGTTCATGGAGTAGTAAAATTTTGTAGTTCGTTACAAG
ATCTAACAATGCCAGCCCCCAAATTGGCAGCACTACTGGGGCACTTGAGGCAGCATACACACAGGCAACAGGAAAGAGTA
TCTCTCTGTCAGAGCAGCAGCTGGTTGACTGCGCCAGTGCATTTAATAACTTTGGATGCCACGGAGGGTTGCCTTCTCAA
GCTTTCGAATACATAAAGTACAATGGGGGTCTTGATACTGAAGAGTCGTACCCATACACCGCAGCCAATGGCATCTGCAA
CTTTAAGCCAGAGAATGTTGGTATCAAGGTCGCTGATTCTGTCAACATCACCCTGGTGAGAGGCCTAGACCTATTACTCA
TTTGGTTTAATAAGAACATGCTAGATGTTAACCTTTCTTGTCTTCCTTCCATATGTTTTGGATAGCACAGACTTTGGCTT
TCTACAAGTATGTTTATGACCGACAGCTTGAGTTGGAACTTCAATATACTGCTGTATTTGATAGTTATGTTTCTACTAAA
TGAAGTGAACAAATAATAGTAATGATTAGTTCTATTTATTCTCTCTTTTGGAAAGGGGGCAGAGGATGAACTAAAACATG
CTGTTGGAGTGGTCCGTCCAGTTAGTGTTGCATTTCAAGTGGTTAAGGATTTCAGATTCTACAAGGGAGGAGTTTTCTCC
AGCGATACCTGCGGTAGCACTCAAATGGTAACTTTTAATGAGTTCTCTATTTGATTATTGCAATTGCTGCTACAGAAGGG
GAATATCATTTCTTTCATCTCCAGGACACTTGAAATCTCTGGTTCCAAGTCCATTTTTCTTATTACAGACAGGCAATATA
TTACTGAAAAAAAAGAGATTATTAGCTTGTATCATTCACTTAATATAACTAACATTACTATCAGTTAATATGTCTGCAAA
CCTGTCGGAAATTTGTAGGATGTAAATCATGCTGTTCTGGCTGTTGGTTATGGGGTGGAGAATGGCATTCCATATTGGCT
GATCAAGAACTCATGGGGAGAAGATTGGGGACTTGATGGCTACTTCAAGATGGAGTTGGGAAAGAACATGTGTGGTAAGT
ATCTTGTACGGTATTCTCACTGGTTTTCTGTATTTAAGAAGCCACGATGCCATCTGACAGGCCTTGTGACAATTGATCTT
CTCTTAGAGTCATTCACATATTCATCCTTTGATCTGGATCTGTCAACGAAACGATTTTACTTCTTGTTCCATTATGTTAT
GCTCAACCAAATGCGCCCCAAATGTAGTCGTGAGCCCCAATATGACCACATCCCTGCAACATTCTTATCTCTGCTACACA
TCATATTTGCAGCTATATGCTAGATTATTCTCTTTCAAGAGTACTCTTTGGGGAGAAAATACTTGGAACTATCAATAGAT
CTACAAGAAAGCCATGCAAACTGTCACTATAAATGTTAGTTATTAAATAAAATCAAAGGTAGGATACTGTGTGACCATTT
AACTCGGATAATATTCCCATGACTTGCATTATGATATCATCAGACTTTAGCCTAATTTATTAGGTAGTCGAAAGCTGATT
CAGTGATTGTTAATGCAGGTGTTGCGACTTGCGCTTCCTACCCTATTATTGCTGAGTAACATAAACTGAAGAAATGGAGG
TATCCCCAGTTGATTGGAATTGTAAAGCTTTCAGTATTTATGTTTACTGAACTTCTATTGGCATCGTATAATTTATAGAG
GGGACCATGCACGCTTTTCCTCTATTTGATGCTGAATTGATTAGTTCTTTACCTCTTCTTCGTTGTGAGATATAAAGACA
AATTTAAGCTTTTGATCATCCTTAAACTCAGGATCATGGCAATTGGCTATTAAGTGAGGAGGTGAATCTTTCTGCCCATC
CTAACCAGAAGGCATGCACTTCCCACTAGGATTAATGCAAGCCAGTGAATAATAGAACTAGATTTCAAGCTTAAGAGAGC
AAATGATATAAAATCTGTGTTACTTGGTCCTTATTGCCGAAGCATTGAACCGACCAATGTATGCATGAGAATATGATGAA
GTTACTGTTAAAACATATGTTCAATTTAGCATAATAAGTTTTAGGGACATGATGACTTAGGCTATGTTTGATAAAGGGAA
TAACTTTGGAGAGTTATCCCCTCCACTGATTTATTTTTCACACCTTGTCGGAGGGTTAAGTGGAGGAACTAGTGATACCA
TTGATTTTTACAGTTATTTGGATTTTATCACAAGAATAAAATTGCTCTTTTATTTTTATTTGGTGTGTTGAAAATTAGAT
AGAGAAAAAAAAATAATTAGAAAGGATAAGATAAGTTGCCTCTGAAATATTTTATTTTGCCATTTTGATGAAATAAAATT
ATTGCAATAAGTTATTTATCCGAGTAGCATTGCTCGGTGGCCGTGTTTGAGTTACGTACGGGATGAACCCATCTCGCGAG
CCCGCTAAAGCGATGGTTGGGGGCTTTACCTCTCCGGTGACAAAGCGCCAAAATACGCCGCTACGTGGCCAATTTGTTTC
ATTGACCACGTGGCTGGGTCCAAGTTCCTCTCGCTCTCTCGGCCCCCCAAATTGAATCCCTCTTGGAACGTCGTTTAATG
CCTCCCAATTAATACGGAAAAGTGCTGGTCATCCAACTCTACCCACCATTTCATTTATCATGTGATGCAGTGCTCATGAC
TCATTATCGGGTCGGGTATTGGTCGGATTCGAAACATATCATACCATACCGATCAGATATTGATATCCGGTATAGAAAAT
GTATCGATTCTCCATATGGAGTTCAGTATCGATATAACATATATTGGATCTGATATTTTATAATTAGCATAAAATTTTGC
TGGTTGTACTGGTCCTTTTATACCATGTTATGCAGACAATTGCGCAATAAATTTTATTGAAAAAAAAGCTAGGGGAGAAA
GATAAAAATACAGGAACTGTTGAATTGTATGCATGGGGGCATTTTCAGACAAGCTGGCAATATTTGTATTGGCATGACAA
ATTCAAAAGAAGGTAGAGTCACCTAATTGCACCTAACCTGCTGTGTTGAGGAAAAAGACATTACGCTTGGTTGGCATGGG
AAATTCGAGGTTTATATGCCTTGACTTGCGATTCACATGGCATCGCCTCCATTAAAAGCAGGCATGTTTTATCTTTAAAC
TTGATGCAATTAATGGTCAGAAAACAATTTTGTTTAGAAAGAATCAATTAATTGTATAATGTCGATATCTTAAGCACTAA
GCTACACTTGTTTCGTGCAAAATGAAAACACTCACAACTCTCGCCGGAGCTGACAATGTCATAATCAAGAGCAATACTAA
TTAAAGATGTGAGTCCCCTCTGGCCTTTTTATATAAATTAGCTGAACCGAACCGGCCAAATGTAGCATAGGCATGTAGGT
ATAGGTTGTCAACTATAATGTTTAATCTAGTATTTACTAAAAAGAGACACACTTTCATGCAGGGGCACAATCATGAGAAT
TCGCATCATGAAGTAAAACAAACAACATTTGGTTCTGGAATTCAATGAAACTAGTAAAAAAATTATTTATAGAAATAGTT
ACGCCCATGTAATGCTAACTTTTATTTGGCCCCACTTTTGAATACAAAAGATACCGTTTGAATGATATTTTTTTTATAAA
TAATAACAAATGGATATAAAACGGTATCTTTACGCCACGAAACGACTTATACAACCCTTCCTCTCATAGTTATGCTTGTA
ATAATGTTTGAATAGTATAACTATTTTTCAATTATGCTCGCTTTTAATATACTGTTTGGCATAACCTTCACGCTTACGTA
ATACTTGAACCAAACGCGACCCCTTGTTGCACTTAGTCAGATGCACTATTGGTCCAAATTAAAAGCTATCAAGCAAGATT
TGCTCTTTTGTTATCGAACTTCGTATCGATACCATACTAGCACACTATCAATACGATATGGTACAATTTTTTTTTAGCAT
ATCAAATATTAATACGCCCTCCATACCAGATACCGGTACCAAGCTGGTACGGTATGCATTGTACTATTCGATTCGGACCA
ATATGATGCATCATATATTAAATATTATTAAATATTTTACAATCATTTATGCACACTTAAGTCAACAAGGGACTTTCTAG
ATTATTTTTTTTTCCGATGAAAACCTTCTGGATCAATTTGTTAGTCTAAAATTAGCAACTAGCTAAAGTGGGCCAACCAG
CAGCAATGCACCTCTGATCATGTAGATCAATTGCATGCCCACATATAGTAATACAATATAGTACTCTATATAACGTCACA
GACAAGGAAGATACATGCTTACGTTTTCCAATCAGCATCCCCCCCCCCCCACCCCCCCACTAATTACCAATAAGCAACTG
CCACGTAACGAAGAACTGAAAACGTGTTGCTATAGTTGTAGTTGCCCGCACTGAAACCTTTTCTTTGGGCCCATCCTTCA
CGATACGGATAGCTCCTTGAGGGGCAAAATCGTCATTTGGGTCAACGGTTCCTTTGCCGTGCCGCGAAGCAATTACACCA
CGTGGCCGTTAGATTCTCCTCCGCGGCCGCAAGAAGCCATATAACCCCGAACAGGAACAGAGAAAAAGCTCGCCCGCTCG
CTTGCTCCCTCCCTTTGATTCAAAACGTCTTTGACTCTCTCTCTCTCTCGTTCCGTTCTTCCTCTCTCCTTCCCGGTGTT
CCTTCCACGCCTTCTCTAGAAGTTATGATTCCAGACCGAATCCTGGGGTCCCTTTGATTCTAGTTGGTCTCCATTCCCGT
CTTCTTCCCCTCTTTATTAGGGCTAAAGCTCCCCCCTCTTCTACCCGGATGCCCCCATAAAGGCGTCTCCTTTGGGGCTC
CCCTCTCCCCATTTGGCCCTCCTTTAATCCATCCGCCCTCAAAGGAGCCACCTCTGGCCCTCCGCAGCTCGAAATTTGGG
ATTTTGATCTCGGTGCTGGACATAATTGGAGGGAACTAGGGCTCCGGATCGATGTCGGTGCCGGCGATCGTGTTCTACGC
CAGCGCGCCGAGCGGCGTCTGCTCGAGCCCCCACTATTCTTTCCAAATTGGCTCGTCTCATGGGTCGCCGGACTACGAGC
TGAATTCTAGGCTGCCGGCCTCTTCGACGACGGTGACCACCGCCTCCTTGGGCTCCGGCCAGAAGCCGGTGCTCGGCGGG
CTCTCGTGCCTCTTCTCCTCGCCTTCCCCTCGGTATGCACCCTCGGCCGCCACCTCGAGCTTTGCCGGCGGGGATGATCT
TGGCTTGCTGGGGCGGGATCGATCGGATGAGCTTGGGAGCTCGTTTTCTTACTCCCCGTACTCGTCTTCGGTGAGGGGTC
GAGACCTCAGCCCGGTGTCTGTGTTCCAGGGCCCGGGTTCCTGCAGTGGAAGCATTGGAATGGCGGTGGGCTGTTCTTCG
AGGAGTCCGCCGTGTTTGCGATCATCCAGGGAGTGGAACGGGGGTGATCTGAGGGCGGGAAGAGAGAGGCTTTTTAATGG
ATTTGTTAGGAATGCAAGCTCTTGTTTGGATTATGATTCCACAAGCTTTCCGATGCCGGGTGGTGGAGGTGGGATCGATG
TGGAAGAATTTCCATTGAATGCGGAGGAAGGATTGGGTGAGCTTGGCCCGAACTGTGAGCCTTATGCCAGGGAGTTGCTC
TCTGGAGCTCAGTTGAGACATAAGATTTTTAAGGAGGACTTTGTTGTAAAGGCGTTCTATGAAGCTGAGAAAGCTCATCG
AGGACAGGTGATTTTAATTACTTCCATAATAGCTGCAATTGAATTGGAAAGTTTCCTCTTTTCACAATCCTATTGGCTAG
TTTATTCTAATGGTGGTTTGTAGATGTTAGATGAAATGGTTTCTTTTTCTCTGTTTAATAGATGAGGTTGAGTGGCGATC
CATACTTGCAGCATTGCGTGGAGACGGCGGTGTTGCTTGCAAAGATTGGTGCTAACGCTACGGTTGTTGCTGCAGGACTT
TTGCATGATACATTTGATGATTCTTTTATTTCTTATGATTATATTTCTCGGGGGTTTGGAGCTGGTGTAGCTGATCTGGT
TGAAGGGGTAGGTTGCTTCATGCGCTCTTTGATTAACTGTATTCCTCACTTTGTATAAAATTAAGCACTGATCCATAAAT
TCAGTAAAATAGAATGCAGCATGTGTTATTTCTGCCATGTAATTCTGCTTTATAATGCCCTGGGCATGCAACATTTACAT
CTGTGGTTTGTTTTTGGGGGGAAAAAGTTGTGTATATAGCACATCTATCTAAAGTTCCTGCGACACACTTGTGTTTTTAT
GATATTTTCTCTTTCATGCATTGATTCGAGGAAGTTAAGAAGGAAATTTATTAAATTCTAATAGGGTGGACTATTCTCCT
CTCAAGAGGAGAGAGTATTTATTCCTCTCAGGTCCAAAACAATAATTAGACACTTAAATAGAAGATCCACACCGTTCATC
ATTATGTAAATAACTGAAAATGCACAGAAACCAAAAGTCATGTATTTTTAGTGGTAGAGACCATGACCAACGATATGGAT
CTTTGATTTGGGTGCCTGGTTATTAATTTTGGAATTGAGAGGAGTAAATACTCTCTCCTCTCAAGAAAAGCAAAGTCCAT
CTCAATTATGGATTACATTTCCAGCTGCGCTGTTTTCCATGTTAACCATTATGTATTAAATATCCTTTTTTTCTCTACTA
TATACCTTTATATGGATATAAAAAATGCTTTAGTAACTCAAAAATGTCCCTTGGCTGGTTTATTGTATTCTCATTGCTCC
CTCCGAACTGGCATCATGAAGGGTGCCGCATATTGAAGCAAAGTGAATGGTGGAAGAAAGCTGAGTGATCTTTTTGAGTG
CTTTTTCTGAGTTACTATAGCATCACATGATAGATATCGGATAACTCATCATATCCCTTATATTAATACAATAACTCCTT
TTACAACTTTAATTGAGACATGCATGTACTGCAATTAGCGAATAGGAACAATAAAAGCTACACTCCACATTCATGAACAC
ATATCAAGCTTAACCATCAGCTTTTTTTTTTNNNNNNNNNNNNNNNNNNNNNNNNNNNNNNNNNNNNNNNNNNNNNNNNN
NNNNNNNNNNNNNNNNNNNNNNNNNNNNNNNNNNNNNNNNNNNNNNNNNNNNNNNNNNNNNNNNNNNNNNNNNNNNNNNN
NNNNNNNNNNNNNNNNNNNNNNNNNNNNNNNNNNNNNNNNNNNNNNNNNNNNNNNNNNNNNNNNNNNNNNNNNNNNNNNN
NNNNNNNNNNNNNNNNNNNNNNNNNNNNNNNNNNNNNNNNNNNNNNNNNNNNNNNNNNNNNNNNNNNNNNNNNNNNNNNN
NNNNNNNNNNNNNNNNNNNNNNNNNNNNNNNNNNNNNNNNNNNNNNNNNNNNNNNNNNNNNNNNNNNNNNNNNNNNNNNN
NNNNNNNNNNNNNNNNNNNNNNNNNNNNNNNACTCTTATAACTTTAAGAGACACATAATAGACCATAATTGATGAAGACT
TGAAACTCTAACAGAGATGCCCCATATTCATGAGCGCTTGTAAAACTTGAGCATCAATTATTTACTTTTTAGAAGATGCT
ATTTGACTGGACTTTGACTTCTTACACTAAGATATGGGCTAGGTATATGGGGTCCTCCAATGTGGGCTCATCCAAAACGA
GTTGTCCACCACTTATACATCATTAGGTTAGTTACAATTTACAAATTTCAGTAATTCTGAATTAGTTGTTTCAGAATTAC
ATATTTCCAACATTATATTAACTTTTAGTTGTTTGGTAGAGGTTTTTTTTTCTTTTTTGTGGGTGGTTGCATTAAGGCAT
CTTGAATTGCTGAGTATATTTTGTTGAGGGTCAGTTACTATCATCTGTATGACTAGTTTGGATGATCTATCAAATTTTAG
TCAATATGTAGTATTACCTAAAAAAGTCTTGCAAATAAACATAGTTCAGATGTGAGGAAAGTCTCGGGGAAAATTTGATC
ATAGATTAAAATAAGCTGATGTCATGAGTTGTGATATCGATATAAAACTTGCAGTTTGGCACACTACACAAATAGTAAAA
TTGCTGCAAATCCACTTGTTTATGCTCATTCATATTTTTGTAAACATAGCTGCTATTTGATTCCCTGTTTCCTGGTGTTA
ACTTTTCACCAAAGCATGTGGCAGTAATGCTTTCAAAACTTGTAGAAGTCAAAGCTGTCTACTTTCATTTCCCAATTTCT
TCCAGTAGTACACCTCCAGATGGAGAATTTGGTTTCTGAAACATAGACATTACTATACATCTGTATTTAGCCCAGATATT
AGAAGATCAGTTTTGAGTGTTGTCAGACCAACTTTTCAGGTCTCAAAGCTGAGCCACTTGAGCAAACTTGCCCGGGAGAA
TAATACTGCAAGTCGAACCATTGAGGCTGACCGACTACATACAATGTTTCTTGCGATGGCAGATGCCAGAGCAGTTCTCA
TTAAACTGGCAGATAGACTGCACAATATGATGACATTGGAAGCTTTGCCTATGGTCAAACAACAAAGATTTGCAAAGGAA
ACTTTGGAAATATTTGCTCCCTTAGCTAACCGACTGGGGATCTCGAGCTGGAAGGAGAAGCTTGAGAATCTGTGCTTCAA
GCATCTTTATCCAGACCAGTACAAAGAACTATCTTCCAAACTCCTTAGATCCTTTGATGAAGCGATGATCGCATCTGCCA
TAGAGAAATTAGACCGAGCCCTCAAGGATGGTGGTGTTTCTTATCATGTTCTATCCGGGAGACACAAGAGTTTGTACAGT
ATCTACACCAAGATGCTAAAGTAAGTCCTCTCTTGCTTCCCAGTATGCGTTTGGGTATACCTTATTTGTAATTTTCACTG
CTATAATTTTTGAGAACTAAAGGAGGGCCACCGTCCTGCATTATTTTGTCCCTATAGTTAGTGCATGGTGTTGTGATTTC
ATTAATTGTGTTGATTTTGTAATATATGCCACAAAACTAGCAGGGAGCAATGTACCAATGATTATGGTGATTATATTGAT
GCTGATATAACTATTTGCAGGAAAAAGCTAAGCATGGATGAGATCCACGACATACATGGGCTACGTTTGATAGTCAAGAA
TGAGGAAGATTGTTACACGGCATTGGATATTGTTCATCAATTATGGCCTGAAGTTCCTGGGAAGTTCAAAGATTACATGA
CCCATCCCAAATTTAATGGGTAAGCCATTACTGACCTTTGTTAGGTTGGATAGATCTGCGAATCATTCTTTGGGCTTACT
GCTGAATTTGGCTTGCAGGTACCAATCTCTGCACAGTGTTGTTCTGAGCGAAGACATGCTGCCATTGGAAGTACAAATTC
GGACTAGAGATATGCATCTACAGGCAGAATATGGATTTGCAGCCCATTGGAGATACAAGGAAGGCGATAGCCAGCACTCT
TCTTTTGTGCTTCAAATGGTGGAATGGGCCAGGTGGGTGGTCAGTTGGCAGTGTGAGACTATGAACCTTGATCGACCCTC
ATCTGTTGGTGATGCTGATTCGATCAGGCCACCGTGCCCATTTCCTCATCATTCCGATGACTGCCCCTGCTCATACACCA
AGCAATGTGACCACAAAGGCCCCATTTTTGTCATCATGCTGGAAAATGATAAGGTAATACGGCATATTTGTCATTTTTAA
TAAAAGGATTATAAAAATCAGATAGCATCATTTTTCGATTGCTTTGTTTCAAAACTCGATGGCCATCATCTAATTTTATT
GTGTGCATTTATTTTGGCTAGTTTCCTTCTGTTGCAATCTCTAAACCACACTGTTATTTAAAATCCTCTGTAGTGGATTG
AAGAGAGACCTGATGCTGTAATTCTCTGTTCCAGATGTCTGTTCATGAGTTTCCGACAAACTCGACGGTGAAGGATCTGA
TGGTGAGAGTTGGAAGAGCGAGTCAAAGATGGCCTACTTATGGCTTTGCAGTCAAGGAGGATCTGAGACCAAGGTTGAAC
CATGAGCCTGTGAGCGACCCTACTCAGAAGCTGAGGATGGGTGATGTGGTTGAGCTAAGCCCGGCAATACCGGATAAGTC
CTTGACCGAGTGCAGGGAAGAAATCCAGAGAATGTATGACCGGGATTTCACAGTAACAAGCCAGGGCAATTGGAGAAGCT
GAGCCGTGCTTGTAGTTATTTGTATACAGAAACATGCTGTACAGAAACTGTTACGTTCTGGAATCAGAAGCTGGTTTCCA
ATGCTGTAGAAAGTGTTGCTTCCTCTCCAGTTCTAAATTCAATGAAGTTCCTTTATGGCAGCAGATTTCTATATTGCAGA
CAGAATTCTTGCACTTCTCTCTACAGAAATAAATGATGCGAGGCTTGATTGGGTCTTTTGACCCTTTCTCCAGGATCTTT
CTGTTTTCTTCTGAAATGGTTCAGGATCTTATTGCTCTTTTGCAATAAAGGCCTTGCCGAGACAATGAATAGACAGGATA
GAGCAATGGAAGAAACTGAAATTAAGGAGTCGGCTTCTTTTTTTTCTTTCTTTTTTTTTGTTGAATCAGAAGGTAAAATT
GCTCAATAGGTTGCAGAGGCGATTGGAGCTGGATAATTCATCAAGGCACCTTCTGTAACTAAAGGCTTATTAGAAAAGTT
TTTTCCAAGGGTTTTAACTGAAAGGCACTAGTTTTCTGAAATCTTAGGTTGCACGAGCATCACCAGCAGCCAAAGAGAGT
ACATTGCTTTCACAAGATCTTTTTTTGGTTAGAAATTGAGACGATAAATGCAGTGTAAGATGACTCACTGAAGAATGTTG
AAAATGTTCCATGATGTTCCAACTGTTTTTGTAGAAGGCTTGGACACAATGAACCCAATGCAATGCTTAATGCATGCCCT
TCCGATGATAATTGACCCCAAGAAGCTGTAAGATACTGCCTCTTACTAGAAGTCCAAGTGCAAGCAACGAGAACTGAGCT
TGTTATAATTTTAACAGAGGGTTCATTCCTATATCATCTAGAGCAACAGCAGGACTTGCCACAAGATTAGGTTGTTTCTG
TCAGATTTCAATGCAATTTATTTGTGAAAATTTGCACTTTCAGGGCAGTGTTGCAGGTCACAAAAACTTCTTTGCTTCCT
CAACAAAAAGATCAAGATTGCGTCAAACAATACATTATTCTCATAATCTTCTACCAATGCGACCAGCTGGAGGTCATAAA
AATTCTTTGTTTCTTCAACAAAAGAGCGAGATTAGAATCAAAGTTCTCATAATTACTTTCCTACTCCAGTTCAAAAAAAT
AGCTAACAACACATAGCTTTTGCCCGTGCCCCCCAGCCCCCTGCTCACCGTGGCCTCTTTGCTGCTGCTGCTGCTGCCGC
AGCTGCAGCTGAATTAAGAGGGAAAGACACTCTCTGTGGTGTCTGTTGCTGAGATTGCTGATCAGTGCTAGCCTTCTGCT
CTTGCGACATATTGGGGTTTGGTTTCGGATTGGAACCATCCTCATCTTCCTCTTTCTCCTCAACCTGGGATGGCTGCTTT
CTCGGTATCAGCAACTGGTAATTGGGGCTGATCAGGGTGTCCTGCTCTGGCGGCAGGGGAATTCCCCCAGGCGGTGCGAT
CAACTTGGGCAGTGGGATCTTGTTTCTGCTCCTCGCTAACTCAAGTAGGACCTGAACAAAGAGATTCATGATGGATCATT
AGGGGCTGTTTGTACCTCTATTGGGAACATTAACTACCAATAAAACTACCATCAAAAAAGAGAATTCAGAAGTTTGAGCA
ATCTTTCATGCTCTGTGTCCTTTACACGGTGCCTCAACCTGTCTTAGCAGTGATCGCCTCACTTATAACTTTAGAAGTCC
TTATTTTCTATTCAGCATGCTTCATTGTCAGGTTAATACTATTACAAAGCTGAAGATCAAGGTCAATTCCCCCTTCTCCC
AGCCCACGCCTCGCAAGGCAACACCGCCCTCTGGTTGATGGCTCAAACTTGTGGCCTTCTAGGAGAATCTGTCAAGGAAA
CTGCAATCTTGCAGCATTTTGATCATGCTCCAAGAACTCCTTTCTGCTGACCTTCACCAGCCAGCAACTAACAAGAGCTC
ATTCCTGTAAAGGCTGGGCCTGAGGAGGTATCTCTCTCACGTCTATTTTCTTTGGATGATGTAATACTTCCTAGAAAGGG
ATCTACGAAGTAATTCCCATCAACTTCTGCCGAACACTTTCAAAACCAGTCGCGGTCTGGTAAGACCAAGAGATTAGCAA
GGAGAAATTTCACACTACTTTCAGCCCAAGTTTTCACCAGAAACATGCAGAACTTATTATCATAAGAATTCTGAGCGTTG
AAAAGAAAGACACACTTTCGAAGCACCTAAGACTTCTTGTTGATACTAGGAGTCTGAAACAGGAGGAATGAATTTTATTC
TATTAGAAGTAATTCAATCTGTAATATCAGCACAAAAATATAACCTGCCATTAATGCTGCTACTAACTAAATTCAAATCC
TACCACTGATCTAGCTCTAAAACATCCAAAGCTGAACCTTTAATTCAACCCCCTGCATCCTAGAAACCAGCGAACTCTAG
AATTTTTCAAAAATCTCAGTTTTGAAGCAAAAACTTTTACCGATAAATCATCCGTAAATACCAAATCCAAACAGTCTTCC
CAATTCATACCAGCCCTAAACTGGAAAACCGAAACATTTTATCTCCCAAATTCACGCCAAACTCGAACCCACTACTTCCA
CCAACAACCAGATCCGAGAGTAATCCACAGAAAACGAGATATTTTTACAATTCATTGAGAAGAAAAGAGACAGGAAGATG
AATCGAGGGTAAGTTACAATAGGGGAAGAGTTAGGGTTTTTGGGAGGGCGGTGTTACCTCGCGGGGCGGGGGCTGGGAGA
AGGAGAAATTGACCTTGGACTGGATGGCGAGGCGGACGTCGTCGGGGTCGATGGCGGTCTTGCCAGCGTGTTCGGCGTAG
ACCTGGGCGTCGGAGAGGACGTCGACGACGTAGCGGTAGCCGAGCTCCAGGAACTGGTGGACCACCCGGGGCTCGTACTC
CCCTTCCCCCACCCCCATCGACCGGAGGAGCTCCTTCACCACCCGCGCGTCCCGCGGCTCCGCCTCCACCTCCTCTCTCC
GGCCGCCGTCGCCGCCTTCTCCCTCCATCGTCTCCTTCTTTCTCACTTTCCCAAAAGCTCGTCCTTTCCTCCCCCGTATC
TCCCGCGAGAATGGTCGTTGTAAATGAAGCGTTGCTACTTATTAAAAACCATTAATATTTGGATACAGCCACAATATTAA
CACTGTCGCTTTGGCCGAGTGGTTAAGGCGTGTGCCTGCTAAGTACATGGGGTTTCCCCGCGAGAGTTCGAATCTCTCAG
GCGACGGTCGTTTTTGGCAATTTTTTCTTCTTTTTTCCATCGCAGATTCTAAAAGGTAATGTTGATAAGATAATTTTATT
TTGACTTTCTGATTTAAGGATATCCTACAAGCTCATGACTAGCTGACAATTTCTTTTCTCCTTTCTATGACAGATTCTGA
ATGTTGGGTTTTTTTTTTTTTTGAAGTAAAGACTAAACATTGTCATAGTCTCGAATTTTGGCTGGCTAATTTGTTTGATA
TCAACAAGAATAATGAATTTTCAACAATATTTTCGGAGTGAGGTTTCCATATATCATCAACAATTAATTAGTCACTTTGT
TCAAGATGGCTCCACAATTAACAATCAGCACAGCATTAAGATAGTTTTGATTACTCTTTTATGCTGCCACAGCATATTCA
CAAGCTTGAATTGACTCGAAATTTCAGTATCAAGGTTGTGAAGCAAGTTTGTGAATCAAGAAAATCATCAGACATGATAC
TTACATGAAAATACCAAAAAAGTTTAAACAGACAACTCATCACACAAGTCCATGAAAAGAAAACGATGAGGCAAGGATAA
GTTGATAACAAATGATGAAACCGATTAACCATAAATCTATGAACAATTGTCAGAAAAATAAAGAAGATAGTTAATACCTT
GGAGCATACAAAGGTAAACGTCTTTTTTCAAGTAAACAACCCTGAAATCCTTTCAGTCTCTTATTTCACATAAATAAAAC
ATTCGTCAAAATTAGAAGTCCAAAACTCTGAAAATGCCGTATAAGAGGAAGAAGGAATGCACAATGCCACAACACCATCA
ACAAAACAAAAGTTAAAAAGTATCCTCTCTCTCTCACACACACACACACACACACCTCTACAATTAGACAGCTAAACTTG
GAGTCTCCTGAGCCCCACTGCCAAGCATCCGGTGTGGGTAAGCACTAACTGGCCTTGAATCCATAGACTGTTGCCTATTT
CACCACTCGAACTGCGCCTGACGGCACTGCCTCTCCATGCAACTGCATTCTCAAGTCATGCTTCATTCGCACCAAAAACA
TGCTTATCATCCTTCCTATCTCATAAGTTCTTCCAATATTTTGTGGAAGCACCCCGCACTGAGTCAAAACAGGGCCTAGA
CTTCAGGAGGCTGGTGAGCTGTTCAGGAGGCTGGTGACCAGCACACCAAGGAAAGATTGGTGACCACATCATTCCCTGGG
GTACACAGCTCCCATGAAAGATGTGTCATTCCTCCAGCACAATATTAAGCATTATTCATTGCTTGGAAGCAGGGGCTTCG
AACTATGGATGTTGAATCCACTTTAGAAAAATGCTGTTAATCCCTCTGCCAGAATTGGGAAAGCATATAGTGGCTCCATC
AATCCCATCTCTATTTCTGCTCCTGGTCACGGCTCCTAAGGCTCAGGATCAATAACAATATTTGAATTTCTTCTTATCAT
TCATTGTTTAGCAGGGATCACACTCACCACATTTATCCAAATCCAAAGTTTATGCCTCCACTGCATTGCAGACATGGAGA
TCCTGCATAAGGAAAAGGGAACTGACCATTATACATGCTGAAAAAGCATATGTACCAGGATAACTCCGCATAACAACAAG
AATGATGGATTGCAATTGGAAGGAAAAGGAGGACTCACTCAGGAAGTTTCTGGAAAAATACCACTTACATAAATACTTAC
TCTGATATTTCTCAAGAAGCCAGATCAAAGATATACAAAATCTCCAGTAAGTAATAGATCTCTTCTTAGTCCCTAATGCC
AGCAATCAGGCAGATAATCCCTATGGGCCAAACTGAAATAACAATCAAGGTGAAGAAAGAAATGCTGCAACATATAGAAA
CAAGATGGAAAACAATCTTGCAAACACGACACTTCTCAGTCTTTCTCGTAACCAGTTGATCACCAGTGTAAATTTTAATT
TCTAAGGCAGATATACTGGTAAGGGTTGCCTTGCAAGTTGCATGAAAGGCCAGGACAATAATACTGTTATACCAAATCTA
GCAAAATTGACATCTATATGAAAGCTCAGAAAGTTGAAAGGCAGTGATTCTGATTCCAAATAGACTAGTTCTCATACATA
AGGCAATGCATATCAACCTTAAAAATATTCAAGAAGATTCACAAAATTTTCTGCAAAAAGAAGAAAGAAAAATGTATGGC
ATGAATGAACCACCAAAACTGCATACCAATGATTCTAATGGAAATCATTCCATATTATTAAAGGCAATGATGAATAAAAC
CACTAAAATTGGCAGCCATTTTACCAATTATTTTTCAAGTGTTAAGCCCATTAATTATGGACAAAATTTCACTGAAATCA
GAACATCAACATGAAATAGGTTCTTTCCACAAGTCCAGCTAAAGCAAAATTAACACAGGGAAAAGAAAGAAAAGAAAACT
TCAGAAAGGCATGTAAGTACATACCTTGTGTTGATCCCACCATTTTAACTTTCAATTGCAGCTAGTATGTTATAGTGTTT
ATTTGTGGCCAGAGACAAATCACGGTAACCGCCAAGACTTAACCCTTTCATTTGCAAAAGCTTGTGGAAGAAGTCTATGC
AAGTAGCCCAAGACCTGCTGGAGCACCATTCGTTTATGATGCCAGTGATACATCCATCTTCCTCTCAAGAATGAAATTTC
CTTGAGGTACAGCCTAAAATAATCATAATTAAGTGCATCATGACTCCACAAGATCCCACTCCAGATCAATCATTGTACCA
GACGACCATTTCTTAAAAAAGAATTCCAGTCTCTTGAAACTGAGCAAAGAAAAGTAGACAAGAAAGAACTATATGCTGGC
ATTCTTTTAATTTTTGTCACCAGTAATCTTGACAAGAACATAATCCATCTCTAAAATGATGGAATCTCTTAGCATCTCTA
GCGATGATCTCTTTCCCCAGATCTTGAGCTACCAATTTTATCCAAGCATGACAATCACCACAGACCCTAAGGTTCTTGAA
AATTGTGATAGATGGGTTCCCTTTGCCCTTGACACTCAAGACGCCAAAGGCAACAGCCAACTTCTCACTGTGGTAATATA
GAGATCTCTCCTTCTCCAGTTCATCCAATTCTTGTAGCACAAACCTTGTATTTGGAACATAGCCCAACCCCTTGGTCCTC
TCTATCAACCCTTCCAACTCCTTGTAGATCTCTTCCGCCTGTGGATGGGACTTATCTCCAGCCATGAATGTGTGGACCTC
TCTATCGACCTCGATCCAGCTCATAGCTGGGTCTTTCTTCAATTTCATGTGCCTCATTGCAGACTTCATGCTAATAACCT
CGTTCCATTGACCTAAAGATGCAAAGATGTTTGATAATAGAATATAAGTTCCAGCATCACTTGGATCAATCTCTAGTACT
TTTCTTGCTGCCCTCTTAGCCATCTCTACCTCACCATGTATTTTGCATGCACCTAGTAATGTCCTCCACAAAACTTTATC
AGGTTTTTTAATACGAGTTATTAGTTCTTCAGCCTCTTTCAGTCTTCCAGCATATCCAAGCAGGTCGACCATGCAGGCGT
AATGATCATTAGATGGCCCAAAGCTATACTTATTTGTGATGAACGAAAAAATTCGACGGCCTTCATCGACTAGTCCTGCA
TTACTGCAAGCAGAAAGGACACAGGTTAATGTTGCATCATCTGGTTCCAATCCCAAGTCCTGCATCAGATCAAACAATCC
AACTGCTTCCAGCCCATGGCCATTTTGTGCATAAGCATTGATCATAGAGTTCATCAAAACCAAATCACACCCTGGCAGAC
TGTCAAAAACCAATTTAGCCATTCCAACACGTCCACACTTTCCATATGTATCAACTAGCATGGAACCAACGAAACTATCT
GTATCCAAGCCAATCTTTATAGCACAGGCATGGATCAGCTTTCCCTGTTCAAACAATGCAAGGGCTGAGCACCCTTGGAG
AACTGTTGACAAGGTAAATGCATTAAGGCAGACAGAATCACGAACCATGCTGCGAAACATCGAAAGAGCAAGTTCTTCCC
TCTGATTACATGCCAAACATCCAATTATAGCTGTCCAAGTCACAACATTCGGATTCACAGTCTGCCTGAATACCTTCAGA
GAGTCACATATATGGCCACACTTGGAATACATAGTTATAAGTGAAGTCTGCGATGAATTTCCTGACTCAAACCCAGATTT
AACCATGACACCATGGATCACCATTCCCTTCCTCAACTCCCTGAGATTCCCACATGCTATCAAAACACTAGCAAATGTGA
ATTCATTCGGTTTAATTCCACTATTAACCATATCTCCGAAAAGGCAAATTGCCTCACCATCCTCACCATTTTGAGTGCAG
CCAACAATCAAGGCCGTTGCCAAGACCACATCTTTATCACTAATTCGATCATAGGCAGCTCGGGCATCCCTCAATCTCCC
AAACTTTGCATACATAGCGACCAATGCGCTGCCAACAAAAGCGTTCATAGCCTCCAAACCCAAGACCACAAGCCGCCCAT
GAGCTCCCCGGCCTTCTGCAATGAGAAGTAAATCGGAGAATGCTCTAAGGATGCTTGAAAAGGTGAACTCATCGGCCACG
AAGCCCTCCGAAAGCATCCTCCGGAACAAAAAGATAGCTTCTTTGCTCCGCCGGCAGCAAGTGTAGGATGATATCATGGC
GTTCCACAACACAATGTGCGGCTTTGGCATTTCATCGAAGACCTCCCGGGCGTTGTCAATGGCGCCGCACTTCAAGTAAG
CGTCGACGAGCTTGTTGCCGAGACTGAGATAGGGGAAGCCGGCCTTCTTCATGTGGAGGTGAACACGTCTGGCATCTACG
ATGGATTTCTCTGCGGCGCATCGGCGGAGGAGAGAGGCGTAGGAGTCGAAGGCTTTGTAAGAAGGAATGGGTGGTGGGTT
TGCCGCCGAGGTGTGTAGGGTTTTGATGAGAGTGGAGAGGATTGAGGGAGAGATGGTGTTCGTGAAAGGAAGCACTCTCA
TGGCTTCGTGTAGGCTTTTCTTTTATTGCTCCCACCATCAGCTTGTGACACTACCGTTTGATAATTGTGATAGTTAAACC
AATCGAATGTGTTCGACGTAAGGCCTCGGATATTTTAGATTTTAAGCCTTTGGCGAAACCATGGATCCTGTACGGGCAGT
TTCTATTTTTCTCAAGTAAATATTTAATATATATATATATACATATATATATATATATATATATATATATATATATAATA
AAAAACAAGCGTTCGCGCAATAATAAAGTTACTCCATTATCACCGGATTCGGTCCAAACCACCCCTCCATATGGTTCATG
ATCACGAAAAACCTTATTACTACTTCCTTGTATTATAGTATATTAACTACGGAGCTCTTTTTCTTTAAAAAAAATTGTGT
GAAAACATGATTTATTTCTAGATAATTTTAAAATAAAATTTTCAACAAGAGGTTTCTACACAATTTTGTTATTTCAAACT
CTTAATAGATATAGTATCATGCCTTTCATGAAAACAGTCAAACTCCTAAGAATACCATGTATCAAACAAACGAATAAAAA
TCACATGAGGTAAGCACCAAAAAAGAAAATATGGAGCTGGTTTTTTTAGTACCCATCTTAAAACAGAAGCCTAAAAGTTA
GAAACTTTTCTACTAATAGAGTTCCATGATTAAAAAAAATCATGCATAGCATCCTCTATTTTTCTTATCAAGTCTCTCCA
TCCATCCTTGTCTTCGTCAAGTTGTCTCTCCGTTCATGAGATTTTTTTTTTTGCTAAGTCTCTTTCTCCTCCTTCAAATC
TTTATCTCTTTTCTAAAATTTTGCACCTAAAAGTTCATAGAATCTAAAGAATAATATACATATAATTTCTTATGTTAGAC
AAAGCTTTATGCTCTGTATACTAGTACCGGTGAATATCATATTTGAAAAACTATAAACCGATTTATCTAAAGGTGTTTAC
TAACTTACTAGATAGTTTAATATGCTTAGTGTATATCACTTGGCCATCCAAGATGTACTAATAAAAAATGTGTTTTGAAA
ACTATATATTAATTTATTTAGAGATATGTATCAGATCACTGCTGGGTATATATCAAAGAAGCTTGACGTATATAGCAGAA
AGTCAATGAGTATATAACACCTGAGCACGTAGTGTATACCGATGAATATAGTGTTTTAGAAACTATATATCAATTTGTTT
GGAAGTGTGTATTAGGTTGCTAAATTACTAATTTATTAGATGTGTATCACCTGATCGTATATTATGTATTGATGAACATC
ATATTCCAGAAACTATGTATTGATTCACTTAAAAATATGTATTGCTTTGTGATAGAGGAAAAAATGGACCGTCCAGCCCA
CAGCTAAAAGGCCGCCCAGTTTTGGCCCAGTAAACATCAACGACGATCGGATGAATCTTCACCTCGGCCCAGGGCCAGCT
CGTCCTCAAAACTCTGGCGAAAGCTCCACTAACTCCAGACATTCGTCGACTCCTCCGACCAAGTTCAGGGTACCTCCGGA
CAATCACCGACCTGCCTCGGCTAAGTTTGGGGCGCCAACCCCCAGCGATATACCGCATATGCTCCGACCCTTGAACTCGA
AGCGCTCCCTTGAGTACACCTCGGAATTCGAAAAACCGAGCTACTCCCAATCTCCGCCGAGCCGACCTCGTCAAATGCAT
GATGCGACTACTTAATGAGCTCGGCCTCGTCAACGACCACATCCCTGTGTGGGCCCACGCTCACCTACGTGGCCATACTC
CACCACACTACCTAGTCATGTCTCCATAACCGGCCAACAGCAGTCAGACGACACCTTGACTACTCCGGCCATACCCTACT
GTGACTGTCAATGCCTTACCGTTCTCAAGAACGGGCTGTACCGTACGTCATCAGCCAACCTAAACTGCGCGCCATCCGGC
TCAGAGCCATGCCCCCTCATGATGGGACTGACAGGACCTCCGTCACTTGGGCCACTCCACCGAGGCTATAAATAGCTCGA
TCAGGTAATTTCTAAGGGACTTTTTTTGGCTGGACCAAATTTACCCACTCTAACTTGATCGTCGGAGGGTTCTCACCGGA
AAAACCAGTGGGGCTTTGTGCAGGTCCACGATCGTCGTGCAGGAGGTGGCTTCCGTCTTCCTCTTTCCAGCACCGGCGGC
TCCTTCGGCTCCACCGGCGTGGTCACCCTCGGGCCAGATTTGAACCGCAATAGCTTGCTAGATATCTAATTTGCTTGGCG
TGTATTATCTAACTATATAGTGTGTATCGGTAAAGAAGTATTTTTTTCAAAAGGAGAAAGAAAGTGATGCCATATGCAAA
CTTTTTTTTTTTTTTTAGTATGGGACTGAGGACTCCATAAGTATAAAAAAAAAGTTTCTAAGTTTTGAGCTCTAGATACC
AGCAAAAATATGATAAAGATAAAAAATTCGTCCCACATTTTCTTCTATGACGTCCGCTCCATGTAACTTTTGTCCCAGGT
GAAAATAATATTTACCAGGAAAAGGGTGACGAAGTCAAACTTGCAGTTTCCATATGTTATTTCCTGCCCCAACGATTAAC
GGAAACACTGTAATTTCTCTCGAGCAGCCAACGTCTGTTGGAACGGCAATTTAACCTTCACCCCCACCAAAAAAGGTAAA
AACCCATTCCAGTAAGGACTTCGGCAAACCATGGCTGGTGTTTCCGTTACAATAACAGATATCGGCGTTAGCTTAAAATC
TTCTTATCGAGTCGCATTTCTTTCGCTCGCGCGTTCCAAAAGCGAGGGCTCCCTTCCTCTCCGTGACCAAGAGCTTGTTC
TCGACGAAGGAGAGGAGAATGCTGAAGCTCTACGTGGAGGCGCCGCCGCCGCCGGTATTGAACCGGAACACGGAGTGGGT
GATGTACCCGGGCGTGTGGACGGCGTACGTACTCCTAATCTTCTTTGCCTGGATCGCCGTCCTCTCCCTCCTCCGCTGCT
CGCCCGGCGTCGCCTGGACCGTCGTCAATCTCGCCCACTTCTTCGTAAGACCCCCTTCCCTCCTTCTTCGCCTTGTTTCC
CTTCCCCCAAGTTCTATTCTTTTTAGGGTTTCGGTGCCTCTATGGAGGCCTTCGCATGTCGTCTTCTCTTGTTCTTTTTC
TAATTATTTTCGTTATTCGTAAAATGAGTTTTCTTTTGGCTTTTATGGTGGAGATTGCTTGTTTCTTATTCAAAATTGAG
ACTTTTGGTTCGAATGGATGATAATGATACCTTGAAGAAGTAAAGGTTGATTTTTTTTTCCATATAAAGTTTTGGGCTTT
TCTGTTTGTCGTGTCTAAGGGAGGTATATGTATTAGTCTAACTCTTTAAGTACTTGAGGGATGGGATCGTTAATAATAGT
AGTAAGATAGTCTCTAAATCTTGTTAGAGATTGTGATGGAGATAGTAGTAATATAATGGATAACTGGGGATGGATGGAGG
TAAGGTTACTTGCCCATTTCTCTGATGTTATCAATTTGTTCTCTTGTTCTTCTAATTGTGTTCAAAAAGATTGTAAGCTG
ATCTTCTATTGAAGGAGTGGATGAGACTAAAGAATATTTAAGTATGGAGCATTGATGCGAGAAGAGTATATATTTTGCGA
TGGATGAATGGAGCAACCTTGCGTTCCTAAAACTTTTCTCTCTTGCTTTTTAGTTGAAGCATGCTATTTTTAGAACGTTA
TGAGAAGACTAGATACGTTGTTTTGGTGCTTGAAGCATTGATAAACTTGAAGGATATGAAATTGGCAGAACTCCCCGCTA
TGCATGGACCAATTTACATGTCTACATTGAGTGGGATTAGTGCTAACGAGAATCAGAGACTAATATGCATCTCTTGGAGA
AGTCTCTCTTTGGGACTCATACAGGGTTTAAACATGGTGAGAAATGGATTCAGGACCAGACCTAGCAGGTTTTCTCGGGA
AGATCTGATTGCAGCAATGTAGTAGCCAGTAGGGATGTAAGAACTCTTATTGGTAGAGAGATGGAAGCCTTTACTCAAAT
ATTTAGGTGTAGGCAGACAACTTAAGAATGGAAAGATTCTGAGAGAGGTTTAGTGTTCCAAGTCCATTCAAGTAACTTCA
TTTCAAGTGATAATAGGAATTTTCCCCTGCTTGGTTATGCATCCTTTCACAACAGTTTGTCTAGTATGTTATTTTGTAGA
TCATTTGTTACAAAGAACATCAGCACATCATTAGATCTGCCTTTTTTTCTAATCTGACAAGGTAGAACATTACTGATCTG
AGCATACCTAATTTTTTGCAATTTGAAGTAACAAGTCTATAATTAGCTTTTTCAAGATCTATATCTGAGTGACTTTTGGT
TTGTTCTGCCCCCTCTAGTGGTTTAGTTACTTGCCTTTACCGTAAAAACTTTTAAAAACTTTTTCTTAAACAGTTGATGT
ATGCTTAATCATTTCATGCAGAGCTACCAGTTCAGTTTCTGGTGCTTTCAGTTTAATGAAAGACTATTTTATGGTAGAGT
TTTCACCCTCTCTTCCCTAGATAATAAATCAGTGGCATATCTAAATAATCTGCTCAAAGTGATGGAGCATCATCTTACTG
GTGGGTATTTTGGTATTTGTTTAGGTAACATATCACTGTTTTCACTGGAGGAAAGGAACTCCATTCGCTGAAGACCAGGG
TATCTATAATGGTTTAACTTGGTGGGAGCAGATGGACAATGGCAAGCAGCTTACCAATAATAGAAAGTTTTTGGCTACTG
TACCGGTGATCCTGTGAGTATCCCCCAGGCATGATCTTGAAAAAAATTCAAAACTGAAGTTGCAGCCATTTATATGTTTT
TGGAGGCAAAGAAAGTTCATGAGCTCCCAAGCCAGCCAATGTTTTTGAATTATTTTTCTTCCTGTCTTGTGTTTGTAATA
CTTTCGCCTTTAATAGCTGCTAGATTTTGCATTGATATTGCATATGCAGTAGGTCATGGTCATGCATGCAAAGGATGCAT
TTTAGTTAATTCATATGCTGTTATTTATCTGCTAAAATGCATGAAATAAGTGGCTTGCTGAAGACAGTTAAAAGTTATGT
CTTACATTTCTTTTCCACAACATCATGTTTCTACCTTAACTAACTTTGTTAGTGTTGATATCTGCAAATTATATTAGTAT
AATTACAGCTAAAATTAATTGACTAGCAATTACATCAACCAAAATATCTATGGGTTATATGGATAAAGATAACTGGATGC
TATTTAACGAAAATTAAAGATGGCTGGCTTGTATAGGATAGGCATGTGGAAAAAAAAGAAGGGGAAATAGTTGCTTGCTA
TCTTTTTCACCATTATTCTTTTATTTAACTATATCTCGTACCCGTGCGAACACTACCTAGTTTAATGTATAATGTTTTGT
TGAGTGTTAATTCTGACTTATTATTCCTGCTAGGCAATACGATTTCTACATATCTAGTCTTGTTTCTTGACAAACAAATA
CTGAATCAGGATGTTATGCGTGCGATCACACCTCAGAAAAGTAAACTTACGATTGAAGGATATAGGAGATTATCAGGTTC
AATCTTGATGATCTTTCATATGATTTTTAGAGTCATGCCAGATGTCCTATCAAAACTTGAACAACCTTTTTTTTTTCTTT
TTCTTTTTAGCATGAGCTTAGCTTTATGGAAATTCATTGACATAACTATCATTGTGAATCTAGCAGGTACCTGATTGCCT
CGCACACGACGGACTACCAGCATCCGATGCTCTTCCTCAATACTCTTGCTGTGTTTGTGCTGGTGGTTGCCAAGTTCCCT
AACATGCACAAAGTCCGTATCTTTGGAATTAATGGAGATCACTGATCAAGTTCCCTAACATCGGATGCTCTTCTTCATGA
GCCTCCCATCATTGTGGATGGCTGTCCTTGTCTTGGGACCGTGCACTAAAAAGTTTTGGGTTTTGATTTTTTGCTCCCAA
TGTTGCAATTGTTCTTGCATTGGCTGATATTAAGTGAAAATAAATTGCAACATGCATGCCAAATTGATCCAGCATTAGTA
GAAAATTTGGCTTTTGTACCTTTGGCATTTGCTCGAGGGAAGTTTTTCAGGTGGTGTCGCAATTATTCTCCCTCCCTCCC
TGAGCCATCTATTTGCTCCTTGTGTATTATTTAAGACATTTATTTTCACTGTCCACTAACGGTTCTTTTAGCCTTGATGT
GGTACTCATCTTAGCTGAGCTCTGAGTTAAAGAAGAGAAAATTTTGGGCTTAAATGGACGGCATGCAAAGGTTCTTGCTT
TGTGCTTAAGAGGCTTAGGAAAGTACTTGAGCAACTATGTTAATACGTCAAAGCTTCCTGCTTTTAGCTTTGAGGGGCTT
AGGAAGGCATTAAAGCAACTGAATCGACAACAACTTTTCAGCCTCTTATTATTGGATGGGCAGTAATGGCAGTAGTGAAG
TATTTTATCATTCTCCCTTCTGGACATTTGGAACATAATTAAGCAGCTACATAATTTCTCGGCTGCTCATACTCTACCTA
AAGGAAATAAGGTTGCTGATGAGTAGTAGTTGGCTTCGTGTTACAGTAGCTGGACTTCAGGAAGATTTTCTTCGAGGTGC
TAATTCTAAATGATTTGCGGATTCCACGGGCTTTTCTCTCTCTCTCTCTCTCTCTCTCTCTCTCTCTCTCTCTCTCTCTC
TCTCTCTCTCTAAGAAAATAAAATTGAAAACAAAGCATATTGCGATTTAAATGTCATCTGTTTCATGTTTTGATATATTA
TAAGTTTTATATTTCGAGTTTTCGACATGGCCTGCTTAAATCTTTTTTGGTCTTACATCTGAGAAATGGCTTCTTTGTTC
AGCAAAAATTAAAAAAATATATCAATCATTACTTCAACCCATTCCCAAGCCGGCTTTGGTAAACCTTGAAGCACTAACCT
CTGAAAGCCTCAACGTCACTCCACATTCACAACCAACCCAACCACAAATGAATGGATACATATATAAGAATCAACGTGAA
TTCACTCCAACGTACTCCTTCCTCCAAACCGTCCGCAAACGATGAGAAAAAACTCATCTTTTCGGACCCTTTTCCCCTTC
CTGCTGTTATCCCTCCTCTTCTCTCCTTCCAACCCCGACCCCGACCTCCTCCTCGACTACTGCGTCGCCGACACCTCCCC
CGCCGGCCGGTCCCTCCACCTCAACGGCCTCCCCTGCCTCGATCCCGCCCTCGCCCGCCCCTCCCACTTCGCCACCTCCA
TCCTCTCCAAGCCCGGCAACACCGCCGCCAACCCCTTCGGCTTCAACGTCACCCTCACGACCGCCGCCGCCCTACCCGGG
GCCAACGCCCAGGGCCTCGCCCTTGCCCGAATCGACCTCGCCGGCGGCGGCCTCGTGCCCCCCCCACGCCCACCCCCGCG
CCTCCGAGGTTGCCCTCCTCCTCCATGGCGACCTCCTCGTCGGATTCGTCGACACCTCGTGCCGCCTCTTCACCCAGCGG
TTGAGGCCGGGGGACGCCTTCGTTTTCCCGAGGGGACTGGTCCACTTCTTGCACAATTTGAACCCGGCGGCGCCGGCGGC
CGCGGTGTCAGGGCTCAACAGCCAGAATCCGGGGGTTCAGATGATTCCGCTGGCGGCGTTCCGGTCAGACCCTGGGATCC
CGCAGGAGGTCTTGGAGAAGACCTTCAAGATTTCCGGGCAGGATATTCGCAGGATTCAGAAGAATCTTGGGGGTTAGATA
CTGCTCTTGTTTGCCTGTCGGATATGATCACGTGTAAGAGTTCATTATGAACAAAATACGTGCAAAGGGATATTTGTTGA
AGGCCAAGATCTAAATCTGCAAGCTATCCAAAATCACTTGGCACCCCTCCTCGAACTTGAGCTTCAATGAACCGAACGCA
CTGCCTAGATTAAAATATGGTTGTCAGCGGTCCCAAGAAAAATTTGTTTGAACCAAATCAATCCAACCAGAAAGCAACAC
AGCTAAATACGAACAAATAGATCTCTCAGCTTATCGGAAAAGCTGGCATGATGCACTGCTAATGCAGTCTCCTTAAAGCC
AATATAACTCCGCGTCCCTAACCTACCTATCAATCTCTATTTCTGTACATGCTCTTCTTTTAAAAAATAATAAAAAAAAA
AAACTCCACTCAGTTCAGTTACCTATTTTAAACGAAAAGAATAACGATAAGCAAGAAAGAAAAGTATTAAGTATCACTAG
GGTTTGACTTTGAAAAAAACATGTACGACATTTGGTCGCAAGCACCCATGTTTCCGTCGCGCATTGCGTGAACCATATGT
TGGTCGCATTTCTGATGTTTTCTGTTCACTTCCGAGTCCGTCAGGAAAAATCATGGAGCCCATCAAGACAAGCATAATTG
ATGTTCCAAAAGATCAAGATAAACATGAAACAATGAACTAATAGTACAATAAGCTAATCATTTTATAAAGATTTACCACC
GACATCGATCAAAACAAATTGCCGAAATTGCCGAAAAAACTACGATTACATCTACAGAGTTTTCTTTCTGTACTCAAAAG
GATTACAGTTTTGTAACATGTGTTGACTCATTAAGAAAAAGGCAGCCAAACACAAAGTTGAAGAAATCGCGTCCTTTGAT
AACACCACGGCTTCCTGCAATTGCTTCAGTATCATACTTGCATGCTCTAGTGCAGTCAGGACAATATGTCACCTGCGTTT
GGAAGGGTAAGCTAGTCGATAACTAGAGTACACAAATAAAGCATTGAATTTAGGATTATAAGATCCAGTCCTTTTTTATT
ACAACGTAACCCATGAAAAACTTAAAAGTTATTAATAGATAAAAAAAATTCCAGTTACACCCTATTTTAACTTTACATTC
TAATTTTAACTTGTCAGATATAGCAAGATGATGACTATGCTTAAACTCGTGGTCCATTGCAACTATAAGACAACAAAAAA
TAACAATGAAATTAAAACCCAGAGGACATGGAAAATCATGTGGCTGTAGATTCTTTATTAATCATCTGAGATTATGCAGA
TAAATTTGAATTTCATCTTTTAGTTTCACGCTATCCATTGTTAGATGAGGAGAGAAAACAAGAGGACAAGATGGTGGTGA
CTGCGATAGTCTGCCCCTGTATGGAAACAAATGATACATGATATAAGCCCATCATTACATACCTCCAAAATCTTTGGCAT
ATACAGATGATCGAGCATAACATCCACCCCATACATGGCCCGAGAGAATGGGCTGTGCATCTCAGGATGCACCGCCGCAG
CTGAGTCAAATATAGAACGGATCATATTCCGGATTCTTTGGTGGATATCCAGCCACTTCACTGCAGAATGGTTGCATTAC
TATCATCAGAACACAAACACAGATTTACATGACATAGAAATCTTCATAGGAACTGAGGGATATGCTACCTTGATGCTCCT
CTTCGAACTCCCTCACAAAATCTGGCGTGTTCAAGTGATTCAGTCTTCCTCTATAATTCTGAAAAAAATGAAACATATTG
AAATTTATTAAAGATGATGAAGACAGTTATAATTCCCATGTATCCAATTAAATTTTTTAGCAGGAAAGCTATAGAATGTT
CTTAAATGGATCCGAGAATTAGGTAAAATTTTAAAAATTATATGCAGCAATAACAAATAATTAAATGTCCACTCTGAAAG
AACATCTTCATACCATGATAAGAATGATAAACTTACCATAACGGTGAAATGAGTTTCATACTCGAAAAGGCTGTCCTTAT
CCAATGTGTACGGGTTGTTTGCTAGCCGAACCTGCGAGAAGCAATTGATGCATCATGGCTGTGAAATGCCAAAATTTTCC
GAAGCTGAAAGATTTCACAGCAGTTTGAGATCATTAATTAGAGAAGGACAAACTATTGGCACAGCAGAGAATTCAAAAGA
TATACCCAAAAGACGTCAGCAAGAAATATCTCCACAGGATTCATACTGCAAACCAAGACGATGTAACGAAGATCAAACTT
CTTCCCCTTGAACAATGCAGGGCAGTCAATATACTTTTGGCATATCTTAGGACCAGTCTCCATTAGTCGGATAATGGCAG
ATAAATCACCAGTAACTGTTGTATCAATTGTCCTTGCCATATTCCATGGTTTTAAAATCCATAAATTGTTACGGCCATCT
CGTTTCCGTACATGATAATCTCCGATGAGTTGAGACAATTCTATTTCTAGGTTATAAGTAGGCTGAAGCCATTCAGGAGA
GCCCTGTGCCTGTTCAGAGATGGAAGGGTCAAGGGTGTGATGAGTACTCACATGGAATGATAGAAGTAAGGTCAATCATA
TCTTTATACAAGTTTATCAAATGCAGATACGGAATATACAAAACATACGAAAGTACAAAATACTTTCTTGCACAGTGTGG
CAAGTTGGTAACAGAGAAAGAATGCAGTGGCACCATAGCAGGGCAAGAACAAACTGATGGACTGATGGACTAATGAAACT
TTACAAGAGAACATCTCTGGGTACCATAACCTAAATACCTCTACTTATTTGATGCGTTCTTTTTCTCAAAAAGAAGGGAA
AAACAATAGTTACTTTATCATATGGAGTATATACATCTTTCAGCTCGAAACAAAGGTGCATAATATCTGTCCAACAAACA
ATACGATCTAAGCTACAGAAACTTCATAAGTTGTTCAAGAACTTTTCATTGGCCAAACAACTCTGCAAATTATTCCCAAG
ACAAGTCATTGAAAAATTATAAACAACTAGCAAAATTTATGAGTTCTTTGTTACTTCTTAGTGATGCTAATGGATTATAA
ATTAGCAATATCATTTATTACTGGTGGGAGTGCCATTGCTACTGATCATTACTTTTGCCACTCCAATGCTTGTTTTGCGT
GAATCGGTATTAAATATATTAAAACTTGTATGCCATGTGGTTCTTCTACTTTTCATTTTTTATTATCCAATTTCTTTCAT
AACATTCGACAAATTCTCCACATTATTTCTGAGTTTTGGATGTTTCTCCCTTATCAGAACCACCCTGGAACACTGAAATT
TGTTACTGCAATATATATCTGTCAACAACAGATCAAAATGTATAAGAGCAAAAGTACAGGTAAATAGAATACAATATTGT
AGCACATCTCCACCAAACTTTAAAGAATTACAGTTCCTTCTCATAAGCTGATGTATTTCACACATCGAAAGATTTGAAAG
TGTCTAATAGATTTGTGTATTCAGCTTCCACTCTTCTAGTATTTATGGAAAGAAAAGGATCCAAAGATTGACTTTCATGG
AATAGGTAATAAGGATATTGTTGTATCATCAAAATTATACCTAAAGATCCATAAAATTCCAGACAGGATAAGAGGATTCC
AAAGCTAATGACATTACATAAAAACTGAGGGGGGAGAGAGGGAGAGAGAGAGAGAGAGAGAGAGAGAAGCCTTATTCAAG
CTATCTGATGTTGACTACATGGATCCTAATTCACCAACATTTTCAATCCAAGGCCGAGAATTGAAACAGGAGATGCTTTC
AAATCCTTCCCCGCAAATTCTTTAGTCTATACAGCCTTTTGTCTTCCATAATCAAAACTGACAACAAAATCCTATCCTCA
CCAAAACCATCTGTCCCATGGAACAAAAGATTGATCATAAGATTATAAGCCTTTAAACAATCTAGAGAACTGCGGAAGTT
TTTAGCACATCAAATCAGTTCCATTCTTTTTCCTGTTCCTCAGGCTAGTGAACCTCCTCCAAGTTCACTTGCCTGCATTT
AAGACCTAAATTACCTAGACTTACATCACCCCACCCCCATCCCCATCCTTTTTCTCTCCATGTTTTTTGTGTGACTTCGT
TTCTGTTGGTGACTCTATGCAACTAGTTTTTTTTTTTTTTTTTTTAAAGACTCTGTAACTATGCCTACTTCGCATGTAAA
GCTTACTGAAGAGTGAGAACATGTAAATCCATAACCAAATAAACCTTTAGGTCCTACAAGATTGGAGGAAGGATATTGCT
AGACTTCCTTGGGCCTTGGCAAGATAAAAGTTGAACGGGTGCTGCTTCGTCAACTCAAAAAAATCAATGGATCCATTACA
CAAGAATTTCAATGAGGACATGTCAATAACATAAGAATGGAAGTTAAAATATATAAGAACTATGATATTTAAACCTAATG
TTATGAGTCCATGCAACTTATAGCCAACCGTCATGGTCTTCAAATTCAGAACTTGGGCCTTTAAAGCAATTAATGGGTCA
TCATTTCTTGCAACATGCTCCCAAAATAATAACATTAGGTGGAACTTAAGCAATTCATGACCTCAACTGGTTTGGCATTA
CACACACACATACACAAAAAACCAAGTGGTACCTGTCTTCCTGTTTTTCCTGAGGATTTCTATTAGAAATAATCCCATTG
TTGAAGTGTATGAAAAAGGTTCACTAGTTTCTTCTAACACGTCAGAATTGCTTGGTTAATGGACTTCGTAAATAAACCAA
AAACCTTAAAACCACAAGTATTTAAAATTGCAGGATACGGATTTCAAAGAGCATGCTAACCTTATGAATGGTCTCAGCCA
AATGGTGCTTCATGACAAGGCAAGCTTCAAAAGGGAACTGGTTAATATACTGGTTGTCTGATAGTCCAAGAGCCTTCCTA
ACTTCTGGATCTATTTGCATACTTGTCCAGATGATATTAGCATCCTTTGGATCGGTTGCTGCAGGTGGCAGAAAACATAA
GCCAACAATAGATATCTGAATCTGCCTACCAATTGCCATAGTCAGACATCCAGGACAATATATTACATGTTCAGATAATA
TAATGGCAGTGTCTGATCCTATAAAGCAACAACTATAAATATTGATCTTCCATCATTCTTTCCCCACAAAATGGCATGAA
AATATACCATAAGAGTTAAAATAAGTAGGGAAAAAGAGTTAGACATGGCAATGTGAGACTACAGGGCAATCTCTAGAGAT
GCAAATGGGGCCAGCCTTGAGCAATGCTATGCAAAACTTTCCGCGCAGCTGGAGTGGTCACCCAGCACAAAATACAAATT
TTGGCCTGCAGGCAGGTCCTCTTGCAACCTTAGCAATCTCTAACAACTGTTACGAAGCATTAGACCAAATTAATCCATGC
TAGATGCAGGATCAATCCAAAGAGAAAATATACATTGTGGATCTACTACTCAGAAATCAGAACAAATCATGATTTTGTGT
TTATGGTAATAGATTTGAAGGATACCAAGTGCTGATACTAGGGCTCTGATGGAACAAATGTTAACTACTAAATCTTCAAC
TTTACACCAAAAAGCTCTGAAGGTCTTTTTCCTGAGAGAAGATCTTGCAACTAATGTAAAATGATGCATACAGATAAAGA
ATGCAAAGTCACTTACTGAGAATAAATTCAGGGCGTGTTAAAAATTCTTCAACATGCGGTATATCCGTATAAACAAGGAG
AGCACGTCCATCACTTGGTAGTATACTTCTGGTAGCAGGGGCCTCCATGACAGGCAGAGGAAAATTTCTTGGTTCAAGCT
GTTGACAATATTTTTTGAATTCCTGTGACAAAAAGTGAATCACTAAGAAACTGAACTTATGATAGTTTAACAGTAAGAGG
AGAAAAGGGGTTACCTGAATAAAATAATTTTCTGGAGTGTGGAACCAAGCTGTAAGCCTAGCAGAACGTTGTTTGTCCTC
TTCAATTCCAAACAAGAAATCACGAGAACATTCTTCCCCATAATGAACATCCCGAGTGGGCCATAAAACAGAAAAGCTAA
AATAATTTCCCTTGAATGTCAACAAGTTGCCAGCAAACTCTACTTACAGCTTAATAAGAAAGAGCATCAGCAATATCAAG
CTACAACGCCAACAAACATAGCAAACATCTGGCATCTTAAAAGAGCATTTGCTATCTCATTCTAACCAAACATTGCCATA
GTCATAACTCATAACAGATGCTAGATCTATGCTATACAAAATTTGCTCCACACATTAGCCTCATTTGCTCTACGCATCAA
TAGACTGATGCTACACATAATTCAGTATCTTCTAGATGCAAGCTTTATCAAGGAACCATTCAACAATACCAACCATTAGA
TATAGGTATATCACTCTTCAGACATAGAAGGGCTATAATCTGCTGCCATATGATTGTGAAAATAAAGCATAAATATACAA
TTACAGAAACCTCATCTTAAGAACATTAACATTGGATTTTGACAAGCCCTCTCTAGGGGACTTTAGCACATTCAAGACAA
CCTTGAAAGAGATGATAAGGTTAAACGAAGCATGGTTTTGTAAGGCAATATTAGCCCCGCAACAGCGACACCATATTAGA
TGCTAGAATTTAAATAGTAAGGCCTGCAGAACTGTCTTGAACTACCTACTTCAGGGCATACTGAACTAAACTGGCAGAAC
TAAGACGGTTTTACAAATTGGTTTGGAATAGGTACAAAACCAATTTGATCTGGTCCAAATCGAGCAGAACCACCCGATTC
CGCTGGTTTGGCTTAGTTCTGACTAGCACTGCTGGTTCAAGACAAGACCAAACTGATCCCCTAAAAGACCCCTGACCCTC
CCAGAACCCTAATTAATTTGATCATCTCTCTTGATCACTCTCTCTTGATTTTTCTATCGATCCACCCATGGAGGCTCTTC
ACCCTCCGCCGCTGGAGCTTCTGCAGCCAACCATCCCCAACATCGAGCCAAGCACTTCACCATCCTCGTTCACCTAGGCC
ACCAATAGGACATTGGCCTTCTCCTCCTCCACATCCACCACCATCTTCTCTGCCACTCCCCCTCTCTCTAATTCTAAAGC
AAAATCCTAGATTCGATGAACCGGAATTTGACCAGCACCAGCATGCATACCATGTGTCCCTACAGTATTGTACTATATCG
GACTTACCTAGTACCTGACCAGCACAGGTCACAATATCGGTTTTGCAAACCTTGTTAAATATAAAGGAAAATATTGGAAA
AACAATTTAAGATCATAATTAACTTGTCTCTAGAAGGCATGAATGCGAAGCTATATACAGATTGCAGATCCTATAGCTTG
GCTTTAAGTGCATAAATAGTTTTATTCCTAAAATACCTTGCACAGATATTCTTCTAGAAATATGATCCTTCATCTACCAG
GCTCTTCATTTAGACTATTTAACACTTCATCTACTTTGAATGTTGACTAAGCAAATGCCACAACACTATCAAACCTATTT
GCTTGAAGTTAGCATAGCTAGCCATGGATTTTAAGTGAATGAATCTCTCAGGTCCAGAAGAACTTGCCATCAAGTTTGTA
AGTACACCATCTGGTAGAGTCATACATTTTCAGCAACGCATGATATGCTCCTACTTTATGATGGAAGTTTTGTACTTTAA
TTCTTTTTATCCATTATGCTAAAGAGTGTAGAATTTCAAAGTGGATTTTCCCCTCCAAGAATCAAAAATGCTTGTGTGTT
TGTCTCTTCACACATAATTCTTTTCTCAGTCTTCAATAAATCCTTCTCAAAATATTTATTAATTCTTGTTGCACTCTCGC
TACAAAACTACCAAATTAATTATAGGAAGGGACAAAATCAAAGGAGCTAATATGATAAGAAATGGGTATAGATTAGGCTC
GAATGTCTTTAATTCTTAATCATGGCTGAGGCCTTTCTATGGCACCCATTTCATGATGCCAGACTTTATGCCAGTTGACT
AGGGGCCAAAAACATTGCCCCTGACCAGCACCTTTAAGGTTTCACTTTTCATCATCCAGAACTTTGGGGTGCTTTCAATC
AACCAGTCACACCCTTCCTCTGTTAATTAGAGTGCTAAACTCTAGCAACCTTCGAAGTAAATGATGCCTTTGCCACTTAC
TGCAAACAACGAGCTTTACTATCCAGGAAAAAGCTTTAGACATTTCCTTTCTTTCTGCCCATGCCTATCAAAGGCTATGC
CAATATAATCCAAACTTTTCCTACTTCATCCCAAGCTCCATCTAGGTTGCCCAAACCCCACCTATCTTTTCTTAACTCTT
TTGAAAAGTATGGGGATGGTTTTTCTATATCATAACAGCCAACTATGTACTGGCTACAACACGACTTACTATTTGATAAA
GTATTTCACCTTCTTGACATTAATTTTTTGCAGAATTCGCTAATCTCTCTTATCTTAACATGGAATTGGTTGCTAGCGGT
TACATTCAGTCTTCTGAGATTGATCAATCTTAGTACATAAATAGAATATCACATCCATAAGTCCTAGAAATACTACCACG
CTCTTGATCTCTGAACTTTGGACCTTCTAGGAAAGATCATAATCAAAATGAAATAATCTCTACAAGCATATAGTCAACAT
GCTGATTGCTGGATACATATTCAAAAAATTAAAGCTAAAAAAGAAATGTACAAGGAAAGAACAAACTTATATAATCCACG
CATACCTATTAAAAAAATGCCAGGAAAAGCTGAAAAAACATAAAAGCAATGATAAATATAAATTACCTCACAGCTGACTC
CAAATTCCCCTCCGGCATGAACAGGAAGGGAGCTACTCTGAAGTTTGCTTGGTCACTATGCTGCAAAGCTGAGCCCAACT
CATCCATTACATACCTACATACTTCAGCTTGTTATAAATGAATACACATTACAAAAGTACATACACACAAATGTTCACAC
ATAAATGGAGTGTGCACTACTTTAAAGTCCAAAATGTTCTAATCTACAATTACATAGCCTCTCCTTGATGAAAAAAAGGC
TGTTGGAAGCCTTCACTTTCAAGTTGACAAGATTTTGGTCATCCAAGTCCAAAGAGATGTAGGAAGCAGATGAAAACCTT
GTAGCTAGGAAGGACAGTATGCTGTATTCTTATAAGTAGAAAACAAAGGCTCAGGTCTCAAGAAATATATGAAAAACATT
GAAGAAAGGAGAAGAACACGTAACTACCAAAATCCTCAGATCTTGAGCACTGCTGATCATGATCGTTCCTGGTAAATGAG
ACAAGGTTGAACAACCAAGCAGGGCATGATCAACAGTGAAAGAGCAATTTCTTAATAGTAATGGGCATTAGGAGAGATGC
ACATAAAATAAAGGATGCATTTTTATCTATTTAAGACACAGAGGCATGTGTTCAGAAAACAGATGATTGAAAACACCAAT
TTCGATGATTATTAACCCTTTTCATCTCATCAATTTGATTGGTGTATAGATTATAGCTGGTTATGGACTAAACTTGGGAT
TATTATTCCAAAAAGGGCTGTAAAAATCGAAAGAGTCAAGGAACACTTGTTACAACTGTCAAGAATTCTTGAACTGAGGT
GCTATCTACAAGTGTAGAAGAGGTTATCAATGCAATCATAGCCTCAAACCAATTCATGTCTAATATGAAAACTCTTGAAT
GAATTTCTAACAACATGAAAGTGAATATAATTCAGCTTTAAGACAGTAACAGCGGCATTTTATGCAATCGAATAATAAAA
CTTGAGAGAGCCGCTACACCACTTATGAATAGAAAGGGTGTTGAATCATTAGATTAAAATTTAACTTGGATGGACACCTT
TGCCGATTTAGATAATAGTGATCCAACAAGAACATCTTTACTGTCTCCATAAAGGCATGAATTGTAGCCTACTAATAGAA
TTGGTACTGAAAGCAATCACCTGATACGAGATGGAACACTTGTCTAGGATGAAGGATAAGGGAATCCTTCTTTAATGCAT
CTTTGCACAAAAATATATATTCCTAATATTCTATGAGGTGCTTATAACTATTTGAGAGTTTAAATATTGAGGAAATGAAG
GAGAAGGAAGAGGAAAAGCACATCTACAGAAATGTTTAAACCGCTATGTAATATCAGGCTAATTAGTGTCAAGTCACATA
ATTAGGATAGTCACAGCAACCAAGAAAACAAGATTATGACAAAGTGGTGGAAAAAAAAGGGTAGATGATCAGCAAAATCC
AACAAATACTTCCCTCTGTTGCAAAGAAAACCGAAAAATGGTTTCGATGCACATTTCCAGTTTTAGTATAAACTCTTGAT
AATACAACAAAAGTTAACAGCATGCAGAGAGAAGCTTTTTGTATCAGGGAATGCAAGATGATTCGGTGTCAGGTGAATAA
GAGAGTGAAGGGAATGTCACACTAACTGAAATTCAGCCCTCACAAGGTTACAAAGTAGGTGTGATGTTAGGGAAAGTAGC
ATGACTATCAAGTTTAAAGTAGCAATTTTGCAGTAACTATTTGTTCTTAAATATGATATCTATGCTCCACAAAAAGTAGT
GAATAGTTTTCATAATGGAGGACATGTTACCTCAGTAATTAAAATTGCTAGTACATACAACTAAAGCTAAATCTCAAGCA
AAGTCATAAAGAACATGCATACCAAACAGACGTTTCATCAATCTTTTCCTCATCAGCAAGCCTATAAGTCATCAAATATA
ACCACATAGCACCAATAACCCTATCAGCAAGAGGTTCAGTAGATTTCCATTCTGGTAGGCGTGGTTGAAGTGTTGAATAA
ATAACATGTTTGCCATCTTCAATTATTCTTGATGCACTGACCCCATTCAACAAAGAGAGGTTAGGAAGAGATTCGAGAAT
CTTCACTGCACTGTTTCCAAGAGGACCAGGAATATCTACCTGCAAAATAATGATGTAACTGGTGTCAGATAGTTTCCCTA
CCCATGCCATTTTCATTTGTGAGAAAGCAACCAATTCAATAAAGCTACCTCCAAGTCTTGCAAACAAGTAAAGGCACTTA
ATGTTCTGAATAGATCACCAGCAGAAATTTGGTCTAATGGATTTCCTCGAACATTCAAATGTGAAAGAGATGGCATTGAA
ACAGGAGAAAATGCCTGACAAAAAAATTGGAAAAAAGGGATTTAAAATATCATCAGAAGAATAATTCACTTTTCTGGATC
TATTAACTAAAGAGGCAGTATGTACAATAGTCAAGGAGATCCAAACAATTATTACATAATGTAACAGTTAGTGAGCATTT
GAACCAAGTGAAAACTATTTAAATGTATGCATGGCAAGTGCTATTTTCTAAAAGTAGCATTCTTGTAATAGGACAGGAGG
ATCTAAAATCTAACAAGAGCAAGGAGATAAGTATATATTTTCGCAATTCATTTGAAGCAACATACCTTAGGCAAGTGGTG
GATACTTCTATCTGAAAGATCAAGCATGGTAATGCCCTCCAATGATCCATTGGTATTTGAGGAGAAATCAGGATTATCTG
CTCCAAGAATACCTCCACAAAAACCTAATGCCCACTCACCAGAATTACCAGTGAAACACGAGTTATATATTTCCAGCCCT
GGGATACTGTCAACAATTGTTTTTGTAATAGAATCACGCCTGAAAATGCATTACAGATTATCAGAAAAAGGTGCTGAGAG
CAACAACAGAACATTTCCCGGCTGTGTAAATATTCACCATCTTGAGGAAGAAGGAGAACATCAACATGTCTCTCTATTGT
TATAAGGTTTTTCCTAGAGCATGTGAGAAGTCAATCATGGAAAATGTGAATAAATACCAGTCACCATGGTGCATTATTAT
TTTGATTTGGTTACCAAAACTCTTGATTGTTTGTCTGTTCTTATGAAGGTATAATTCTTTACTTGTTTCTCAATCACAGG
AACATATAGTAAATGTCTGTACCCGCAACTACAGTTTTTTGTTCCATTTTCTTAAAAATAAAGCATAAAGCAAAGAGCAT
GAAAACTGAGGTAGCAGTAAGATTCAATGGTGTCTGAAGAAAATTGTTCAAAGAAAAAACCTCCAAAAGTAGAAGTAAAG
GAAATTGTGGCAAGAGAAATTAAATAAAAGCTATATTGTGAGTGTGAAAACAAGAAATTTGCAACTAACCAGACTTACCC
ACTCTGTAGAACTGGGTTTTCATTTAACCAAAGTGCTTTTAACTTTCTACATTTCGTAACTTCCTGCACAACCGTTTCTA
TATCCTGTAGCTTGTTTCCCCAGAGATTCAAGGCAACCAGATTCTAAAAAACAAAATAAAATAACCATCAATGGAAATTA
CGGGGGAAAATACACTGTATATCCAAACGGATTGTTAGAGAATAGGAATTGATAAGCAAAAAGAAGTAAACAATACATCA
GCTTTATACGTTGAGTTTCTTTAAAGTTACTGAGTACGCTTATCCAGTCCTTAAATTCACTATATTTAAAGCCACATAAT
CTACTCCAAAGCAGAGTAAAAGATTTCATCTCCGTTTTTATGAGAAAATAATAAATAACAATAGTGGTACCAATATAAGA
GGAACATTATAGAGTAAATTATATTTTTTTCGAGTATTTAATCGATGAGGTCCGCAGATACTCACTTTCAGGCTTAAAAT
TTGAAACATACAGAAGAATGTGAAGAAGATCACAGAAACCAAAGTTACAGAGTTGAAAAAAGTGCTACGGACCGGAAATT
TAGTAGACAAATCCAGAAACCGCAGCATTTCATCATCGATACCCATCTCCTCGAGCTCCAACCAGGCCGGAGCATCACTT
CCTCTCTCCTTCACTCTGTCCATTTCCTCCTCCAAGACTTTCAACACGTTCCCCTGGTTTCCATTCTTATCATCCCCCTC
GTTTTCGAGCTCCAGATCTTCAGTATCCGACTTCAAATCCAGGTCCACGCACATCAATGCTGCCATCCTCTCGGCTAAAC
CTGGAACTTCCCTCAGCTAAAAGCACACAAAATTCCAACTTTTTACATCAATCAAAAGAAAACAGTACAAAGAAGAAAAT
TATATGATCCAGAGAGAGCTCCAACTCTAACCCTAACCACGGAACCTATTCTATTACGAGTGTTGACCTGCTTGAAGGCA
TCGGCGAGGCGAAAAGACCAGGCGTGGTCGACGAGGAATACATCGGACTCCTTCGCTAGGAACTTGGCGGAGAGGACGAG
GCGGCGCTTGCGGCCGCCCTCGCATGGCTCGATGGAGAAGAAGTCGCCGCCGTCGAAGGTCTCGGAGGAGAGTTTGTGGA
AGAGCCGCCGGTGGAGCGCCGGTGGGATGCCGGAGGCCGCGAGGAGGATGGCGTGGACCTTTTCGAAGACGTCAAAGTCT
CGGATCACGGAAAGCGAGGACATGGCAGCGGGCGGGGGCGGCGGGCGGCCGGCGGGGAACAAAAATCATATGGGGCGGGC
GGGCACCAGGCAAAAAAACCATTAGTCGAGCTTCTTATTCTGCCGTATTTTATTTAGTTCATAAAAAAATAATTTAAAAA
TTAATTTTTTTTAACTAATAAAATCGCCAGTACTATAATTAAAAAATTAAAAAATATACATAATATAGCAAGTAATATAA
AGTAAGTAAATCATTTATTTGAGTTTTTATATGTATCCTAGATATTGAAATTTGTGTGAATATTCTTTCAAAATTAATTT
TTATATGTATAAAAAATATTTATTTTACACATATATTTTTTTTATATGTGCCCACGCCATTTAACATTGTCTATAAATTA
GTAGTTTAAAATTAAAAATAAATAAAATATCCTTAATGGATAGACATGCAAAACAAATTATTTATTAAAGTACACATACA
AATAACAACCTTGTGAGGGTATTTATGTAATTTTACATATTTAGGAGAGTTTACATGCAAAAAAATCTAACTTTATTTTT
TTCTATTTTAATTTGTTTTAACACTCAGATTTATCTAGTGTTTGGTTTTTAATATTTTTTATAAAAATATTGCTTAAGAA
AAAGATTGATTCGACAGTCAAATAACAAAAAGAGTTATGAAAATCTTTTCACTGATCATGAAATTATTCTACTTTATTCT
TCTTTGTTTATAACAACCATTATATCTTATTTTATCAAAACATTGCTTGTAATATTTATTATTACAATGTATATATAAGA
GCATATATTAAAATATAGAAAAAGATTAGAATCTATTAAAGACGCACAATAAATCGCAATGATCAACCTTCCTTGCTACT
GCTATACTCATGGGTGAAAAAACAACATCAATCATCTCCAAGTAAAATTATTGAAGGACTTCATAATCCTTTAGATTTAT
TAACAACCTCCGTTGCCATATGGTAGAAAGTAACCCCTTACATTGTATACCTTAAGTATTTTTCTTTGAAGATTCAAGTT
CTTAGAATAAGAAAGAAACTAGTATATGGGGCCCATCTTGTCACAGTAATATTAAATCAGCTACCAACATCTAGCTCTAA
AAGATAACCACTGCAAATCTCATATACTAAAACATAAATGTTGCAAATCTCTCATAACACTTTTCTTTGAATAATTCATA
AAACTAAAAGTAGAACCTGACCATCTTCATGTAAAAAAGGATACAATGTAGGATTGTCTATGGTGGGGAAAGGAGTCGAG
GAATGGTTTTAATTTCGAACGAAAAAGTGAAAGAGATGGTCTAGTGAGATTAGAAAATTTCTATAAAAAAAATAGAAATA
TTAGTTTTCAGTGGGACTCATTAACTTGTTACCTGTTTCAGAAATAAAAAGATAATTTTCATAATTTTAATTAATTTTTG
ATTTAAATAAATATAATTTTGACTAATAACGTCAACTGAATTGCTATATTAAAGGTATTTATACAAAAATAATAATTTGT
GAGGGCATGCACGCAAATATCGATTTGGAGGGTATTCATACAAATTTCAATATTTAGAAGGATATGTATGTAAAAATCTA
TCGATTTTTTTTTGCATGTATACCTCCCAAAAATGTAAAATTATATGAACACCCTCAAAAATTACTATTTGCATGTATAC
CCCTGGACATTGCATGTTTGCTCGTTAAGGATATTTTTATCGTTTTAATTTTAAACTACTAACTTCTTAACGACGTTAGA
TGGTATAGGTACATATGTTGAAAAAAAAAAAGAGGGATATATGTAAATATAAATTTTGGGAGGATATTCACACAAATTTG
AATAATTAGAAAAATATGTATGCAAAAACTCTATTTATTTAGCATATCAATACACATATCTAAATAAATTAATATAAAAT
TTATAGAATGTAGTGTTTGCTAATATATATATAGTACACGGTTAGATGATGCACACTTAGCAAATTAATCATCCAGTAAC
CTAATACACACTTCTAAATAAATTAATAAACAGTTTTCAGAATATCATATTCACCAGTACATACTACATAGTTGGTGATA
CATACTCGTCGACTTTCTAATACATGTTGAAAACTTAACTGATGCACACATAACAATGATTTAATACACACTTTCATATA
AATTGATACATAAAACATACTTTTTATCAATATATAGCATATGGTCAGATAATACACATCAAGTAATTAATTATCTTATT
TTTATTTTTTTTTAAGTTTCGTGATTGACAGATTTCGTTAATAATAGCAGGAGCTTTTAGATTTTTTCGGGTACCAAATG
GCAAAATTAGTCTTGTCCTCTAAAATATTCTATACCGCGCGCCCATATGTTATTTTTGGCGGAGGAGGCGGCTGAAAGTG
GTGCATTCCGCGAGGAGAGTGGCCACGTAGCTCGGCGGTGGACGGTGGTAATGCCAGCCCAGCCCAGGTAGCAAGGCCCA
CCTAAACCACTACCAATAAGCACTGTAATAATGGTTGCTAGATCAGTGTTATAATAGAAGACAGGCAAGAGATGCTAGGT
GAATAAAAATTAGCAATAAAATTTTGAAAACAAAAAAAAATATCCCAGAAAAGAGGGAGAGGATGTTGCCAAGTCATGTG
CCCCTCTTTCGAATTCCCTGCGTTCAGGATTCAGAAATCACAATTTAGAATTTTTAATTTTTCTATTTTTTAATATCTTT
CTTTCTTTCCCCTCTCTTGCTATTGGTGTGCAAAGATAACTGACAATGATAGAAAAATAATTCACTAATTACATGATAAA
AATATTGTTTTTATAACCATATAATATTTTTTAAAAAAATGATGGAAAAATGAATTTCAAAACAAATAATATTTTCTTTA
TAATTATGATATAAAGGAAAAACATCAACCATTTTTATGTGTATAACAGATCATTATAATGCCCTAAAATGATATTTGTT
ATTTTTCCAATATTATAAATTCAATATGGCGAAGGGGACCTAAATCAGTTTTATGAGTGTTATTTTAAACCTTCTTGTGG
CAAGGTGCCACCACAAGGGTGATTCAAGGCTTGATGGGTTCAAAAATGACTCTATTCAATAAAATCCATTTATGGTCGGA
TGTTTTAAGCAAAAAAACACAAGCCTATATATGGACTCAAACTCGGCTAATGGGTCCAATTGAGATAAAAAATGATTAAA
GAAAATATCTCTTCTATGTTATTTGAAATAATAAGTCTAACTTTTTTATATGGTCGAGGCCTCGTGGGTTCTCCGATGGT
TAGATATTAGAGTTACATTACCCTTCTTAGCCGGATGCTGGAATTGTTAGAAGAAGTAATTATTTTTTCCACCTTTTACT
AACATATGATACTCTTTTCCCACATCTTCCTTTATTCCCGATTATATGTCGCATGTGTCCGATTCTAATAGATTTTCATA
GGCAAGCTAGCAAAACAAAGGTTGGGTAAAATGAAGGCTTTCTGAAGTTAATAGATAGTTCAATTTGGTATAAATTCCAA
ATCTTGAAGCATGCTTTAATGCTTTCAAATCAATCTTTAAATTAAATTTGCTCCACTACTTAATATTCGTGGCCCATGTC
AAACTCACGTACCATATATTTATATTTGGATATATGTTGGCTTGTTAGAAACTAGCTAAATCTTTTACCACGAAAAATAG
AAAACTAGCCTAGTTATGAAAAATTCCAAACCACCAATTTATATTGCTTATTAGATCCTGGTTAGAGTATGGCCCCCCTG
TTTCCGAACATAGAGGTAGAAACCTATCAATTTGCACATGTTAGAGAAACCAATAATAATGGATGTCGTGTGAATCAAAG
ACATCAACCCGAAATATTGCTTCATATCCCTTTTTATATGTAATTATTCAGTCTCATGGTTGGTTGGTAGATCTTTCGTT
TTGCTTTCTATGGAGAGATATAAGTCAAGTGGACTGACAATCTTCAAGTTATCTGCTAAAGTTTTAGTCCTATAATCCAC
AAGATGAAAATGAAATCCTATGATACTATATTCTTTTGAGACAAGGAAGACATGAGAGGGAACTATTAATATCTAGGCCC
CAGTATTTAAGTACGTATCCTTCAAGATTCAAACTTGAAATCTCTGGTCATTGAGCAAAGAAACATGACTACAAGTAAAC
CTTAGCTCATAAAAATATACAATGCCATGTAATAAAGTTTTTTAATAGGGTTTTTTACATACATGTCCTTTTAAATATTA
AAATTTGAATGGATATTCTTATAAAATACTTATTTTACATGCATGTCCTTTTAAATATTAAAATTTGAATGGGCATGCCC
ACACCATTTAACGTTGTTAAAATATTAGCATTTTAAAACTAAAAATAACTCCCTTAAGGGTAGACATGAAAAAAAAAATA
TTCATAGGGGTTGTTGTGGTTCAAATCTGGTCCAAGGGTGACCACGCCGGAGGAGTCAGGAGAGCCGCCGGAGTGTGGAG
GAAAAGGATGAAAGCCACCTTCCGCGATCGGCGATGTACCCGCATAAAGCCTCACCGGTGTTTCCGATGAGGGCTCTCCG
ACAATCAAGTTAGAATAAGGTCTAGTTGGTTCAGCCAAAAGTCCCTTAGGTGTTACATGTTGAGGTTCTTTATAATCCCA
GTAGAAACACTTAGGTGGCAGAGGTATGACCCGTTTCCATCATGAGTGGGAGTAGCGTACAGCCAGAGCTTGCTTATGGC
GCGCGGTGGAGTCCGTTCTTGAAAATAGTAAAGCGTTGACAGCCATATTGGGGTATAGCCGGTTTCCATCATGAGTGAGA
GTGGCGCGCAGCTAGAACTTGCTTGGGGCACGCGGTGGAGTCCATTCCTGGGAATGGTAAGGCGTTGACAGCCGTAGTAG
GGTATAGCCGGAGTAGCATTATGCTGTCCTTGGCTGTCTGGGCTGGTAAGCGAAGCATGGCGTGGTGGCGTTGCAATGTA
CGACCACATAAGAGAGTGTAGGCACGCACATGGGTGCGGCCGTTGGCGAGGTTAAGCTTGTCGAGAGGTCGCATCAGGCA
TTTGGCAAGGTCAGCTAGACGGATGCTAAGGCCAGCCTAACATTCCGGGTTCCGAGGTGTACTCGGTGGAGCATCCCGAG
CTCAAGGGTCGGGGCATATTACTGAAAAGGGCGCCCCGAGCTCAAGGATCGGGGCATATTATTGGAGAGGGCGCCCCAAG
CTCGGTCGGGGCGAGTCGGCGAATACAGAAGGCGCTCCAAACTTGGTCGGACGAGTCGGCAAATATCTGAGGTTGAAGAA
GCTTTCGGCAGAGTCCGAGGTCGGGCTGATTCTGGGCCGGACCGAGGACACGTCTGGTCGCCGTTGGTGTCTATTCGGCC
AAAATTGGATGGCCCTTTTGTTGTGGGCTGGACGATCCATTTTGCCCCCCATCAGGGGTATACGTGCAAATAGCAACTTT
GTAAAGGTATTTATACAATTTCACATATTTAGGAGGGTTTACATGCAAAAAATTTGAATATTATTTTTGTCTATTTTAAC
TTATTTTAACACTCGAATTTTAGTCTGCTTCTCAATGTTTATTATAAAAATATTGCTCAAGAAAATGATTGATTCGATAA
TTAGATAACAAAAAGTGTTATGAAAGTTTTTCACTAATCATAGGATTATTTTACTTTATTCTTATTCATTTATAACAACC
AACAGATCTTATTTCATCGAAATATAACTTGTAATGTTTATTGTTATAAATGCATGTATAAGGGCATGTATTAAAAATAT
AGAAAGAGATTATAATCTCTTAAAGGCGCATGATAGATTGCAATGATCAAACTTTTTTGCAAAAAATCAATATTTTTTTA
CGTGTATACTCTCCTAAATATATGAAATTATATGAATACCCTCCAAAGTTGCTATTTATATGTATATCTTTATAAATATT
TTTTTTACATATTTATTTATTAAGGTATTTCTGTTATTTTAATTTTAAACTACTAACTTCTTAACACCGTTTGATGGCAT
GGGTATATATGTAAAAAAAATAAAAAAAAGTATGCATACAAAATAAGTATTTTATGAGGATATATATGTAAATATCAATT
TTGGAAGCATATTTATACAAATTTCAATATTTAGAACAATATGTACGTAATTTTTTTTTAATATAGCAATATTAAATAAT
AAACACACTCTCATTTTTTTAATATTTTTAAAAATTAATAAAATAAAACAAACAAATAAGATTTTTGGATAAAAAGCTTA
TTTGGAAATGTTTAGACAAATAAGCGTGGGTATAGCCATAGGCATTTGTACCATTTGCAAACAAATAAGATAATATTCCA
TGCATGGTATGTGAAAAATATTTATGGACGGATATGAAACTTCAAAGCCATGCACTCAAGTACTAGCATGTTAGATTGGG
AGGAACCAATTTCATTTTTTAATAGATGGTTGTGGGAATTCATCATATGATTTGAACCCAAAGTTGGTACAGTTATGAGT
CAAGAACCGAGACGTGAGAGAAAGCGAGTGCTTCCTTGAAATTAGTATTTATCGTGGATTTATGTGTTTGAAATAACACT
TTATATTAAAAATGCATGATTCTTTTTTTTAGTTGATAGATTATTTCTACACACGTGAAACAAATTCGAAAAAGAATGCT
AAAGCTCGTGCCAGCTCCAAATTTAATCAAAATGCACCATGAAGTGAGTCGTGCAACCATTAGTTTTCATGAGTTCTATA
AACTAAATAACCAGCCTTGATGAATAGCTGCTTCATTTTTTTATCAAGAGGTATTTGTTTTCATTGATTGAATATGTTAC
ACTACCAAATAATAAGACAAGATCAAAATCCAAAAATTGTTCTTATGGCAAAGCATAGCCAACCTAAAATTGCTACCATA
CATTTGCCCCCAAATGCATCATTTCAAACTACAGCCAAAAATGATTGTAAGAACTACAATAGTTGGGCGGGCAAGAATTC
TCATGTCAAATCAGCGGTAATTTATTTAATTTAAAATCTTAATACATACACATACTCACACATATAATAACATTACAATT
GTAAAATTTAAAACAATCACCTCATGTAATATATTATATTAAAATATTATACTACTAAAATAAATATGTTCCACATGCTC
TAATAGATTCAATAGCAATTTATTCTCGAACAGTAAGTACTAATCTCCTCTTCTCCTACTCATAAGAACCAGAACAGGCA
CTCGTAACCGTCCCTTTCCTCTGTCCTTTTATCCTTTGAACAGCAACCGGAAACAGGCATACAAGCAGGTCAGCTGGTCA
CGTCACTTCTTTAGTCTGCTCTGGTCAGGAACACAATCAAAGGAAGGGGCGCTCTCCTACGGTCACTGGCTTCTCTCCTC
TGTTTTGAGTAATTATAATACGTGACATGTTATATTAACATGTTATTGATAATAAGTTCAATAATGCCATATCATTATAT
AGTATGGCTCAATGCATTTAGAGGCCTAAGGCAAACTTAAAGGCCCCAACATAAATGCATTTTGGGACCTCAATATATAA
ATTAGGAAAGAGATAATTATTTATTTTAAGTAAGAGATACGTCCTAACATAAATGCATTTGAAGACCCCAATGCACCCCA
AATGCATTGGACTCAAAATGCATTGGAGGCCTTAATGTATTTGGACTCTGACCTTGGAACTTACTATAATAAATGCATTT
AGGAGCCGGGGCCTTAGACGACCGCCTCAGTGGCCTAAAAGTTGAGCCGACCTTGTATAGTATATAGTATAAACTATAAT
GTTATATATTATAATGAATTACTAAGATACCATATATGTAATTACAGTCCTTGTGGTATATTTAGTCATATGTAGAATTT
AATTGAAAGCTTAACATGTAGTTGGAAAACACGAAAATTATAATTTTATGTTTCCGAAACAATCCAGAGCGTTCATGAGG
CCATCAAATTGGGTATGCTTCCTCTTTATATCTTTTCATTGTTCTTATTTAGGAGAAAAGGCAAGGATTAGGGGAGCATG
TCGGTCGTATATGTGGAGATTAATACTGAAAGGTTTGCGTCAAGGCAGTAGTTGAAGACTTTATGTCATCATCAAGGCTG
GTCTATTCGTATTCCAATACTTGATGCATGCAGTTACTGGAACATCAACGGGAAATCATCCAGGTGCAGAAAAGAACACG
ACAAAATGGAAGGCAAATTCCCATCTCTAGTTACTCCGCGAGTGATCATAACATCCCACGTATTATAAAACGCAGCTCCG
CGAACCTGGCGAACCACGGCAGCTCCCACGCCCGCGGCCCGCCTCGCTTCCGTCCCTCCATTCACCCCCCCCCGCCCCCC
GGGGCCCCAACTGCAGCTCCAACTTCCTGTGATCCTTCCCGAAAAACCCATTTCCCACAATGGAAACAGCCAGATCCCCC
AGCCGCCTCCTCCGCCGCCTCTGCAACCTCTTCGGCCTCATCGCCGCCCCGTTCCTCTCCCTCCTCCCCTTCCCACCGCG
GCGCCTCCCCAGCTTCGTCGCCGTACGGGAGGCCCTCCTACACCACGCCTTTCTCCGCCGCGGCCTCGTCCCCCGCACCG
TCGCCGTCGGCCCCACCGCCGCCTCCCTTCACTTCTGGATCCCCGCCGCCCGCCGCCCCGGCCGCCTCCCTCTCGTCCTC
GTCCATGGTTTCGGCGGCAACGCCAAGTGGCAGTGGGAGCGCCAGATCGGGCCGCTCTCCCGCTTTTTCGACCTCTATGT
CCCCGATCTGGTCTTCTTCGGCCGATCCCGATCGGATGGCGAGGATCGGTCTGTGGGGTTCCAGGCGCGGTGCGTGGTGG
AGGGGATGCAGCGGCTCGGGGTGGAGCAGTACGCGGTGGTGGGGATCAGCTACGGCGGGTTCGTGGCGTTCCGGATGGCG
GTGATGGCGGCGGAGGCGGTGGAGCGTGTGGTGATCCTCACCGCCGGGATCTGCTCCGCCGAGAAGCGACGGGAGCTCGT
GGGGAGAGAGGGGAGGGACGTAAGCGAGATCCTGATCCCCCAACGCGCCGAAGATCTGGTCATCCTTCTCCGGCGGTCAA
TGTACCGCCCGCCCCGCTGGATCCCCGCCTTCTTGCTACGCGATTTCATCGAGGTAGGTACCTCACCGCCCTGCTCTCTC
TCCATGAATCTCAGATCAAGCATGACGCGAAAGCTCCCGTTCCCAAAAAAAACAAAGAAAGACTAGCTGTCATGAGCGGA
TAACCGCCACGTGGCCCATCTCGGAAATGGATGGCTCTCCGTCGTTTTGGAAGCTGGGACCGTCGTAGTAGCTGCCAAAC
ACTCCGTGTAGGGAGAGCCCTCCGTTTCAAAGATGGGCGACGTGGCGGCAATCGAGGCGTGCGCAGCCTCTGATCCCGCT
TCGAAAGCTTTTAGCCGGACACGAAAAGGATAATGATAAGTCTTTGTTCGACACGTAAGGGAAGCCAGAGCCGGACGCCA
GTGGCCAGCTTTATTTGTGTAGTTTGGTGCGAGTACGCTTAATCTCGCTATTCGCTAGGTGTCGAGATCCGCAGTTTAAT
TTTTGCAGTCCGCTCGTATGGGTTTATCGAAGTAGGTGGAGGCGTGGGAGCGTGGCGGCACTTGGTGTCAAATGGACAAC
ATTACGCGAGAAGTGACTCACGTTGACGTTCCCGAGCGATCATGAGCAAGGAGTTGGGCCGGTTTTCTACAAGGTATCTT
GACGGATGCCTTCGCTTTTGAGAGTAGCGATAGCGATTTGGGAGATCCGTTCTCCGATCATGGTCCTTCGGATCGGGGCA
GATCTTTCGTGGGCCCTTCACGCACGCACCCAATTACCCTTTTAAATGCGACATAGTTATATGCAATAAAAGTGGGATCA
TGCGCAATTACGTTTCCCAAAATGGGTTGAGATGTGAACTGGTGGTCGTGTGGACCTTACACGTCCCCTCTGTATTAAAT
GATTTGTAATTTGATGGATTACATGTTATACGTTACCAAAAAATTTAAATAACAAGCTCGCTCAATCACATGCTTTTCAC
CCCCAAGATTTTCTAAGAGATCCTGTATCTATTTTCAGTACTTCACGTCAGAGTTCTGGCTACAAGAGACTTCAAATCTA
CTTATATTTTACCCCGTCGCATATTCCATCTCTCTCTTGTTTTTTCCATCTTTCTCTGCCTAGTCAATTAGTCATTTCAT
TCTTCAAGGCAGCACGCGGATTCTGTGCAGTTTGTCGTGGACCAGCTCAAGCACGTGGTCTCGAATTATAGCCAATCACG
TCACCGTTCCCCGCACGCATCTAAGCATACCTCCTTACCAAACCAAGTTAATCCAACGCGGATCTTGTGGTCAGATGCCG
TCATATGCTTGTCCTCGCAGTGCAACACGAGTCTCGTGGATGAATGGACGTAACTCGGCCCGGTAGTGTCAATTATAACC
TATCGGGTGCAAATACACACGTAGCGCTTGAGCCACGTTTTTGTTCTATTTCTAGGCTTTAAATCTATCCCCTCTCTCTC
TCAACTTAAAAATTGATAGCTAAGATAGAGTGCTGATTTGAATGATAATCCTTACGTGTTTTACACAAAAAACGTTGCTT
GGTGTTTTTTTTTTTTTTTTTTTTTACAGTACTAATGCATTGGGAGTATATTAAACTAAACCTAGGTGATGTACAAAGAT
TGGAGAAAGGAGAGGGTGGAGCTGCTGAAAGAACTACTTCAGAAGGGGGTTGATGTGGAGCCCCTTCCAGTTCTTAAACA
GGTGATTCTTTGCTGCCGTATTTCTTGAATCCATAGAAAATTTAGTTGCATGCTAGAAGTTAATAAAATAGCTTAAAGAC
AAATGCAGCGATAAAATTGTATGGGCTTCAAATGTTGCCACAACTTGCCTGGCTATTTTGGAACATGTTCATGCTCAGCA
CCGCAACTTGAATATTTTGTTCTTTCCACAGGAATCTCTTATTCTATGGGGTGACCAGGATAAAGTCTTTCCCCTCCCTC
TCGCATTTCATTTACAAAGGTACGCATTCTTCCTAGCTTAGTTTGCGCAAGGTTTCATTGGCCATGAAGGAATGATTCAC
AATATGACAAAAGTTGACCAGAAACAACCCAGGTTTTTACTTGGGCACGGGTGATTTCGTGACCCGGTTATTGAAGTGGC
TAGACCATTAGAGTTCTGACTTGGATTTGGACGAGTCTCTGTTGAATATATTGGGTTTATTTAGTTTTGTGAGTGTCGTA
CGGGCATGGCTCTAATCCTGCATCAATTATTATTTTCTTCTTGGTTGGTGTTTTTTTTTTTTTTTTTTTTTTGGTCGAAG
TTTTGGGCTATTGCAAATGGTATCAGAACAAATCTGTCCTATGGCCCTGGGGTACAATGACACAGGCCTATTTGGGAACC
TCGAGCTGGTCATTATATTGGTGATTGGATTTGACTAGATTGGTACTTTTAATTTAACAATGATGTCAGAAGGAGTGGAT
GAGGACCGCTACAAATGTTTGGGAAGATTTTGGATGTTTATACATGGTGAGCAACCTAAGCAATATCTTGAATGAATTAC
GAAACTTTCCTATAGTTAGGGGTAAATTATATTTATACCCATACTTATTTTTCCAAGATTTATTTTTATCTAACATTTTA
AACTTAAATAGAATATTATCCAAACGTGTTAACCTTAAATAAGATCTAAATGCTATATCAGGAAAATTTCAAAAATGACC
AAAATAATCTTAAGTAGCATAACAATCATCCAAGCATCATGAGATAAATAGTTTCATTAACACCGTTAATTTAACTAGAT
GTAAGTATAGGTTTGACAAACTATTAAGTATAAGTATAATAAGTATAAATCTCAGAGATGATTTGGGTGTAAGTATAGAT
TTTACAAACTATTAGGTATAAGTATAATAAGTGTAGATCTCGGAGATGGTTTTGTGATTTAGTCTAGTATCTTCTTTGCA
AGCTTTTTTTTTTTTTGTGGCGTCATGGGTCATTGTAAGTTAAAAGGATTTTGTGTACTTATAAATTGAGGGTCCGGTGT
CTCAAGCTGAGCTAACGTAGCCTAAGCTTCATTCCATGCTTCTACCCTAGAGCAATGAATCTCAAATCAAAAGTTGCATG
TTTCTAGAAAATAGGCTTTGCTGTCGCCCAGACCCAGCTTCTTAGTTGGAGCCCAGAATTCATAGACAAACAACCAAATG
GTCAACGTGAAATGAATTTCTTAGTTGGGCCTTAGGTTTCAACCCCGAGCTTGGAAAAACCTAAGCATCGTATCCGGACA
ACAGACAACAAACACCAATACATGGGCTCTTGGCAACACTCGCTGGTGCCACCCCACCCTAGGTTATCTTGCCAATGACA
CGTCACAACTCACAACCCGTTCCCAAAACTGTGTATCGTAACTCAACTACTCCAGCTATTGATGGATTTTTTTTTTTTGA
TTGATGTTAGAGAAAGAAAAAAAAGCAATAAAGGGTTTTGCAGGCCACCACCAAGCTTATGCAGATTTGGCAGTGAATTG
CCAACGATTCAAATATATAGCTTGTAGACCTAGCTGGTTTTGGTTGGTTAAATGAGATGGTTTAATCATCAAAATGCCTT
GTTATCTAATACGAACGATGTGAGGTTTATGCTACCAGATAGAGCACCATCATGATGGTATGAATTGCATTTGTTGAGCA
AAGAGGCTCTAATTGATAATGTGGTGACTAAATTATAGGCCATAATCTATATCTTTCTTCTTAGGCTTTAGGCGGCACAC
ATCAGTAATCAGAGCCAACACATGTCCATTTGAACCTAAGTTAAGAAAGATAGTAGCATCTTGGACTGCTACTGTGGTAG
CTTATAACCAACTCGTTGAAAACATCATTTCCGGTTGAATCAATTGGCCTCCAACGTGCGCAAGTTGTAGCAATTTTCCA
TTGTCGGAGCACTTTTATGGCCTCTGGAAGGTTCTGATTGGTTTTAGACCCATCTTATCCTTCTTCTCTCCCTACTCAAC
AAATTACAAATGGGCCATGAAATCCAGTGGCCTCTTTTTTTTTTTTTTTTGCCGGATGCACTGTGAAAATGAAGTCATGC
TCTCTTAATGTCTCCTCTAATGAAAGCAGGCATTTGGGAGCGAAGTCAAGGTTAGAAGTCATCAAAGATGCTGGGCACGC
ATTGCAATTGGAAAAACCTCAACATGTTAACCGCCTAATCAAATGGTTCCTTTTGGATGCAGAAGATACCAAACCAACTT
AGCCTGCGACACTGTATAATTGGTGGTAAAATATGATGCAGAGCTATGCTATTTGGTGAGAGAGGGTATGGCCCTTAAAG
AATGGTTTAAATGGCCAAAAATTTATAATTCCTCTCTCTCTCTCTCTCTCTCTGTTTTTATTTTTTATTTTCTTTCTTTT
GTAACGTCCGGAGGAGTTCGGAATATGCCCTTTATCTTTGCCCTAAAGGCACTGGGGTTGGTGTGGGATTGTATGGGTAG
GTTGTCCTCAAGTAAATGGTTATAAACAGTAGTTCCCTTTAGCAAAGCAAGCAAAATGACCGGCTCGTACGTAATGCTTT
TGAGTTGGTTGCTCTTCCGCTTTGTGTGCATGGTTTGTAAAATCGCTTCTCGGGTCTGATTCTCCACTACATTCTCGACC
TGGATGGTCACTGCCAGCTCCGATGTCCTCAAGGCCGCCGGCGATGACTGGTGCCTCGCGGAGCGTGCCGGCATGGAGAT
CGTGCAGGAGTTCGGAGTTCGGCATTTCGAAAACATCATTTGGGCATCCGTAAAAGGCATTTTCTATTTTATATTCTTTA
TTTTTTTTGATCTAGCAGGATGTAGAGCTATATAAATTGCCCTTGAAAAAAAAAAGAGAGAGAGAGAGAGAGAGAGAGTA
GAAGGGAGCTGGCTATTTCCTCTTGCTCCTGCGGAGCACTTTCCGCTGCCCTGAGACGTGGTATCAATTTATTGGCTCGA
TTCACTGGAGCAAACGATGGTATCTCACGTTCACTACGTCCGTTAGATGCGGGCAGCCGTTAGAGTGTTGCGGTCCAATT
TGTAGGTCAGCAATTAGGTGCGTCCACTCTGTAGCAAAGGGACCAAACTTCCCTCTTATCAATGGGAATGGTTTAGTTTG
GCATGCACCAAGATAACTTCGCATGCATGTCACTTGGTGTGATTTAGCTTCACCATCTAAAATTAGTTTATAGGTTCTCG
TAGATTTCAGTCGCAATACATGATAGTACATGGGTAGATGGGGGTAGATGTGGGTGTTGAACAAAAATTCTGCCCCTCCA
CTTATATATCCTACTCTTGTTACTTCAGTAATGTTTTTGTAGAAGAGCACAACTTTATGAGTAGTGATTCGACCATTCAC
ACTAAACAAAACCTAAATTTTTCAAAATATTATTATTAATAATAGAGGGATCAACATAAGTAATGAAGGGTTCAAGGGAG
GGCAGAAATTTTACTTCTTGTGTGGAGATCAGGTTTGGGTCTTTGCAAGTCCAAACCGGGTTCCTTTCTCTTTTCCTGAC
TGCAATGAGCTTTCTACCTACTAGGGACCTGCTATCCAAATTGGAGTTCTTCGGCTCTAGTACAGTCCATTAAGGATTTC
ATCAAATTATATGATGTCATATAATTACTATTAATTCCCAGTTGTTGAGGGAATAATACGTTGTAGGTGTTCTAAAAATT
ATGTTTTCTTGCATCATTATTCATCGACATTTCCTACACCACGTCCGTTTGGCAAGGTTTTATGCTATAACGGGAACATA
ACTGACCGGTTTTAAATCCTGCATGCAGCCACTTTGTAATTTCTGTTTGAAATATGTGATTATTATTTACTAGTATTTGT
TGTCAGTCATCAGCTCCCGTAATTTAAACAAATGCCTCTATTCTTAATCGCTGGTCTGAAGTTGATAGTGAGTAGAAATA
TGAAATAATATAATTATATATATTTGTGATGGTCTCAAAGAGCTGGGTTGCGTTGATTTATGAAGGTAGTTGGATTAGAC
AAGAAATTGGTGTTTGTTAGGAATATGAATGTTTTCATTTATGCATTCTCTCCATGTTGGTACGAATAAATTATAGTTTT
ACCGAGAACAAAAGCTTTCATATTGAACATTTGGGTGGAATAAAAAAAAACAAAGATTAAAAAAGAGAAAATTTTGGAGG
TGATTATTGTTTGAGCCGAATATTTTTCTTTTATTGTAATGCTTGATGGTTCCGGGCGTCTCTTTTGAATACAGAAAGCA
AAAAAATAAATGGAATTTTGAATCGTTGGTGATGCTTTTGTACGACATTATCAAACTTCGGCACGGTGGTGGGCGTATCC
TTCTCTACCTGGAATTTTCTAAATATCTAGAGTTTGACAAATATCTTTATGCATAGACTAGCTATTGGTAGTTGTTATAT
TATTTATGATCGAATAATGATTCCAATCAACATCCCGTTCTTGCATCAATAATACTAGAGTTTCTTAAACATCCTTTCCA
AAATTCATAAGAAATATTATCCATTAATCATGAGTTATGATGCGATATTTGCAATACTCCAACTCTTGATTTCTAATCTG
CTCTGCAAGATCAATAAAGTGTATTAGAGATTATGCAATTTAAGCCACAAAACCATGCCTTTCTCCGCATAGAATATCCA
AGAGTGGTATCCTTCCAAGCTTCTTCTTGTTTTTTTTATAACACCAGCGTCTCACGCACAGTTGTGGATGCAACCCATAA
AGTAAGAAATGCAAATGGGTCGAAATAAAGATGTGATTTATTCAAATAAACTCTTTAAAATGATGAGCTGCAATAGATGC
CCTCCAAGCCAGTCACATATGGCATCCAATTCTTTGCATTCAAAAGGGTTTTCTCCGGGAGCGGCCCAATGTATTTGGAG
GCTTAAGGTCGTTTTGTCTTTGAGGCCTTCTCTGCAGTGGACTGGCTTAAATCGAACTTACAGAAAAAATTTTTTTTATT
TCCATTTTGTCTTTGAGGCTTTTCTTGCAGTGGGCCTTCTTTGAGCTAGGAGCTTAGGTGACCGCCTAAGTCGCCTAAGG
ATTAGGCCGGCCATGGTTCTCTCTATGCATCTGAGTTCCGATGGGGTACAACCATGGCAGGATAGCTTCCATCGACCGTT
AGAAGAAAAAAAAAAAAGGCATCCTGACCGTGGAATTTAATGAAAAAATATATTAAAAGAATTAGGCAAAGTTTATTTTT
TTATATTATTAATACGATAGAAGAAAACAATATTAAAAATTAGATAAATTAATGGAGAAACCCTTTCTCTCTCTCTCTCT
CTCTTAGTTTATTTTTCTTTTTAGTTTTATTATTCTTTTTAACTCGCCTTTCGCTTGTGCGCTCGAAAGCCTCGAATCCA
GCTGAACTCTTGTCAGCCTTCAGATTCGCCACGTTGGAGTTTGGAAGGCTGAGATTACATATAGGGTTGAGACAAGGACG
GTCAAAGAGAACGACCCCCGACGACTGGTGAGGGTTTCCGGTTGGGACTCTGAGGCAACGGCGCTCCGGCGACGAGAGTT
ACGATCCCCCCCCCCCCCCCCCCCCAGCCGGCCAGCCTCCGATCCCCGCCGAGGAGAGTTTTCTCTTCGAATTCTGAGAA
ACCCTAGAGAAATTCGGGGGATCTCGTGTTGTCTAGACCCCATTGCCCTCTTACATGCCGATCCAGTTCTCGTGAGGTTT
TTTCCGAACTCTCTGTCTTTCATCATGCTAGAAGATTTTCTGCTGGTGGATTTGAATCAGTATTTACGGTTCCCGTTTCA
TTATACTAAGGTCTAATTCATATAGTAGCTGCCTGAATTATTTCGCAGAAAAGCAAAGAATTCCATGTTGTTCAAGGAAA
GATTTTGATTTCAAAATTATTCCTTTTCTCAATACAGATGGCAGTAGCATTCTTGGTTTGCTAGTTTGACATTTTAATCC
GTTATGCACTTCAAATGTTAATATGTATTTTGCTGATCGGTTGGAGTATCCGCTAATAAATTTTGAATCCTTTAAGTGGC
CACTGTTTCTTACATTCAAATACCCGTCTTATTGTCGTTTTACAGCTATTCATTTGTAAGTTGGAGTATCTAGTTCCGAC
GAATTGTTCTGTTTCTGGAGTGCTCTCTTAAAATTGAAGCTTTCATCCCTTAAATTCCAATGGTGAATTTCAAAACACGT
ATCTAGAGCATGTCCTGTATTAACTGGAATACCACAAACAGCAGTAATTTGGGCAATGCACTTTTAAATTAACTTGGCAA
AATTCTGATGATCAATGTCTAGTTCTCAAAGGAAAAAAATAATCCTCGGTTGCCTCCATACATTTTCCGGAATGCTATCC
CATTCCTGATACAATATCTAAGCTGGCCATTCATACGGAGTCTGCTTGAAATAAGGAAAAAGGGAAAAGATAAGTTCTTC
AAAGTTAGCAAGGACCGCTTGAAGGCTAAGTTGGACATGTGGATTTGACTTGCTTGTGCTCATGGGGAAAAGCTGCGAAA
CGAACCCATACGACTCTTCAAGATCATCTCAATGCACTGGTTCCTATAATTGGAGGGGGATATTGTCATTGCAGCACTGG
CTTACATGCCTCTTTCATCCTCCTATATTAAAAAAAAATAGCATCAACCTTGGATTTTATTTTAATAACATAACTTAAAA
ATAACAAGTGTCTCACACGCTTGTTTTTCCATAGCATAATCACATGTGCATCTTGTAACAGTAAGGGATGGATAAGAAAT
ATGAAAGGGCTCTTGAGGAACAATTGAAACTTAAAAGTCCATTAAGGAGACTCAGAAGTGGACGAGGATCAATGTGGTAC
TCTCAATAATAGAATGAGATGCTGCTAGATACAAAGGTGTAATGTGGTCGAGCCATAATAAACCTATATGCTCTGAGTTC
ATTTTAAGAGACACACTACACATTTTGAGGAAAGAGCTAGAGCTTCATCTCTAGAAGCCAGTCGTGAAAAAAATGAGGTG
AACTAAAAAGACAAGAGCAAGAAATAGGAGTCACTGAAAACCTTCTCGCATGTTCTTTGCAATTAGTTATTGCAAAATGG
TTCCGCCTAAGTTGTCGTTATCATCTTGTCATTATCTACCTCTACATTGCTTTCTTTGTGTTAGCTCTAACATATTTTAG
GTGCATCCTGACATGTTATAGCTTGCAGATAGTTAGCATCGACTCATCCAGATTCTTCTAGAGATGGAGTTATCCTGTAT
GCAAAGTTCACCAGGGAAACCAGACAAAACGCATATTGTATAATTTTCATGCTTTCCCTTGTTCTTGACAGCATGGGCTC
TTTCTGCAGCAGACAAAAACCTTACAACGAGGCTGATACTGAAGAAAATGAACAGGTAACCTTCTTCACTGTTTAAAACA
TTGAGCAGCAGCATTTGTAAGTTGCACTGGCATATTCGACCCTTTAAAGTGTTGCCTTTCTTATGTTTTACATTGCCTTA
AGATTTTTATGCCCATGACTTCTCAGTTTGTTTGGCCCTTTGGTCTTATTTGAGCATTTTCAGGATGCAGAAATTGAGAG
GCGAATTGCTCGAGAAACAAAGGCTGAGCAACATATCCATAAACTTCTACTCCTTGGTATGCTTGATGTATATTTTTTTA
ATCATTTATATAAATATCATGAATATTTAGGATATTAAAGTGATGCCTTCAATCAAGGTGGATGGTATTGAGAATTCAAA
TTAGAAGCAGGAATATGTAATTCTTATTTGTGCTTGTGGTCCATGGTTTCCTAGATCTGTTTATTGGAAATAATAACTAG
ATAATAACAAACTTGCAATTTCAAGCATTCATTACTCATAAACCCAGATGGCGTGTACTCCCTAGGATCTGAAACTGTTT
TTCTTGCTATTTCTTCCTAGTTCCACACTAATAGAAGAATGCATATTCTTGGTAGCAATGAAAATGTCTAGGCAAGAAAA
AATAACTGATGTTGCAGAAAATCAGTACAGATTCTATGAAGGTTAGTTGGTAGACTTTTGCACTTTCTAGAAGAAACTAG
AAAGAATTATGAAATTGCCTGAAGAGAGCAAGAAGAGATTGGCACACCCGTGCCTCTTGTCAAAAAAACAGCTGAAAGAA
GATTGAAGATAAACAACGTGGATGTATGTGTACCACACACACACACACATAATACATATATATGTCTGCACGTGTGTGAA
TATAAAAATGGCATTTTGTTTTCGCTTTTCTTTTCTGTGATTAGGAAAGAGCTCTAGTTAGTACTGGTGGGTGTGAATCA
GGGCTTGTTGGCTAGTGGAAAAGTTAGCATCAGTGTAAGCACCGAGATTGAATGCGGTGGTGTTGTGGCCTTAATAGATC
CTTAGCTGGCAGCAGTGGCATGTGATTGTGCTGGTGCTGAATTGTATAGCAGAGAGATAGAGTAAGGAACTGAAACGAGG
TATTTTTGTTATGGAGCCATTAGAGATTACCAGCAACTCCAAGAGAGTTATGTGAAGTTGGGCCTTAGATATTTAAAGGA
GCATAGCTGTTGCAAATTCTGCAACTTGGTGTATTGGAACATTTACATGTGGTATTTAATCCTGATAATAGTTAAGAGAT
GATGGAGGATTAAGCCGGGTAGGAGGATGAGTGATGCTGTAGTGCAATTGATCTCTGCATGACATGTTTCATAGTTTGAT
AATGAATATCTCTTTGGGTGTGCCTCTTCTTCATGACATCTCTTTCTAGTGATGGAGTCAAGATTTTGGCACTAATAAAT
AATTTATCAAGATTTTCCATCTCATTGATTTTGTTGGCTTGAGGCTAAATATCCATTGGTGGTTAGTCATGACAACTAGA
GTTTGTGGTAGTGTCGGTTTATGGAAATTGAAGGAAGGTTTTTGTGGTTAAGGAAAATTGTGATTGGGAGCTGCACAGGT
TCATGCAAGTTGGTCTTGCTGGTTTCGGACTATGATGAAGGAAGGGTGCATTTTATTTTTTTTTCTTGGTATTGATAGAC
AAGGAAGGTTGCTGGTGTGCCTTCTTGCTTTCTGCAATGTCCATTATTTGATTTTTTGTATGCTCAAGTATGTTTGAAGA
CTTGTTCTACATGACCTATACCATCTTCGTTGCATGTGAGCACATCAGTTGGGTTTTCCTTGCTCTGTGATCAGCTGGTG
CAACTTCTGTTCCTCTAAATCCTCTCATTCTTTAATTTTTTTTTCTAACATCGTTATAAATTCTCTAGAATGTACATTCA
TTACAATAATTTTACATTGTTAATATAGAAAAGTTCTTCTGATTTTGTAGCTTATTACCTACAGGCATGTACATGCAGAA
ACCTTTTTATGCTTCTACCCATAACCATGTTTATTTTTAAAATATAAAGATATAAATGTGATAGTCTAATAGATAGCCTT
TGATTCTTGTAAGTGACATGCTGAATATTACTCTTTCTAACTAGCTAAGTCTTACCATGAAAATTTTAAGAAATTCATTT
TAATGTGTTCTGAGCCTGGTCAGCATAGCCAGTTGCACTGTTTCGTGGCCTTCAGCTTTGAGCATAGAAAGCATCACCCA
TTCACAAAATTATGATAAATGCTAATAAGACGAATAATCAGAAACTGATATAAAGTTCTAGATTCATGTTTTTATATTTC
TCTCTTCTTGATTCTGATCCCGTTATCTGTGTTCATTTGTAACTTGTAGTTTTGCGCATATGTAAGGTGATCCTTTCATT
ATCTTATTATGTTGAAAATTTTCTTTGATTCAAAGGTGCGGGAGAATCAGGAAAATCTACAATTTTTAAGCAGGTCAGAT
AATTGATTCCATGACATTTTTTTCTGAATGAAATTAATTTTGACATGTCTCATGCTTAAATTTTCTTCAGATAGAACTAT
TTGTTCAAACTAGCTTCATTAAATATAATGACTGGATTTTTTTTGCTGCATTTAATTCTGACATTTTCTATGCTTGTTTT
TTTTGCAGATAAAACTACTCTTTCAAACTGGCTTTGATGAGGCGGAACTTAGAAGTTATACATCAGTGATCCACGCTAAT
GTGTATCAGACAATTAAAGTACGCAATACTGAAGAGGGTGTGTCTGTTTGTTTCTCTTATTCAAGTAATGAGGATTCCTT
AGTGTCAAGAGCTTGGAAGAGTTGAAAATTCTTCAATATGATCACTCATATTCTCTGCTTTCCTGAGGCTAAATTACTTG
GACATAAACAGATATTATATGATGGAGCAAAGGAATTGGCACAAAATGAATCAGATTCTTCGAAGTATGTTGTATCCCTT
GACAATAAGGTCTGCTTACGTCTTTCCTTGTTTCAAATTGTTTCTTGACTCTTCATACATATCATACTTGCATATATGAC
ATGCCCGCAAACAAGAGACTAGGAGTTGAACTATTATCTGCATTTGTCTACTTGTGATTTTGTCTTGAGGACTAAGCCTG
GGAGTGTTGTTCGTTAATGGAATTTCTTGCTCATACCATAGCTTAGACCAGGAACTCAATCATGAGTACTTAATGTCAGA
ACAATATATTATCCACATACTTTTTTCAGAATATAGTGCGGTCAAACCCAATATTGTATTTTTGTTTTTTGGATACCTAG
CTAATATCATGCTAACCAGAACTTACCTAAATTGCCGTATGCTTTATATTTCATCGTATTTGCACTAATCTCAGAATTGC
TATGTATATGAACTCCCAGAACTCTGGGAGTGCGAGATATGTCTAGTGTTTCATTAGTTTTAATTCATAAATATTCTGAA
ATTTGATTTTTGCTAGCTGGCAAACACTTGCTGCATTGCTGAAAGCATGTGCACAGCCTTGATTTTACAACTCTTCAAGA
TTGTTTTTTGCAATGCTATAGGCTTTAAGTGAAAGACACTTCTTTGTAAGAGAGGTCAAGTGTTTAGAGTCATGATTGTC
ATCTACTTGCATATGTTTTCTTTCTGTTTTATTTTTTGTGAGGTTTGGTCTAAGTCTAGAAAGCACTGTGGTCCCTTTGA
CATCAGGATCTTGGAGAAAAACTTTCTGAAATTGGAAGTAGGTTGGATTATCCATATCTTACTAAAGAGATTACAAACGA
GATAAAAACTTTATGGAATGATGCTGCTATTCAGGTAACTTCTCGCACATGCAAATTATCATGAAATGGTGAAATTTTTC
TAGTTTTATTTGTTGATGGGTCATAACATGGTTCCTCGTATCAGCCCAAACCGGACGGTATGGAACGTACCGTATCGGTT
TGGTACCGATATCTGATACAGGTAGCATACCGACACTTGGTATGCCGAAAAGATCTCATACTATACCGTACCGACATAGT
GCTAGTGTGGCACTAGTATGGGGTCCGATACCAAGACGACGAACCTTGGGTCATAACGCCCATCTAATCATTCTTGATAA
TTGATGGTGTATATTTGTAGGAAACTTATGCTCGTGGAAATATACTACAAGTTCCTGATTGTGCTCAATATTTCATGGAG
AATTTGGAACGATTATCTGAAGCAGATTATGTTCCAACAAAGGTCTAGTATATGCAAAAATTATTCTGCTTTTATATGTG
AGTTCAATATTGTATTTTGATATTGCAATTCTTTTCTAGTTTTGTTCAGAGCATTTTGATTATGCTTCTGCATGCCTCTG
CTTATTCATGTTATCAGAAATCATATAGAAGCGGAATTCACTGATCTGCTCAGAAACATTTCATTTAGTCTTAGTTGATG
TAAAGGGTGGTCTATATTTTCTAAACATATTTCATATTAATTTAATGAGGCGATGTTGTAAATCCCCTTTGATCTAGGTT
TATAAGTTGTAACGGATGAAGGGATATCTTATTGTTGCAGTTCTGAGATTATTCAGTTCCAAAATATATGGTGGAAGAAT
TTAAGATTCACAAAGGGAATTAATGGGAGGAAAATTGAGAATTGTGGGTAGAAGGTTGGACAGGAGGCTAGATATATATT
GCAATGTTAATTTGAACCAGTAGATAAGCTGGATAAAGAGAAAAAATAATCCTAGAGTTGTGGGCAGAAAGGGTTTATTG
CTTATAGTATTGGACCTAGAGTTCCACAGGTTGGGTACATAATCTCAAGAATATAGGCCAGGAAGGAAAATATTAATTGT
TCTTTGGTTTCTGATAAGTTTTTGGAGATTTATTAGGGGATATTGGATTAGAGGTAGATTGTTTAAACAGCTTTTGGATT
TATAATAATTTGACAAACAAAAAGCAAATGAGCTCCTAAGGACGTTCATGAACTTAAAATTTGATCTATTTACGTTCTTG
CACCCCATGTAAATGCCTTGGTTCTTGGTTTAGGCTCATAGATTATAGTAAATAGCTTGTTACCTTTTGAACCCTTTTGT
TATAATCTTCTATTTAATTTATTTCTCTGCTGTTAATCTATAATTCAATTTGGAATCACTTTTATGAATGGCAAGTGGAC
GGTGGTTGCTATTGGCTGTTTTTTGGTAAGGAGACTGCTTTTAAGTCTATCTTCTCTTCAAGAGTTGCACCAGTCATCTT
TCAGCAATACAGTGATGCTAAATAGTTGATCTTTCCTTTGACTCTTCTCATTTTTGCTTCTTTCGCACCCTGGATGTTGC
AGGAGGATGTTCTTTATGCCAGAGTGCGAACAACAGGAGTTGTAGAGATCCAATTCAGGTGGTCTTTTTGCTTACTGTGT
CGTTTCAACAAATAATTTTTTTGCTTCTTTACACTGTCTCATTTATGTATCCATGAAATACTGATTTAAAGATTTACCTT
GAGGCTTAGCTTGATAATTTCTGTGAGTGGTTTTCTGTCATTTTAATAGTGTTCTGAAACTGAATTTTGAGTATGATAAC
CTTGTGATCTGTTGACCCATTGTTTTGAAATTTTCTGCCCATCAACATTTACCTTCTATAATATGTATTCTACGATTCCA
TTAGTTTTATAAGATGAAGATGCGCATGTTCATATTGTACTCCATCCCTGATTTTCTGGTTTATGCACTTGCTCCTTACT
GTTTTTTTTAAAAATTATTTTTAAGTTATCACCCTCAAAAAATTATTTTTTTTTTTAATACTCGTCTTCCCAAACAGTAA
AATATTATGGGCATTTGATACAAGTTTTCAAATTATTTTGAACTGGCAGTCTTTATTAAATGGAGTGGTCCTTCTGCAGC
CCTGTAGGAGAGAGTAGAAAAAGTGGTGAAGTTTATAGGCTATATGATGTTGGAGGCCAGAGAAATGAGAGGAGAAAATG
GATCCATCTGTTTGAAGGTGTCACGGCGGTCATTTTCTGTGCTGCAATTAGCGAGTAAGTCTCCATTTCCTATATGATAT
GAATCCTGCAAAGCTTTTTTATTTTTAAACTTCAAATTTAAAAGTTTTCATGATATTAAAATTTGTGCTTTCTTTGATAT
TGTAAAACCTCCGCTTCGTATTTTACAACTTGAAGGGTATTGCTTAAACTTTAGCATCGAATTCCTGTATTGTGTCAGAG
TTACAAGTGCAGTCAAAGTGCCTCTGGTCACATGCTTATGGGGTCTCCGATGTTTTTTTATAAGTCTGTCTTCTGATTAA
ATATGTCTTATTTTTTGGCTGCAACTATTTGCTTTTTTAAGGCATCCATTTTGACTCTTCTCTGTCCTAAGTAACTGCCT
TATGCTTATGCTAATCCATAAGTTGGAATGACAGTTTATCTCTGGCACACCTCAGATGCTGGTATGGTAATAAATATGTA
TTTGGGGGCCAACTGGATTGGGCAATGTATTTATTCCATGCATGAATGTTTTGTCAAACAAGATTCCTTTTTTATTTAGA
GTTGCTGTTACAGGTACGATCAGATGCTTTTTGAGGATGAGACGAAGAATCGGATGATGGAGACCAAGGAACTCTTTGAC
TGGGTCCTGAAGCAATCATGCTTTGAGGTCTTTGTGTAGCTTCCTTCAAAGTTTCTAGTCCTTATCTTAGAATTCAGTCT
GTTGTGTGCCCTTTCTAAAGTTCATGAATTGTCTTGAACAGAACACATCGTTCATGTTATTCCTAAACAAGTTCGATATA
TTTGAGAAGAAAGTTCAAAAAGTAAGAGTCTACTCCTGATCATCAGTCAAATATATGCTTTTATGCAAAGATTGATATTC
TGTTTTCCACAGGTCCCCTTGAACATTTGTGAGTGGTTCAGGGATTATCAGCCCATGGCATCAGGAAAGCAAGAAGTGGA
ACATGCATACGAGTAAGTGGTTTGGCGTTTTAGAAATGCAATGGCTAAGCATCCAAATCCATTTTAGGATGCCTATGACA
TTTTACTAGAAGAATTCATATCATAGGAATAAAGAGATACCACTGCAGGTCTGTGCATAAAGAAAATGAGGTTTCCAGAT
GAATTATGTGTGTTATAGGGATTCTTTGTATTATCATTTATGAATTTAAAATGGTTTGTTGGTTCCGTCATTGGTTTGAA
TCATTTGATATTGGGGAACCATATGTATCAAATGCAGCCGTACTCTTTCCCAAGCTGTATTCCAAGTCTCTGTCAGTTAT
ATGAAGACAGCAGACTCCAAGGTAACATGCCATTTTGGAAATAATTGGACTAAATTACTTAATGAAATCTTAACATTTAG
TTCAGTAGAATGTAGAAATATGTGTAAATAATTTCACAGCCTCAATATTTTTGATCATAATGGACTTCCTTACCTCCTTT
ATCATCAGTCAGTACTGCATCATCTCAAATAACGATGTATGTGTAGGAATAGAGAAATGGACAGTCCTTTCTAATAGAAC
TAGAGCTGATGAGTGGAATAGAAAGAGAGGTGCTTCTGGGGTGCGAATCATGACTAGGCAGCTTTTGGGGAAAAAGGTAG
AACGCTAATGAAGGTCTGTGTTACGTGCTTCAGAATGCTGGCAGATGAAAAATACCCACATAAATATTACAAATGCGGGG
GAGTTACAAATGTGGAAATGGATGTGCGGTAGATTTAGGAAGAGCAAGGTGAGAAACTGGTATACGAGAGGAATGAGGCA
CAGGGTTTGCTTAACCCTCAGTTGTGGAGAAAATGGTTTACTTTTTGAGATTGTATTGGCGTGTAGAAAATGATTAACCT
TTTGAGATTGTATTGACATGTGCCATGGAGACATATGGACCTTGGTAGCCAGAATCTTGTACCTAGGGACTAAGGTAATA
CACCCATTTGGAAATCTTTCTGGAATCTTGAACCTGCACCTGCTTCTTAAATACTTCTTTTCTTCAAGTTTTGCTAGAAT
ATCCGTTTTCCTGCACCTTTGCCTGCTCAGGCAACTGAGGTATGGACGGCAGAGACTTAGTAATAAAAGATACTTGAACG
TGTAAAGATGTGAAGAACTGGATAACCCTTAGTAAGAATGCATTGCGAGGGTTCATCAAGGCAAATCCTATTGGCAAGCA
TAAAGCTTGATCTATGCTTGTAGCTACTGCACTTTTGAAACTGCATATTTCCTTCAATTTGTGTACGTTCTATAAGAAAT
AAAATGTGAACTTTGTATTTATTTCACACACACATGTGCCAAACTTAGTTTCTTGCCTTCCCTTTCTCTCATCTTTACTA
TCAATTTCACATATCTTGTCTCAATATCTAAGCTTCTGACAGGTTTGTGAAGAAGAAATTTGAGGAACTTTACTTTCAAA
GTACCAAACCGGAACGTGTGGACCGTGTCTTCAAGATCTACAGGACAACTGCCTTGGATCAGAAACTTGTAAAGAAAACT
TTCAAGCTGGTTGACGAGACCTTGAGGAGGAGGAACCTCATTGAGGCTGGCTTGTTGTGAGCGCTACTTCTTTCCAAACA
TATAATGAGCTGATCGGGAATTTTGCTCCCTATTTGTATTTCTTTTGCCTGAAATGAACTTCTTCGTCTATCTTCCACCG
GTAAAGAAAATTGAAGCCTTGTATCAAAAAAGGAAAATTGAAGCCTTTGCATCTGTTTGTTGCCATTAGATTTATTGTTC
AATTTACTTGCAGATCCTTGATTTGGTTATACTTGAATGTACATCATTTTTCCCCCTCTTTTTTATTTTCCTGATGTCAG
GGTTCTTAGACATGAATTTGTACTCGAACAGAGCCTGGATCTCTTAGTCGTTCGCTGATTATATTTTCCTCAATATACGT
ATGTTCTCAAATTGTCCAAAGAATTGTGTGATGGGACAACTTTCTGTGTACAGATGTACTAATTTTCCCAGACCCTACTT
GGCTGATTTTAATTTTGTACATCATCAGACCCTACTTGGCTGATTTTAATTTTTTGTGCATCATCCAAATGTATCCTGCG
AGCAATGACATGTATTAATAGTAGGCTTTTTATGTTTTAGAAGAGAATGGTGGATCTCCATGTCCTCTCTCCGTAGGCAA
CACGGATGCTAATCTAACACAATTTTTTATCATTTGTTTGCCGCTTGATTACTGTTTGGAAATTCCTACCTTCATCCGAG
TCTCCGAAGCGGCATCAATTAGAAAGGATTGTGATGGACTCTTCCTTCATAATTTTTATTATTTGTAACATTATATATGG
AGAGATGTATGTTCTAATCTTTTATGGTGGGATTATTTAAGGCGTGTTTCCCATTGCTTATGCCTTTTAATAAGCTCCTC
ACAAAAGAAGCCAAAAACTTAATTGTTTTAACAACTTCCGAAAACATCTTTTTAATCTTTTTCTTAGATATATACTATTA
AATACTACATTGTTTTGGATCCAGTAGATTGCGGGAGGGGTGGGTGACTATCACTTGCTGCTTAGAGATATTCGGGCGAT
GGTTGGTAGTGGGATGACCTTACAGGTCAAGCATCTATATAGATAGGCCAACGAGGCAGCAGATTAGGTAGCCTTCTTTG
TGGCCAACTACTCTAGGAGTACTTTTTAGGTATAAAAGAGAGAGTTACCCGATGCGCTTCAGAACTTATTATTTTTTGGC
TCCTTTGGATATATCGTACCCGTACTCTATGGTTTATCCATCCTAGCCAAAAAAAAAAAAAAACTACATTGTTTATAGAG
ATTACTTTAAATGTATTTCTAAAAGTTATAAGAACATTTTTTTTGAGTTAAATAAGTTTTAATTTTTGACTCCCCTGACA
CTCTACATTTGGAGAGATTCGAATCATTCAGTGCTTCTTTGCACACATTATATACTAGCAATGATTGAAATATCCAAAAT
GTTGGCATAAGATTCATTATTTGGTTGTACATATTGATTATCAAATTAAATTTCATCAAAATATTTGATTAATTTCATTT
AAATGGGTATCCATTCCTGGTTACCCAGATAAATGAAGCTGAATAAGTACCAAAAAGTGTTTTTTCCCCTTTTTTTGGTT
AATTCTTAAAATTTTTCACTCTAGTCACTGTTAGGGTTTTATACAAGTGTACTCTTGATACGACTCGGTGAGCGATTCCT
GATCGCGATGGCCGGGGATCGTCGGATCATTGGTCCTGTTAACAGGGTGTCCAAGTCAGTTTCCCTTTTAATTTTCAACG
GTCAGGATCATTAATTTTGTCGTCGCAGAAGATCCAACGGCTGGAAATGGAACTGGTGTACAATTTAGTCTGTGCTGGGT
AGCTATATCATGGCAACCCTAACCCTAAATCCCTCGCTTCCTCTCCCCATTTTCCCCCTTCCCCTCCCCTCTCCTCTCCG
CCGCTGCAGCGCCGCCTCGACCACAGCCCGCACGGACGGAAGCGCCCCAGTCCTACCGCCCGTCGTCGTCGCCTCTACTC
GTCGCCGGTGAGCTCTTCTCTCCCTCTCTCTTTCTCCCTCTCTTTCTCCGCCCCGCCCCCTCCCTCCTCTCTGCATCTCT
TTCTTCCTTTCTCATGCCCTTCCTGCCCTCCATAGACACAAGATGGCCAGTCCCTCGGGCTAGGGTTAGGGTTTACCACC
ATTAGGACGAGTAGAAGTTTATCGTAATCATTTTTTTTTTACGCGCTATGTAGTTTGGCCTGAGAAGGGCTTAATCTCTT
TGATTTGCACCAATTCTTGCCATATAACCTGCCGTTTTAAGCAATGTGGGAGAGAACAGAAATGCTTCACCCGAGAATAT
ATTCTTATGCTTCTCTTTTTCTAGATTGCTTGCTTTTGTTCTTGTTAAAATGGTTCCGTATATTGTGATATGGTATGCAT
CTATGGTACATGTTGCTTCTCTTTAGTTTACATTAAGGATTGCTAAAAGTTCAATTTTGCTTATCATACAAAGTGTAGTT
CTCATCTAATCTGTCTATGTAATCCCTGTCCTGAAATTTCTAGGGCATCGAGGTTCCACCGTTATCAAGCCTCAGGAATG
ACTTCTATAATACTAAGTTCGTACTTTGAGTATATGCTTGTAGTTTCTATCCAATCTTTGGTTGATGGCGTATTAGTGCC
CGATCCTCCCTGTTTTCTTGTTTCCACACAATGACTTTGGTATGAGGTTCCTGCTATTTGTTCATACCGATTCTGTTACT
ATGTCTTTTGTGGCCGCTCCCTTGCTCCCCTGCTCCCCGCTACCCCACCTTCTTCCAAAAAGAAAAGAGAAAGAAAAAAA
AAAGCCAAAATGCTGAAAATAACTATGACATAAATGTAGGTGATTCTGACGAAAAAAACTAGCTAAAAAGATGGGTCTCT
TGTTCTTTATATTGATTAGTACACAACTTAACTTAACATCACTTTCCTAGTCTCGGTAGTTCTTCATAAGGGCTCCTAGA
TCCCTTGCATATTGTGTAATTCTCACCTACTTGACCATGGACCAGTCCATGTCCTTGTTCCAGGTAGTTGATGATCCAAC
TTCCTTTTTTCTCAAACATGGCCCTTCTAGTGTTAAACTTATGCTTTACTCTTATATATCAAAAGTTACTAGAAACAAAA
TTTTCTGTTATGAATAATGCTCGATCATTGTCCATATGCGATTCTGACCTATTCATCTTCATGTCTTTGTGTTGAGGATC
CACCACCTTCAAGGCTCGGGAATGACACTTCTATACTGAATTTTTTTTTCTGCTGCATGTTTATAATTTTTTCGTTATCA
TTCCTAATCTTCTTTTCTTGCTTACTTTAGTTCTCTAGCCTTGGCGTATTGGATTTGGTACTTCCTTTCTTTGAGAAGGG
AAATGAAAGGAGTGCTCAAATTGAATTTTTTAAAATTATTTTTCTGTGCTCCCATTTGTCAGGGCATTGGCTTAACACCA
CAAGGGGGATGGGAGGCTTTTCTTTGATGCTTTGGGTCTATTTCTTGCTTCATCCATGTTTTTCTCATCTTCCTTTAATT
TCACTATTATAAGTATGTTTGAGTCCTTGCCAAAGTGTACTTCTTATTTATTACCTATAATAACATCAGTGGATCCATTT
CTGGAATTTTATTGCTGCTGGATCTGCTTTTTCAAAGTCTTTGAGATTGCACATGTACAATTATATCTTTACTATTGCTG
CATGCTTGCTATTAGACATTGGACTCTTATCATCTGTTTTCATTGGCCAGCTTGTTCATATGGATGTTACTAGAGAATCA
TTGTTTTGTAGATTTCAATATGGAGACTGCAAGTCAGCATTTTGACCCCCGTACATTTTCAATCAAACTATGGCCACCCA
GTGGAAGTACAAGATTGATGCTTGTGGAGCGGATGACCAAGAACCTTTCCACGGAATCTATATTTTCCAGAAAGTATGGA
CTCTTGAGCAAAGAAGAGGCCAGTGAGAATGCTAAACGGATAGAGGATGCATGTTTTGCTGCTGCTAATGAACATTTTAA
TAAAGAGCCTGATGGGGATGGGAGTTCTGCAGTTCAGCTATATGCCAAGGAAACTAGTAAGCTAATGCTGGAAGTTCTTA
AGAGAGGCCCAAGGCCGAAAGAGGATGGAGAAGTGACTGTGGTTGGTGAGTCTCGGCCACTTGGAAAAACTGTTTTCGAT
ATCTCTGGCGGTCGTCGGGCTTTTATTGATGCTGAGGAAGCCCGAGAACTCCTAAGTCCTCTAACAGAGAAAGGGGATTT
GTATACAAAAATTTGCTTCAGCAATAGAAGCTTTGGTATTGATGCGGCTACTGTTGCAGAGCCTATCCTCACATCCCTCA
AAAAGCAGCTGAAAGAAGTAGACCTTTCAGATATAGTTGCAGGAAGGCCAGAAGATGAAGCTCTTGAGGTCATGAGGATA
TTCTCGTTGGCCTTGGAAGGTTGCGTGCTGAGATATCTGAACCTCTCTGACAATGCTTTAGGTGAGAAGGGTGTCAGGGC
ATTTGGGGCACTTCTAAAATCCCAGAACAGCTTGGAGGAGCTTTACCTAATGAATGATGGGATATCTGAGGAAGCTGCAA
AGGCCCTGAATGAGCTTGTTCCATCAACTGAGAAGATTAAGATCCTGCATTTCCATAACAATATGACTGGAGATGAAGGT
GCAGATGCAATCTCTCAGATCTTGAAACGTTCTCCTGCACTGGAGGACTTCAGATGCTCATCAACGAGGGTGGGCTCCGA
GGGAGGTATTGCATTATCTGAGGCTTTGGAGGCTTGTACTCATTTGAAGAAGCTTGACCTCCGAGATAACATATTTGGTG
TGGATGCTGGGATAGCCCTAAGTAAGACTATCGGAAAGCTCGTTGGCCTTACTGAAGTTTACCTGAGCTATCTCAATTTA
GAAGATCAAGGGGCCATAGCGATTGCCGATGCCCTGAAACAGTCTGCTCCTTCCCTTGATGTCTTGGAGATTGCTGGAAA
TGAGATTACAGCCAAAGCTGCCCCAGCATTGGCAGAATGTGTGGTTTCGAAGCAGTTCCTCAGGAAGTTGAATATGTCAG
AGAATGAACTGAAGGATGAGGGTGCAGTTCTGATTGGCAAAGCATTGGAAGGTCATACCCAGCTCAAAGAACTTGATCTG
AACACTAATATGATAAGGAGGGTCGGCGCAAGGTGCTTGGTTCAGGCAGTGTCGAGTAAACCTGACTTTGTGCTTCTTAA
CATTAATGGTAATGCCATCTCCGAGGAAGGTATTGATGAACTGAAGGAAATACTGAAGGCTAGTAACAAGTCTGTGGGCG
TGCTTGGGCCATTGGACGAGAATGATCCTGAGGGGGAAGGTGAAGAAGAGGGAGAAGAGGAGGCAGAAGGAGAGGAGGGT
ACTGCAGGAGATGAAGGGGAATTGGAGTCCAAGCTTCAAGAGCTCAAGGTTTAGGCTCACCCAGATACAAGCTTCAGTTG
TATGACTCAATTTATGCTCCATGGACTACGTCATGTGAACTATGGAATGTCTTGCAAATGGCAGCAAACATTTTCTGGCA
TGTTGACTGTCATTGCTGTCACAGTTGAAGACCAGCTTTTGCTGGTTCGACAACTCTATATTAGGTTCCTTGTAGCTTAG
GCTTGACCTTTAACATGCCTATGTTTCTCTTATTGTGTAGAATGATTCTGGATTCTCATGTCCCTTTGGCTCCTTGCTAT
GTTCTTTTGGTTTTGTTATCCTCTTGGTGATGCTGCTGTTTCTGCTTTCATGGTATTTGGGGGTAACTACAGCTCATTAA
ATATGGTCTGTCCTGCTGCTGCATCCGCTATCTTAATTGTGGGACGATGCCAATTATTGTTGGCTTCTGCTTTCATGTTA
TTCGAGGTAATTACAGTTTCTATGTAGTAGTGTTGTTTTAATCTTTTTGGACTACCAAATATATCAGGGGTCTGAGTTCA
TAATGTTTTGACCTGACAATATCCAAAGGCAAACAAACGTTGGTTCGCATTTGATTGTGGGAATATAAATGCATTAATAT
ATACATCTGTTCTGTTAGTACATCTGGAATAATTTCTGGTGCTTGCCACGAAGAAAAACTTTTGATGCAGCTTTGTAAAT
AACCATTACTTAGAAACAACTTTTGAGTTGAAAAAAAAGAGAGAAGCTCGAGAACCAGAACTAACCCAGGGGAACGCCCC
TCCAAGTCTTGAAGACAAAATTTAAAAAAAAGTGGCGGGATGAAAAGTTGCATGATCCTTATTCTATCTGGACAAGCCTT
GTTGAAAATTCCCGAGTCGAATATCCTTCGTCCTCTAGAGTTATTTGAGGCGTGGTCCTAATAGGGATTTTCTGGCCATA
GGGTTGGAATCCTCTCACACTGTTTCTATCCAACCCTAACCTGTCCAATCACCCATTGTGAATTTGTGCATTCAAGCAAA
TTCCCTAGATGGTGATTACTGCGGCTCATTCTAGTTTGTGGTCTTCCTGCTTCACTCCCCACCCATCATTAAACCAGGGG
AACCCAAAGCATGAGTTGTAGAGGATCTGGAATTTTTTAACTACATATATGTGAATATTCTAATTAATTTGGATTTTTCT
TTTCTAGGTCTCATATGACCTCTTCACAGGGGCTCCACGTAATTAAATAAATAACCAACCGTGTGCATGGAACTGATAAT
AACGTATAAGCTTCCAAGAGGATGGACCTCGAAGCTCTCCCTTCACCTGTGCCGAGGTCAAGGTTTTCCGGGCAGACCGA
GCCATCGCTCACAAACTGGAAAATTAATCAGAAATTGAAAAAGGAAGCTGCGGCTATGTGGAGTCAAACCCCCTTATCTC
TTGCTTAGAAGGCAAGAGCAAGAGACAGTTGACATCCATCTAACTTTTTGTGACTCCCATACCCGGATTGGACTCCTACT
ATTATAAATTTTTAAACCGCCGCTTTTCATGTGGAGGCCTTCACTCAAATTGTTTTTTTGTAACAACTCAAGACCTCATC
CAAAATGGCTAGCCAGAAGATATTATTTGGGTTCCTTGATCCTGTATAAGTACCCAAGATCTACCCAGCGAATAACCGAT
GTGGGACTAAACACACGCCCGCACGGGTCCTCATATACTTCTTCCGTTCAAGCCCTGACGCCTCGTCAGGCTAAGGGTTC
ATATCTATTCAAATCAAATCACAAACACCACGATTGGCCCGTGGTCAGCCCCAATGGATCCGTGTTGCAGTGTCCCCTAG
TTCACATAGGTTATGGGTCGGATCCGCTCTGATACCATTTGTAACAACTCAGGACCTCATCCAAAATGGCTAGCCAGAAG
ATATTATTTGAGTTTCTTGATTCTGTATAAGTACCCAAAATCTACCCAGCGAATAACCGATGTAGAACTAAACATACGCC
CGCACGAGTTCTCGCACTTTTACTGCGGCCAATATTACGTGAAGCAGATGGACCTCCATCTCATACATAACGAGTGTCTA
TTTCCTTCTCCGAACATACAAGATGCCTCAAAAGAATTCATCCTTTGAGACATTTGCCAAATATCAAGGAGCAGTGAATG
AATATCTGGTTCTGGTTGTGGTTGGGGTTAATCTAGCTGATCACCCTCCAATCATATAGACGTTGCATGAAGCTGCGATG
TAGCATATACTAATCCCTCCCAAGCTGCTGCAAGTCCGGCCATAAGAACATTTACATGCAACAGCTTTCTACCTCCCACT
GCCGATACCTTACAAGTATGATCTCTGATAACGAAAGCTTTTCCTCCGGCAGCGTCAATGCGCAATACACTGCCACCAAA
ATTAACCTTTAGTGTGCTCTGATGGGAGGTTTCCAGCCGATTCCTATCCCCGCAGATGGAATGCCAGATCCTCGAAGACG
GGCGAGATATAGGAGCAGCGTAGTGGTTGGCTTGGGACATAGCTCCACCGAGAAGGGGCCATTCAGATCTCCCTCATTCC
TGGCCACTTCTTCATTCGTATCCTCTGTAAAGGGTGACTCCAACTTTAAATCATTTTCCAACCTGTACAAAGATTCCAAA
CGGGAGCATCTAGTTCTAGTGTCAGTAATAAAGGCAATTAACTAGAAAAAGAGGGGGGGAAAAAGCAACAAGCCTTGAGC
TTACCAAGTTCAGAGCTCAGATGGAGTAATCGGTGCCCACTATATTGATACAACTGGTTTTATGAAATGAATTTCTATAA
TTTTATTCTTGAGAGTCGCATGCACCACAACACAGACACAGCTTAAACCATAACCAAGAGCAATAGCTCCTGTATTAGTT
CAGAACACTTGTTTATTTATCTTCACTCCACAAAGCTAACACTACAGTCTCATTAAGCACCGACAGCATCTTTGTGGAGC
AATAGCTCTTGTATTAGTTCAGAACACTTATTTATATTCACTCCACAAAGCTAACACTACATTCCCATTAAGCGCAGACA
GCATCTTTATGGCTAGTCACCTCAGCCTTCAAGCTAGCGCATCCACCGCCACATCCACCACCGCAGCCACCACACCCAGT
GCTCTTCGTTGCGCTTCCACATCCACCACCACATCCACCACTGCACCCACCACCGCACCCACCTCCACAGCCACCAGAAT
TTTCACCACTTAAAGCATCTCCACAGCTGCCTCCACATCCACTGCCACAACCTCCAGCTTTTTCTGCAGCACCACCACCG
CTGCTCTTGGATGGCATCGGAGCACTGCCTGTTCCAGTCATGCTAGTATCCATTGCCAGTGAGGAATTCACGATCTTGTC
ATTTGAATTTTGCTTATTGACTTCCAGATTTGAATTGCTTCTCTCTTTAACATTCTTTTCACAGGCAATGAGAGAACTGT
ATCCTTCTTTCTTCAACATGTCCGAGAGAATAAATGCCAGCACGATCCCCGGCAACACAAACCACTCTTCACTGACCTGT
AATTATTTGCATAAGGAGAAGTATGGAAGATTTTAGCATATGTTAGAAGGAAATAAATATGGACAGGAAGAAGGATCTGC
ATTACCTCGATAGACTCGGATTTCACGTCAAACAAAGCAATTGCTTTTCCATAGGGATTTTCAGCACAGAACTCTACAAC
CGTGATAAAGTTGTGATCAGTTCGCTCCTTGCAGTTTTTGGGTTCATACTCCAGCTTTTTACCAAGAAAGAGTTTTATCT
GTTCCATTACCAGAGAAGAATGTCATCACTGAAAGTTTGGTTACCGGGCTGCATTGTTGAACCTTAGAAGAATAACCACA
TACAGAGAAAGAGCAGAGGTCATGAGAGGAAAGACAAGGTGCAGAAGGCTTCAATAGCTATTATGCCAGATCAATCCAGT
CATTATAATTTGCTCGAGAACATAATATTATTTTTTTCCCGATTAGAGAAACTACCAACTGCACATAGATAAGGCAGACT
TGCAATCTTTCTGCCGGTATAAATTAGTATTTGAAATCATCAAAATTAGAACCCTACTAATGTTGCACCACCAACTACTG
CAGTAGCCAGCTGGTTCAAAGATTTGAGTAAAAGTCAAAATACAAGTACTGAGTAAACAATGAGCTACCGTTCCGCACAC
AACTTTGGCATACACGTCCATATGATCAATAGCATAAATACACATTTCAAGGCTGACCACTGTTATGCAATATTTTACAA
ATTTTAGTCAATTCCAACATCCTACTCCTTAAAAATGACATAAATATCGTCATTGGCTAAGAGATTGTCTCATTGGAATT
ACATTAGTAGTCTCTAAAACCTCGAATAAATATATGGTTCCTTTTCAGAGTCAATTAGGAATTTTCAGACTTATCAAGAT
ATATGTTTCTAAAGCTATCACACACAAACTATTACAGGTCTGATGGATCAAAGGAATTTAGTTTATTTAGCTAGGTCAAC
ATGTAGTTTTTCATTTTTTGGCTGGTGTTAGAATGTCGGTTTGTCAGGTTGAGTCTATTTTGGTTTTCCTCTTGCCAATG
TCCTTCAAGAACGAGTTATGGTGACAAATATGATGAAATCAAGAGTTCCTTTTTTTTTTTTGGGGAGAGCATGAGTAGTT
TAGTTCACCTACTTCCACAGCTCCATTTTTCAGTGAAGTTTGCAGGATTCTCATCTGAACAGTCCTCTCTCTAAAGGAGA
CAAATTAAGATTGTTCATATAAGAGTTTTAATATTCTTTCTATTGAAATCTGATATTTCTTGCTAAAACCAGATCAGTGA
AACAAATTGACCAAATTTGACTTTCCATGAAAAATGAGAAATAGCGTTCAATCTCAAGCTCAAAAAATTTCATGAAGATC
AAGAGAAGCTAAATATTACAAGTGTTGTTATTTCATCCATGAATAGATCAGTAGCATGCAACAGATTGTAATGCAACAAA
AACAATAAAAGTAGCAGCAGAGATAACTGTGATGAATGACATGAACGCATCAGAAGCCTCACTTCCTTAATTATGCTAAC
ACATCCTTTCACTGGCCAAACTGAATGGTGGAAGCATCATCAGTAGCCATCAAGTGGAGTAATACATAATTCCAAAAAGA
TCAGTAAAAGTACCAGCAGAATGACTGTCATGCAAACTAATATTTCACAAGAGTTAGCAGCAGAGATATGCTTACCTGGT
GTTCACCATTGAGTTCAAGAATATGACCATGTTGGTTAGTAATCTTCTCAATACCAAAGGACAGATTAGAATCATTCAGT
GACCATTTGTTTTCTGCGTACTCTGCCAGCAGACATGGCTTTCTTGATAATTTTTTTTCTCCAATCACCTCCTTCTTGAA
AACAGAGTTGTTTCCTTCCTCTGTTTTCTTATAATTCCTGTGGTAATAAGTTGCATACCAAAATGGAAAAAAATGACCAT
CCATCTAATAAAGTCTAATGCAGCATGCAAATTAAGAAAAACTGAAATTATAAGTGGCAGCATTCCTAACATTCCTCATC
CACTTATACATGCTTGTTGAGGTGGCTATCATAAAAGTTATTTAACCTTTCAGTAATATGATAAAATTACATTTCATACT
GGTATAACATAAATGTTTCTGATATTTTCTCTTTTATATCTATTTTTCATTTATATTGTATCTTTAGGTTCTAGCACTCT
GCATACTGTTACATACGGAACCATACATGTGGGTTTGAGGTGTCTAACTTTCAGACCTGCTAATATCAAGGATGCTCAGG
GTTAGTAATTAATCATGAAGTGAGCATACACTAAGTCCAGGTCTGTCCATGAATGTGTACTTGTGCCAGGCATACTCACA
TGAAGGCAAACCATGAATGGCCATTCTACCATTTTGCATACCAGAGGTTTTTCCATCCTTTTCATGAAAGTTTAACAATA
AGATAGATAATATGTTTGAAGTTTGCATTCCACCATTTTGCAAACTGTTACACGGAATAAAAAGACAAGTTGAGTCTCGG
ATTGTCATATCAATTCCTGCAAATATCTGGGATGCTCAGGGTCACTAATTAATTAAAAAAGGAAGCACACACCAAGTATA
CATGCATATAGGCAGGCCAGCAGCTGGGGGTGGCATGTGCGCATGTGTGTCAAGCATGTGCACATAAAGCAAAACATGAA
TGCCCATACGATACAAAAGAATTTTTAATTCCTGTTAAAGAAAATTTAACCTTCAGCTAGAAAATGTTTTTGAAGTTCGT
GCATGCCATACATACCTCATTCGTACGCTAATTACTTCATTTCTATTGTCATCCATGAAACGAGTCCAGCTTTTTATCTG
TTGAGTCCTCCCAAGAAGTGGGAAGAAACATGTGTTTGCAGAGAAGGGACATGACCTGACTACGTGAAATACATGGGGGG
CACGGACTGGAACAGTAGAAGAGGCAGCAACATGCAGACAAACCGGTTTTGAGTCTACATGTCCAAAATGGGGCTTTAGT
TCAAACCAATTTTCTACAGACAAGTTAGATTCTGGATTTGTCAGGTCTTGAAGGGAAATTGAGGTTGTCCCAATAATTTT
TGCTGCCTTTGATGAAGATACATTGGAGGTTGAATTGGACATAAGGGTCAACGTCAGTTCTCCAGTAGGTTCACACTTGA
AACCAGCTACCTGTTTCTCCCCAGATTCAGAGAAAATACTTAGTGTACAGCTCCCAGTGAAAAACAAATCTCGTTGTTTC
TTGCTGAAAGATACAAACAAGCTTCTGTTTTGATGACTGGCTGGCAAATTTCTTATACCCACAATTTCCAAAAGGACCTG
TAGGAAATGAACTGATTTTAAAACTAAAAATTTAAAGGACATAAAGATTACAGTTGGTATGTCATATTAAAGGAATTGGG
AATCCAGAAGAAAATGTCCTCAATGACTTGCTTAACAGGATTCAAAATTTTAACAAAATTCTTAGTTATTGATCTCATTT
TCTCAAGCAGCACTGGAAAGACTAACAATCATCAAACATGATAAATTTGCCTAAAATTTTCAAAAGAGATGAAAATGAGG
AATAGGGGTATGCATGTATGAAAATACCTAGAGTTTTTGACCTAAAAACAAAATGTTCTTCATGACATAATTTGTCAGAA
TTCAGATTATGCTATTTTTTACTCTAACAATAGCAAATTGATTGCCATTTCATTTTAAACAAGAAATAAAATCCAAGATA
CAAGTAAATTCTCCTATTTACCAAATGTCTAATGATATGTTTAAAATTCCAAGTTGGTTATTAAAAGGAAACTACTTGAA
AGTATTTGGACACGTGAGTATTCTCTAAAAGCAAAATGATAGAAAGTGTTTGGCTTATTTCTGCTTGTTCCCTTGTCCAT
TACATTACCTGTATTCTGCACCTATAGCAAGTCTCCGAGGAGACCTTTATATTGCATGTAAGTAAAATAGTTCTAAATTC
TTGTAGATATATCTCACCCTCTTGTACTCATTTTCATCTTCCTAAAAATCAAATGTGGGTTGGTTATCCACCATTGCTCA
AACAATACTATTATTCGTGTAATATAAGAAAGGAGCATAGAAGCAAATCATGCTCACCTCCACCACCATTGTTTGAGGAA
GAGAAAGGTAATTCTGAGATTTCTGAGAGATAATTTCATTTTTGGTACCATAATTAGATAAATATGGAGTTTCTACTAGG
GGAGATGGCAAATTTCCTCTGTACATTGCCCCTGCCCTCCAATATCGCAAACCATATGTATCCTCCCATTGCTTGCTAGT
TTCATAAAAGCCAACATCAAGTTTCTTTCCTTTGGTTCTGTCAGCATCTGTATCATCATGCTCCAATACCCTCCCCAGCA
GCTCGACCATGTCATTGCAATAAGAAAGAGGATGCAGTTGGTGAGAATGCCATATGAGATCTATGTCGTAAGTTGGTACG
CAGAAGCGTTTCATTGATCTCTCCAGGTTTCTCCTGATCAGATGAAGAAAGCCTTTATATCTGGCTACAGCTGCTTTGAG
AAAGCAGTCTTCATGCATGCTGGCACGTGAGACCTGCCAAGAAAAAAGAGGGATGTCATCTCTTTGTGTCTGTAAGAATG
ATGATATCTCACTAGGCTGATAGAAAACTATGAGGAAGAACTCATGGGCAAGGCATCAAATAGCTGTTTGACTACCAAAT
CATTGAGAGAAACCATTATCCTTCATACTCACACCACTTTTATGGGTCTTAATTCACAGAGTTATTATTAATTTGTTGGT
GTTCTTTGTAGATAATCCTAAAAGACATCAAACATTCCCAATGAAGACTTCAGCAGAACCCTGCAAGGGCTCCCAAGCAT
ATTTCAGACAACAACAATGTGAATGCATTACAGAGTTCAGTTTAGATTTGCAACTTCAATAATATTATAAATTTGTGGCT
ACCAGAAGACCATCTAGAAGAGCACAAGCCTTAATGCCTGGAAAAATGAAGCATGTGATCATTCACATGGTCCCTTTATT
ACTAGCTTCAGCCTGAGTGCTTTAAAGAAACTAAATCAACCAAAACTTGGAGTTTTTTGAAGAACAATAAACATGTTTTC
ATTAAAAGAACACCCATGCACAACAAAATTGATTGGAAACACTATTGCTCTTTCCTCGATTTAAGGCATACTAAACTACA
GGTTATGACAACTATTCCAGATACAAACTTGGAACATAGAAAGTAAATGTAATGTTCAGGAAAATTAATCTTTTCTTAAA
TCATATGAAAAGAGAATCAAATTGAATCATATAATCATATAGCAAATAGCAATATTAACCCAAATCATCAAAAAACAAAT
ATAAGCATGTTATTTTTCATTGTCATGCAGTTATTAAGGTCGACCCAAAACTTTTAATTGTATAGGGTTCTATACAATCC
ATAGTGGAGGTTTAGTGCTTATTTTTTTTCATGTCTCAATAGATACACAGATGCTGGTATGACAATCAAAAGAAGTAATA
TAGGATTATGTCCTGCCTTTAAAAGGTGCGTGTATTAATAAAGTCGAGTTCTTAAAAAATAAACTAACTAATAAGTGCTT
CATCAAATATTAGATTGATGATATATATTGACTAAAATTAAATACAAATCATGAATCTTTAGATTTTCTAAATAAACATA
CTATAGGATTGGAGTTGTAAATCTTCAGATACTTATTACTGTGAGCCTGCCAAATAAATATATGGAATAATACAAAATCC
AGACTTTGAGTTATGTAATAATTCCTACTCTTTAAAAGAGGCATGTTTTCTCACAACAATTACTTATGCAGTCTCAAATT
TTTATGCTCACAGAGTCATCACACATGCCAACTGGAATTTCTCTGGAAACTAATGACAGTCAGGTTAATATGTTGATATT
TTTTTCTGATATGCAACTGATTGTTTTTGCTGTCCTTAGAATTTTTTGATCTTCCTCACTTTAAAATGCACAAAAGATAG
TGCAGATTACTGAACAATAAATCTCCAAGATTCTGACTAAAATCATGACATATTCAATATAATATTAAAATATACAGAGT
AATTGGTTTAGCTACCTGGTAGTAGAAAGAAGACTGTCTTTTAGCAGCCGAAACTAAATCATATGTAATACTTTCTACAG
CTTCAACATACATATCAGCATTTTTGCCAGAAGAAGGATTGCTAGCATCAAGTTCAAAAGGCTCATCTGGATATAGTTTG
TCCCATTTTTCTGCTGTTTGATGTTTGGATTTTCCTTGAACAGAAGATTCAACATTCTGGTTGCCCAAGATTCTCCCATA
GACTTCCTCACAGTCCTTTCTGTATTGAACCTATATTTTGAGGTACACAGTTAGAAATATCCTCAGCAATGAACTTTGAG
GTCAAAAAAAAAAGAAAATAGTGAGTCCTTTGAATTTGAATATAATCCTGAGCATAAATTGTCACCGGATTAAGTCGATG
ACAGTGCCATATCCATTCACAATCAAGAGGGACGACCAAAGACCCCTCTACAACTCCAGATTCGGTGTGTTTTGCAAGCA
AAGGAAGCCAGCAAACCTTATACCTGGATATTATTATCTCCATAAGCCAGAAAGTAAAAGATAAATCTTGCTACCATGTG
AAAATCAGACTAAATCAATAAAAGACAGGATCCAATAAATGCAGCCATCCAGCACTTGAAAAAAAAAGAAACAAAAGAAA
TGGTTTATGACATATTAAATAAGTAATGATTCTGAATTTATTTTCCAACTCAACAAGTTGTAATATGAAAAAAGAGAGAA
AAGGAATGAATATTAAAATTTTTGAGAATTCATGAATAGATTCAAGAACTCTGGAAACATGTACATAACATCAACGTCGG
CGGAACGTGTACTAATTATCTGGTGGGACGAGTTAGTACGGGCCCGCGCTGCGCTGTGCAGCATCCGTATCGACACAGTA
GAAGAGGTGGGGGAGAGGAAGAACGAGAGAGGACAAGAGAGAGAGAGAGAGAGAGAGAGAGCAGGGGAGGGAGGGAGGCC
AATGCCGCGACTTCCCCTTTCCGCCTTGGCACCGACCTCCGCAAGCCCTCCGCCGGCCTCCCTCCTCCCTCTCCCTCCCT
CCCCGCTCGCTCTCTCTTTTCCTTTCTTTCCTTCTCTTTTTCTGCCTCCAGCAACGGTTTTCGTTTTCGTTGCCGGAACT
GTACCGGTGGATTGCCGGTACAGCTTAGAACGGCCGAAACCGTCCGATTTGGAACAGTTCAACCGACTCTGCATAATATT
TTTTTAAATAATAATAATTCAAAAAAGAATCAGATGAATGAGTTTCCCATAATGCTCACAAAATTTTGAATAATTATCAA
AAAGAATCAAGCATATTTTGAGAGACTTTCTACACCTTAAAGAATTTCACCACTCATGACAAAGTAAAGATTTCCATGGA
CAAAGCAAGAGAACAAAACATGAAATTAGTTCCTTTTTTTTTCCAGCAGGAAAATAGGAGTGGAAAATCCCAGATAAAAT
TCAATGACTCCGTGAAAGTGAGCAATTATGTTGTAGAAGAAGTTGACTCTTCCCGTCAATTAGCAATGGTGAGCTGAGAT
TATAGCCATTGCATTTCTTTCCTAACAATTCCCATCGGTCTCGTTTAGTTCGTTGGAAGAGGAGGGGGAAAGTATGGTCA
GCGGAAAAAATAAAGAAATGTCTCATGTTTAATTGAAGTTTTCAAAGAAGAGAGATACGAAAGTAGCTTTTCTATGACAA
TAAGATTTCCACATTTCATAGAAAAGAAAATCCCATGCAGGATATAGGAAAATGACTTTCCATGGGCTGGGAATTGGAGT
TTTTTTTCCCAAAAGTGCCCTTAAGATTTTAGATAGAATGAGGAAAGGCCTTTTTATTAAGAGCATAACATATATTTTAT
ACAATTTTTCAAAAAAAGTAGATGTTCAACCAAACATAAGCAACTCCAAAATGTGTCACTGTCTCATGGTCAACTAACTA
TGCAAAAACCACTTTTTCAAACATGATATATCCTAAGTATTAGTTTTCCAAAAAAAGCACTTTAGTGAAAAAAAAAAAAT
CTTCCTGCGAATCAAGCGAGTCTATCAAATCTTCAAAAAATCAATAGATTTCACTTTCATAAACCAACCTAAAATCAGTC
TCACAAGAACTTCCAATTTTTCCATAACTACCAACACACAATGCATGAACCCACTGCGAGGGAAACCAACCCACTCGCTT
GACGATAAAATTTATGCGTACATTCATAAAACCCAACAGCATCAATCAAACGAAAAAAAATAAAATATGCAATTCTCCCT
CCTTTTCCTCTATTTTTTTGTAAAAAGAAAAAAAGAACTTGTCTCTAGGGATACCAAATTGCATGCTATCCAAGAGTACA
GTTACCATGCGAGAGAATTGGCCATGTTGATGAACTATTTATTGGATTTCAAGAATGGATACCTGTAGATCGCCCGGTCT
AACAAGGGGCCGTCATAGAGCCACCGCCGCCGGTCCACTGCTGCAAGAAAATCCAGCTGCCGCTTGGCGACCGAGACAAG
ATCTTCACTAATGACGATCTTTTGGGCCTCGAGCCATTCCAATCCTTGCTCTTTCTCCATTCTTTCTTACTTAATCCAAG
AATATAACTACGATTAGACAGAGACATCATTAGACCAGGATGGTATCAAACTAATTAAGAACTCGGATGTCTTCATACCC
TGAGAAATTAATCCGAATACATTGTCTGGAATACATGCAAGACTTTTCAAGCTTGCAACTCAGATTTTAATCTTTTAAGA
CATAACTTTCTAAAAGGAAATCAAAAGAATAATTCCATACCGATGAAAAGATGATTTTTGGTTTCGAATTCAAGGAGAGG
ATTAAGGAGAGAAGTGACCTCCCCAGAAAAAAAACCACGAAGGCGAGAGAAAGGGAAGAAGGAAGAGCGGTGGAAGTTGG
CGCTACTCCACGGAATTGAGGGAAGACTTCCCCGGCTTTCCTTGGAGAAGAGGAAGGAGAGAAGCGAACAAGATTGTACG
TCAATACGACCAGGAGTGGTGGTCCCACACACCCCGCCCAATATTAAGTTTTATCCTCTCCCGCGCATCTATTACTAGGT
GATCGTCACTAAAATTTATTATTTAATATATAATAATATCATTTTAATTAATATTAATATATGCGACCATAAAAGATATA
TTTGGATGATTATATTAAACATTTAATAAAAATTCGTGTATTAGATTCAAACAATCAACAAAATCATAGCCCAGTACAAA
TCTATATTCATAAATGCTTTAAAATAGTTTTAGAATAAGAAGGCCAAATGTTATAGAAAAAAAAAAAGCTTTGCATAAAT
ATATATATATATATATATTATTTTTCAAAACCAATTTTTAATTTATATAAATTTAATATTAATTTTGAGATCCGCCTAGG
GTTGCTGTAGAGCAAAATTATCTCCTCCTCTTTTTTCAATCTCTGGAATATATGACATTGATAATGCCTGAATTAGAGTA
ATTGTTCTGCCACTTATGTGCATTATACTCCCATAGCTTGTATTATATGGCAAGTAATTTGCTGTATGGGAATTATTTTG
TTACTGCAATATCTTGTGCAAATTAGGTTCAGAAATTGGAGAAATGTAAAATGAGTAATTGTGCGAATTGTAAACATGCA
TGTTATGGTGGTCTATGCAAAATTTATGCAGTTTTAACATGAGATGGTGCTTAATTATCACCATGAAAGTCATTTTATAA
AAAATTGAAGCGAGAAAGGATGCACATAATCACTAAAAAAGACTGCACATAATGCCCGTGTATTGTCGCCTGCGAAGGAG
GCCGCTGTATGTTGACTCCATGTAACGCACAATCGCACGCCACTCGCTGCCTACGAGGGGCCACTTGTCCCAAGACGGCA
TTGGCGGACACGGAGTCAGGTTGTACTTTGTGCAGTACACAAACAGACAAAATAGTTGTGTGCAGTACATAATAGTACAA
GTTGAAGGAAGGATTGGATGCTGAACTTGTTACAGCGTTATAGTACCAGCATTGGAGGTAACATGGCATAAAATCTACCC
AACTACCATCAGTTGATACGTGGCAAATAATTTTAAATAAATTTAAATTTTGAGCGGCTAGCAATTAAGACTGTTGCTGT
TAGAATCTGAATTGAGGTCGGTAAGCGCCCGAGCTATATTAAGACCGGGTGGTTCCGAGGTGAAAGGCATGTCAATCGAA
AGCTGAAGAGTAGCTTTTGAGCGTCGATGGACCAAAGTTTCCACTTTAGAAAGTGAGCATAGTCTGCAAGAAAAATTACT
TGCCGGAAAGTTTTCTGCAAAAGAATTCCTCCGATACTTAAGCCAGTAAAATCTAAAGCAATAGTGCGAGAAAGAGAGAG
AATGAGAGCGAAAGAGTGCTCAAGATGGAATGTTCAAGTGTGCTTACTTGAGGGTCCCTGGTCACCCCTATATATAGGTA
GGGGCGAGTATTTGTTATCTTATTCATTAGGAGGTGCAATAATTGCATGGCAACAGCAATTCGCGATATATCTTCGATAT
TAATTGCGTTGATTATGCATTTATAGGCAAGCTGAATTTGCTAAATAATTGCAACTCCTTCAATGGTCTTTGGTGTTATT
CTAGGACCGAACCGACCAGAATGGCAAGTCGGCTACCAAGGCTAGGAAGATCAGGATAGTCCGAGATTAGAATGACTTAT
ATTCTCTCTATCAAAGAGGATTTAGAAATTGAAGGATGGTTGACTCATAAAAATAAAGGTTATAGCTCATAAGAAAGGAG
TTATGGCTCATCCGTTAATTTTTATGTCTAAATTTTGGTCAGTTCTATTGTTGTGCTCTTTCCTGATGACCTTGTTTATT
GCAAGGATGAGATTAATTAATCTTCACTTGATGACGTTCCTGACATATGTTTAACATGTTGACATGTAAGTCTTCCAAAC
TAGGAGTGTTCTGTCGACCCACCATCACCTCTAAAAATAAATTAATAAATAAATAAATAATACAGAAATATAGGACTCAT
ATTTTATTTACGGTAACATTGAAATATCATGGCATCGTATGATTCACTTATGAAAAATGATCTGCTTATCATAATAGTCA
TGATACTATCTACCTCATCATCATTAGTGAGAATGATTTCTCCCATATTTTGACATTATTATACCACGAATAAAGTTGTA
ATTACTTCTACTTCAACATGATATTAACGATTATCTTAGTACTTCAATGTATAAATCTTCCTAACTATAAACTAATTTTT
ATTGCAAACAGGACATTACTATCCATTGCAAATTTGCTTAAAGAATGGTTCTAAGTTGTCACTTTAACACTTTGTATGGT
CTACTTGTTGGAAAATTTTATTTTCCAATTTTAAAAGACTTAATTTTTTTAAGGAAGTTTTAATTTTCATGGTTCAAAAT
TTTAAAACTACATTCCTAATAGTCTCACATTGGATGGTAAAATGCAAGTACTCTTGTGTTTATAGATCAGAGTTAATCAT
GGGCCAGGCTTTGAGTCGAGCTTTTTTGAAATTTGATCATTACTGTGCCCAAGCCTCTATATTATAGACATCCAGTTCAT
TCAAGTTTATTTTGGGCCTTTTTAGGACCATGAATTGGTGACTTCACTCGTGTGCTTGCTTAACCAGTATGGTTGTGTCG
TGCATGCGTGCATACATGTCTGGCACATTTTGCCACACACCTCTTTGAATTTAACTGTACATTTTATAATCAAATAAGCA
AAAGAGGGTACTCGTGGACTGATTGAGACTGCAAAGCGAAAGAGCCTTTCCAATAGAAAGGAAAGCATCTTGTAGACAAC
TCGGTAGAAAGGAAAGGCCTATGCACTTACATGACTCCTGCAAATTTTACCGTACCTATACCCAGAGCCAATGCCCTAGC
GATTCTACCATCATGTTGCAAAACGGGAGCTCGTGTGGATGGACAATTATCCACACTTGGCTTTTCAGGTGCAAGTAAGA
ACGTGCTTCGGGGTTAGGTGGTTGTAAGGGCGCGCTCTAATCCCTGATAACAAGTGCTTTTGCCTCATTCATTCAGAAAT
GAAATCCACAAGTGCAACTGCATATGGTGGTTGAGGCTAGCGTTAATAGACTATTAAAATCTTTAGGGGTCTCTCTGACG
GTTACCTAGATTGAGCCTATAAAAAGGCTCTAGATCCTGGATCTTAGTTCAACACATCTAAACCTAGATTAGACCTTGTG
CCACTACATTGAGAGAGCACCCATTAGCATTCTTTTTCTTTGATTTTTCCTTCAATTTTCCACCAAATTCCATTCCTTTC
TCAATTTCATAAGTTTTTTTTTTATAGTTCTTCATGGGCAGCTGAAGAAGAGTCGATTGGAACAAGCTTCTCATGCGATC
GTGTTCGTAATTGGAGATTTTGGTTTGAGTCGGATTCATCATAATTTGGGGACGATCTCACTGTAGACCCACACGGGAGG
GATGAATTTCATTTTTAAGATAGTATTTTCACACATCTCGAGCTAGAGACACCTATTTTTTTCTTTGTTTTTTATAATTT
GTATTGTTATTATTCTTTTGGCAAGCGTCCATCCCAAATTACGGGATTACAGCTCATTCGGTTTGATATAAGTGAGTCAA
GCGGGTGTCCACTTCGCCGTAATGACCTTGGCTCTCGGAGGTTGGGGTTTCTTTGAGCAATTTTTTTCCTTCGTGGGTCA
TGCTGGAAAACTACTTTGGCTCTGCTTCGAGCCACCTATATACGTACTCAAAATTGGCTTCTGTTCAGGTCAACTGAGTT
CAGATAAGCCAAATACAAGCAACCAAATAGGCCCTTACTGATACTAGTATCACGGTTAGCTATCTATTTACAACGGTTGA
CATCTTTGATAAGATTGTTCGGCAGATCTACCAAATACTAGGAAGCAGAAGACATTTGCTCTTTATGTGGATCAATTTAG
AGGGAAGCAAAAGAAGATGATGCAATAACAAGAAGAAGAAGAGTGAATTGCTAGGTGGCTACAATGCATGCAAAAAGGGT
CATAAGGTACTGAATTTTTTTTTTATAGCAAAATATTGTTAAAGACTTTGATCATTACTTAAATAAAATCCTATGAATCA
CGTATGAATGGTGTGCGAGCGCGAGTTAGAGAGGGATCTAGAAAGTAGAGTGGAAGGAGCGAGGACGCATGACGCGGTCG
GTTGCGCATCAAAGAGGAAGCGGACTGTGTTAGCTCGGGAGTCGGGAGTCAGGACGGCCGAGAAAGCGTATGAAAGCCGG
CCAGAGTCCGAACCGCCTACTTGTCCCGCAAAGAGACGGGCGGAGATGTCCCGCGACTACGACACCGCGGTCTCCCTCGC
ACGCATCGCCGCCGCGTGCGACGGCGCCTTCCTCGGCGTCGCCCTTGCGATCTGCGCCGCTAGGTCCTGGTTCAAGTACG
TCGCCACCACCTCCGCCCTCCACCGCATCCGCGACGCCCCCGCTGCCCACATCTCCGACCTCCGCTCCCTCCTCCCCGGC
GACCCCGGTTCCGACGACGAAGGACGGCTCGTCGTCGTCCGCGGCCAGGTCCAGCCCCGCCCCGCCGTGGAGTCGAGCTT
GCTGGCCCCCAAGAACCGCGGCGTCTTCGTCTCTGAGAGCTCCGGCGAGAGGGCCGTCGTCGTGCAGCACACCGAAACGG
TAAGCCCTCTTTGTCCCCTTATCCATTTCTTTCCCCTTTGTAATAGATTAGATGATGCGTGATGCTAGGGTTTGGAGTTG
TAGTTCGAATACTTTCAAGAAATTAGGATTTGGATTGGTGCTTTGAACCCCTTTGAAGAAACTGGGGTTCCGAGCGGAAG
AAGTCAGTAGTTCTGGTTCGAAGCACCATTCAGTTGGATTATCAAATAAATTACGTTAATCACTAATAATCTTTCAAACC
GCTGAACCCATTTTACCGATTTAGCTTTCCGTCTCCATTTGTTTTGATTGTATGCTAATTCAATTCACATATTATATTGA
CTTCTTGTAGAGGAGTTTTAACATTCTATTGCATGCATCAATCTTCTAAATTCTAACCCCTTTTTTTTTAAAGCTGAATA
TTTATTCCTTTAGGGAGTCAAATGCAGAAGTTGCGTATACCATTTGTAGAATCATCTCTTAAAACTCTGTAATTGAGTTT
TCTGAGACGGTAAGCTATTATATCTATCTTTATTGTCGCATAAATTGATTTATATGAGGTGACAACACTATAATTTCAAG
TCTGCACCACAAAGAAGTGCAAGTAAGTAATTTATTAGTGGACAAGGCACAGTTGATTTCTGGGATGATGTAAACTTCAC
CAGTCCTACCAGCACCTGCCTCTGTTATCTGCTTCAGTAGATATGATGCCACAAATCTTTTGCATTGTGTGCGAGATAAT
GAAGAGCTGGCAAACCAACCATATGTCTGTTTTGTTCAATTAGCAAGTGACAACAAAGAGTCGATGCCATGTTATAGAAG
GTTCTTACTTCTTGGTATAGAAAAAGATACCTGTATGGGGCTTGGTCTATTAAATGTACGTGTGTGAAAAGTGTATGTTT
TCTCCTAATGCTAGAAAATGCATGTAATATGAAAAATTGCATCACACACAAGCAGTTTGAGCTTCATAACATGCTAAATC
AAACAGACGTTCATCAAATAAAAATAATAATAAATAATTAAAAATTGAGTAGGTATAGTGCAAGCACACTTGCACATTGA
CATGTGTAAAGGTGTAGGCAAAAAACTCGGTCTGAACTAGAGTTTGACTTGGTATTGACATGAACACCTTGGCTTGTTAT
GTGCATGCAATATAATTTTTCTCAAAGTTCTTAAGGCCCTAATCTTGAAAAGCTTCCATTCGTATAATAGGACGGAGAAA
ATCATGGCCCTTCTCCATGTGGGACTGTCCAAAGTTGCAAAACTTTGACGTTCGGTGCTTTACTTTCAAAATTATATGAT
ATAAATTTGAATTGCATATACTTTTCCTTCCATTTCTTGAAATGATGGCCCACACCAAAGTTAAAGTCAAAGTGGATGTC
TCTACAACATCTGAACTAAATTCTTCTTTGAAATATTCTTTTCTCGCACCTCCCCAATAATATGCTTTCAAGCATTGGGT
GTTATATATTTTTTCATCTGGGATTTAGGTTTAATGTCAAATGTTGCTTTGCATCTTGTGTTTTGATGTTATGAAGTGTC
TGTACAATGAATGGAGGGGCATGTTTGGATGGAGTTTTGATCTCCATGCGCTCTTTGTGAAATCCTTGAAAGAGCAAAGG
TCAAGCTCATTGAGAACGGTAAGCTACCAATGTTACCCAGATATACATTCTATCTTACATAATTTACATTATGACAATAT
ATGATGAATTTCTGCCTGTATGCTTTTGTAGGTACCATTTGCTCTTGTGGAAGGTGGCCAATGGCCCCATTCTGGTTATG
TTCATGTTAGTTTGGATGGTTCAGCTCATCCAATTCCTCTCACCACAGTTTATCATCATTTGCGCCCTGTTCAGGCGACT
CCATACACATTCTTCCAGGCCATCTTTGGCAGTGGGTTTCCAGTAGGTTCTTGTTCTGCTCTTGTTGCTTTTTCTAATAC
TGTTTTCTTTCTTTATTATGCCCGTTCTTGTTCTCATTTTCTTACAGCACCTTTGATTGAATAACTGTGGTTTTGAAAGG
TTGCATTGTTGCATGAAGAAAAGATCCTTCCAGTTGGAAAGGAAATCACTGCAGTTGGCATTTGCAGAACGCGAGATGGA
AGTCTCGAGATAAAATCATGTGAAGAGCTCCCTTATTTCTTGTAAGAATCTAACTGAGGGTCAGGCTTTTACATTTCGTT
CATGTATATTTCTTTGTGGCAGAACAGATGTTGGTTTATGCATTCTTTGTAGTTTTTCTTTCAAAAAAATAAAAAAAAAC
TCATGATTCTTCAATGACTATTAACTTTGTGTCCACCTGAAGAAAATACCCTATTTATTTTCTGTTAGCTGTAAACTATT
ATTTGCTGAAAGTTATACTTTCTTATTTATTGTAACTACTGATCTGGTGTCACCAATGCAGATCTGATATGACAAAGGAT
GAAATTGTAGGTGAACTTGCTACGAACTCTGGGATTCTGTTTTGGAGTGGCATAGTTCTTGGAACAGTGTCCATTGGTAT
TTTGAGCTATTCCATTATCAGGTATGATGAGGGAACTTTATTGTGAATATCAACATAATTTATGCTATTTTGATGTTGTG
AAATTTCTTCCCTCTAATTACAAATATCTATGGAGTAAAGTCTGTTTTTTCAAAAACATATTGTAATATTCATCTTCAGT
TAGCTTCTATATTGAATGCTATTTTAGTTTTCATGACTACATGCTGAGTTAACAATGACACCTGGCAGATTAATATGTTT
CCATGCCAAAAGATCTCAATAATATTGCTGGTCTTAGTGTTCGTCGTAATATAATGTGAATAACTTGAAGGAATCTTTGC
TTTTTATGGTAACCAATACTTGTGACAGTAAGTGAGCACCTAGCATTCTATGCAAGGGAAATAGTATATAGGAGGCAAGA
TGAACTGAGGGGATGCAAGGTGCGGAAGATCTTTATACAAGGGCACTATACCTAACTATGTGGAACTAATGGTTTGGTGT
GCTTGACAGATCTCTGAGATAACAAAATATTCTCATGCGTATAGAAGGAGTGGCTAGATCTTGACACATGGTGATGTGAT
AGCAAACATGGATATAATCTATTTATTTTATTAAAAAATATTTTCTACTCTGTAGAGTTGATTTCATAAGAGAGGAAAAT
AGAGTCAGTTTATATACCGAATTTTTTTCTTAGAGAATTAAAGAGTTTGCATGACAACTATAATTTCACCATCTCATTGA
TTTCCCCCTAGTTTTGAAAGTACATATTCTTAAGCATAAAAAGTGAGAATTGGTTGAGATCCAACTTTTGTTGGAATTTG
TGAGTTAAAGAGAATCTGGCTTGTTAGAGTCTGATATATTATCAAAATCCTCTTTCTAGTATTTTGACTATCACATCTTT
TATTTGTAGGGACATGTGGAGGCTTCTGGTCTCTTTCCCATTTCGAGAGAGGAGATAGCTTGGTTTCGAAATCCTTTTCC
TTAAGGTCATAGTGTTGGAAGTGACCCTCTATTGTGTCCTACCAATTGTCCTAAAACAAGACAGCCAACAACATAATTTG
AAATTAGAGGCGATGAATGTTCAAGAAGAATCTTCAATTAGGATGCCTTACACATGGAAGAATTATCTGAACCCAGGATT
TCTTAGGTCTTAATTGAATAGTCAGTATAAACCTACAACTAGAGTTGATCAAATAATGCACACAGATCTCTGTAGACAGT
GATCTGAAATTGAATAATCTGATATAAACCGACAACTAGATTTGATCAAATAATGCACACAAATCTCTATAGGCAGTGAT
TTGATCTATCACCATACAGAAGTAGAGAGATAAACAATAGAAGAAGAAGAAGAAGATTAAGCTAGATGAGAGAGGAATAA
GTAGCAGAAGATAAGGAAAAGAGATGATGGTTTAAGAGAATAATAGATGATGATGAAGAAGAAGAGTGAGTGTAGGGAGA
GAGGGCCAAACTTAGCCAACAAAATTCCATACAAAAATAACTCAATAATCTTCATAAATTCGTCACTTTATAGAGGCCCA
TATTTATAAACTTTGAGACATCGAAAAACTTTGCTTGCTATCCGACAAGGGATTCTTTGACTTATCTATGATGATCCTAG
AACTCCTTTTTTTGTACATTGATTCCATAAAAGATGTAATTGATCTAAAATTCTCTATATCCAAACTTTCCAAATAATAG
TTAAGAAATTAAATCATAACAACTTTGCAACTTATTTGACCCAATATATAATTGAATGAGGACTCTTACACACCAATCTT
GCAGAAATCAGGATTGTAAAGCTAACTATAAAAAATGCATAAGAAAAAATCTGCAAATATAATAAGATATTTTTTTTGTC
CTTCATCATTCACTTCTTCTCCACAAGATTGCGTCCATGCAATCTCTTGAATGGTGCTCATACAATCTCTACTGTTGGAT
TTCCAATAATTGATGATGGAGTTCCACACACATTTCTCTTGAAATCAAAATATAGGATGACTACTGTGGTGCATTTCGAT
CCACCGCTTGAAGGCTTCCAAGTATCCAATGTACCCCATAACATGAGGAAGCACAAAAATTGGCTCAGTATGTGATGGCG
GACCACTGCAGGGAGAAGAGAGAGAGGAAGAAGAAGAGAAGGAGGAAGAAGAAGTTATAGAGACGCAGAAAGAAGAGAAG
AGAGGAGGAGGAGGAAGAAGAAGCAGAAAGAAGGCTAGGATTTTTTTTATTCAATCATTCAATTCTTCTAATTCATGAGC
GGGGTGGCCCTTATATAAGCCTTACTTGGACCTTCAATTAATTGACTAAGTCAATTAATTGATTACATACCAAATTAAAC
CTTACTAACATTAGACCATTAAACCAATTGATCACACCCAAAGTTGGACCATTATAATTAGGTCTTACATTGATCAATTG
ATCCAATCGCTTGACTCAACAACCAAATCGACTCAAACAAAAGCAACTGATAAGGCAATAAAAGAAACGTGACACAGACT
CGAATGGACCCAATCCAGGGCCTGACTCAATCTGGTGGCTCAAGAGCATCTCCTAGCCACAATGATGCCAATCTATGGTG
CGAACGCGAGCGAGTGGCTCTGAAGGCACGATCATTGGAATGTAGGGCTCTAATGTCCTCATCAGTATGTGTCATCATAG
CATTGGTTCTCAACGTTAATTACTGAGTTGGAATTAGTTTTGCCTTCAACAATCAGATCTTCTGGATGCTCTTTTGATGG
TTTGATGAAGTTATTGAAGATCCCCTTGTGGCTTGATAGGCTTGATGCCAAGTTTTTGTTTAATTGAATCATTATTTGTT
TGATCTTTGCATGGCAAATCCTCGGTTTTAGGTTCTTGTTGCAACTCAACTTGGGCTTTTGTTGGAGAAATCTGCTTTAG
AACCTCTAAATGATTAGAAGCTCGTGAAGATGAAATCATATAAGTGTGATGCCCGAGGCCTCGGGCTTCTAAAGGTGCTT
ACAACAAATCCTTTACTGTTGCAGTATCAGTTTTGATGGATGTTATATCATAAAACATTTGCCCAAACACCTTATTCTCA
TATTTGATATGTTGATGAAAGGCATCCATCCTGAAACCTAACTCGTTATTTGATAACATGATGAAAGGGTGGGAAGAAAG
AAGAGGATACAAAGGAGATCAAGGGAAAGCACGGAGGAAAAGAATAGGACCCTTTAGCTCCAATACTAAATTGATGTAGG
ACTATTTTAGGGATTGTCTACAATAGGTGCGGTGGCCCTAAAGTCAGGTTGAATTAGGACAACAAGTACTTTTGTTACTT
GCTATCTAGAATCTCAAAACAGGACAACAGGCAACAGAATTTGAAATTAGGGGCAGTTGTTCATGAAGAATCTTCTTTAG
GGTTCCTTACACGTGGAAGGATTAGCTAAATCAAAACCTAGAGTTTCTTAGGTCTTAATTGAATAATCCAATATAAGCCT
ACAACAAGATTTGATCAAATAATGCGCACAGATCTCTGTAAACAATGATCTGACCTATTGACAACACAGAAGAAGTAGAG
TTAAACAGTGGAAAAGGAAGAAGATTAAGATAGCCAGGAGAGGAATAAATGGCAGGAAATAAAGAAAAAGATAACAGATT
TTGAGAGTAATAAATGAAGAACAAAAAGATAGAGAGAGTAAGGAGGGCACCAATCCTGGGCAGTGGAAATTCACAAAAAA
TAACTCACTAAGATTCATAAATTCGTCACTTCACAGAGGCCCATTTTCATAGTCTTTGAAACAATAAAAAACTTTTGCTA
CCCAAGAAAGGACTGTTCAATTTATCTATTATGATCCTAGGACTCTTCACGTAAATTGTTTCTGGAGAAGACTGTTAATC
AATCTAAAATTCTGCTATATCCGAACTTTCCAAATAATAATTAAATTAAATCTTAACAACTTTCTAGCATATCCGACGCA
ATATATAATTAAACTAGGATGCTTAAACACCAATCTTACTCAAACCAGGACTCTGAAACTAACTCTCACAAAACCTAAGA
AAAACATCCGAAAATACAAGAATATATTTTGCTCTCCATCTCTCTCTCTCCCCCCCCACCCCCCTCCCTCCCTCAGTTGC
TCACTCCCTTCTTTGTTCCTCCTCCCACTTTCCCCTCTGGCCTCTGCATAAGCTCTTGCTCTCTCCACTTGGGCAGGGCC
TAGATGGCGTCGGGCCTATTTGTGTTTGGGCTAAGCTCAGGTTTATTCTTGGGCCTAACCCATCGGGCCTATGTGTTCAG
GATGAGCTTAGGTTTGCACTTGGGCCTAACCTTGCAAAAAGGTTTTGGGCCTAGGCCAGGTTCGGAGCTTGAAAAGTATC
AACTGGGCTGGGCATGTCTTGCATGGAAACCCTACTCGACCTTGGCCCAGTTCCAACTCTACATGAGGACTTTTCATGGT
TAGAATTGGATTTTAAGAAAAAAAAATTAAATACATGTCACGCTAATGCCTGCTGTTTCTTTCTCACATACCCTCATGTT
AGGACACTCTAAGAAGTTTGCTTTATATATAGTGCAGATAAAAACTACATGAGAATCGATGACAAATTTGTTATAAAAGG
ACAGAAGTTCAGGGGGAATATGGTGGCTGAGGCTGTTGGTCCATTTGGAGGAGACTTACCCCAAGAATTATTTTTTCTGT
CCTGTTTTCATTCTATAGAAGGATGTAGAACTAGATGAACAAGGCAATCAAAGGACTGACAGTGCCTTACGATTACATTA
GATAGTATGAGAACAGTCATAAGTTGATCGTACCCAACATTGTTATCTTTTGGTGGGTATAGTGAAGTTTGGAGAAAGAT
TTGAATGCGTTGAAGGAAGTCTGGAAGTAGCAATGGAGTATGAACTATAAAGTGAAGGGAACTGTCTAAGAGAGTTTCAA
CTACTGCAATTCAAGCATTAAATTCATATTGAGGAAGGAAGCTTGAGTTCAAGTTGAAGGATTTAAAAGATGAAGGGAGA
TGGTTATCTTTTCAAGTATTGCTGCTTTAACTGATTTTCCTATATTTTTCAAGTTTCAAAAATTAGGTTTTGGTTTGGTC
AGACTAGATGAGTTTCTGTTTTGGCAAGTTTGGCAGTTTCAGTGGTTTGAGTCCTAGTTCAGCAGTTCTTGTCGAAACTT
CTAGACAAATCCAAAAAAACATCGATTGAATGTAGGGAAAAAATAATCAGTCAAGATTAGTTAGATATTGTTTTAAATAG
TATAGGGCCTTTAGATACTAATTTTTGGCAATTTCATATTGAAAAAATGTTTGGAATGAAATTTTGAAATTAAATTACTC
AAAGATCATGTTTAAAGCCTAGTAATCCATCTTTTTTTTATAATATGAACTAATAATAGATGCATCAATGAGATCCGACC
TCTAGGATAGCCATACTTCTGACCATACATTCGCTTTCGCTCTAAATTTTCTTTGGAATGTAAAGCTGCAATGCTTCCAA
TTCTTCCATTCTTCTCAAAACTTATAAACTCAAATCTAATCAAAAGAAATGAAGAAATTTAAAAATTAGACTATGACTTA
AATTTGTGTCCATAAGTTAATTTGGCTGAAACTCCAAAATGAACCCAGTGTCAAATTGGTATAAAACTTAGAACCATGTT
ATATTCACTAACCAGCTTTAGAGTGGAAGACCAGGCTGTGCTAGCACCACTGCTCAACTACTGCACATGTATTGTGATTA
AAAGGCATCAAGCCCTTCCTCATATGCCTGACATAATTCAGTAACATTCGATATGAGGTAGTAGCAATTTAGAACTCCTA
TGATCATTAAATTGCTACTGCCATGTGTCTTTGAGCAGATAGCACATGTATTGTGATTAAAAGGTATCAAGCCCTTCTCA
TATGCATGACATCATTCAGTAACAAGCAATATGAGGCAGAAGCAATTTAGGACTCTAATGATCATTAACTTGCTATTGCC
ATGTGTGCTTTGACCAGATACTAGTTTTGTCTTTCCATGCAGTGAAGGCTGTTTCACTGTCCCATGATCTTTCCTTGTTG
AGTTCCATTGCATTCATATTCAATAATAAGAAAATGTAAAATATCCTCCAAAGTTCACCATATTTTATGCATACAAAAGC
ACTCAATTATCAACTCTTTCATGGCTGTAATCGGCGAGATGTGCTTGTCCAGGGTTTGGGACTGCCTGACCTGTCCGGAT
TTCTTGTATCTCAGGGCAATGGCCACCCACAATGCCCTTGAAACAATTTTTAACCTCTTATTGGCATTATATTTCTAGTT
ATAGCCAATTTAATGTAGCTACTGTCAGTAAATGGATTCAAGCCAATATAGTAATACATAGGCAGTAAATGGCTTGAAGC
CAGCATTTTTACATCGAATTTGCTGGAAAGCAAAATTTTATTTATCCTTTAATCGGAACAGCATTTGGCTTAAAGCCAAT
GTAATATGTAGTCAGTAAATGGACTAAAGCGAGCACCTTTGTGTCAAATATTTTGGAAAGCAGGAACTTAGATGTAGCTC
AACAGCATTTGGCATAATTTTGTAATGGACTAGCTTATAAAACAAGATAGAGTAAGAGTTAGATTTATTCCAATTTTATT
GATCCTGCTACAGGTATTGGTGGAGATGGAAAGAGAGGAGATGGAGGAACCAACAATTACTTGATGAAGCTTCAGTCAGT
GATGATGAGTCTGAAGATGTACCGGATGGGGAACTATGTGTCATCTGTCTAATGAGGCAAAGAAGATGTGCTTTTGTTCC
TTGTGGACATCGTGTTTGCTGTCCCCGCTGCACAATAGATGTTAAGATTAGTTCATCACCGAAATGTCCTGTCTGTCGCC
AAAGCATTAGCTCTTCCATCAGGATTTATGATTCTTGAGGTATATAGACTCTTGACGCCTTGCAATATTTCTGCATATGT
TTTGTTACATTGATAGAGTGAATAGGGTGGAGGTAGTCTGACCATCAATTCTGAGTGAGGATCTCCAATACTGCTAGGGT
ATCACAGGTTGGAACTAATTTCATATCTGACTTTTCACTGTTATCAATCAACAATTGTCTTACCTCTTTTTAGATATACA
AGTTAACATCTCCATTGACTTGCAAAACAAACTCTTATATCTTGTCTTGCTCCGAAGTCAGTTTCCTCTTTATTTGGCTC
CACTACGTATGCTCCATCATTGTGAATAAAGAACATAATGTATGGTTTACTTGCGTGGTTTTACCTGTATCCTTCCATCA
CTGGTGAAAGATGAGTGATTTTACCCTTAAAAAAAAAGAGATCTGATTCCCGATCTCTAGGAATAGGTTTATTTGCAACG
TATTATAACTCCTTTTTTTCTCCTCACTTGTAGCCATATGAAGTAACATCCATGCACAAATGTAAATACCCCTTGATGAG
TAAAAAGAAAGGCCCAAAATTTTTTGGGGATCACTTGCAGCAGAAATTGCTGGAATTCATATTGTTGCGATGGTCCCCGC
CTATCAGGCTTGTACAGCTTCTCAAATTAAGGGCAGGGTTGTGGTTCACTGAAACATGCAACTTGACATTTTTCTTTATT
TATGCAATGCTTTTGTTGCTTTCTATGCCAGGGATGTAAAACGGCGGAAGATTGGCTATGCATGATGACCAGAGATTCCA
ATCCTCAAACTTTCTGATATACAAGATATACATGTTTGTTGTATATTTTAGACGATTTTTCAGTTTTGTTTCTCCTAATC
GGCTACGTGGTTCATCCATTGCCTAGGGCGGTAAAGTTATTTAACCTGCTGATCTGGTTATCTACCCCCACTAAATANNN
NNNNNNNNNNNNNNNNNNNNNNNNNNNNNNNNNNNNNNNNNNNNNNNNNNNNNNNNNNNNNNNNNNNNNNNNNNNNNNNN
NNNNNNNNNNNNNNNNNNNNNNNNNNNNNNNNNNNNNNNNNNNNNNNNNNNNNNNNNNNNNNNNNNNNNNNNNNNNNNNN
NNNNNNNNNNNNNNNNNNNNNNNNNNNNNNNNNNNNNNNNNNNNNNNNNNNNNNNNNNNNNNNNNNNNNNNNNNNNNNNN
NNNNNNNNNNNNNNNNNNNNNNNNNNNNNNNNNNNNNNNNNNNNNNNNNNNNNNNNNNNNNNNNNNNNNNNNNNNNNNNN
NNNNNNNNNNNNNNNNNNNNNNNNNNNNNNNNNNNNNNNNNNNNNNNNNNNNNNNNNNNNNNNNNNNNNNNNNNNNNAAA
AACTTGGCTTGATATTACACATCAGATCGTAGCTCATGGAAATTCCACTGAAGCTCTCGTTATTGCAAGGCAGACACTAT
CCACAGCTACATTACATTTTATCTATCTCGTACCACAAGAGAAGCATATCAAATTCGGGTGTCCTCGCCAGCATCACACC
AACTACAAGGCAGCAGAGATGGACCACCTATCGGGCGGCAGCGATGCCGTGGATGGTGTGAAATCTTGGCAGGCCCATCT
CGGCCCGTAACACACTGGATCTTTCACTGGCTTCCGGTGTGTGGCTTCCACAGGGAGCAGAAGGACACGGGCTGGCCCTT
CCACCAGAGCCCCACCGCGGCCTCCGCCGCCCTCATCTCCCAGTTCCCGTCGTACTTCCTCAGCAGTGCCCGCCCCGCCT
CCACCGCCTCCTCCCCGAACACTTCATCCCGGAACCCTAGCCCCACCATCATCTCCCGCCACCGCTCCTTCCCCTCCTCC
GCCGCCCGTCCCTCCAAAACCCTCGCCGCCTCGCCCTCCACCACCCGCCTCTCGGCGCAGTCCCTCCCCTTGAACGCTGC
GCTCGTCGAGTCCAGGAACCTCCACAGCAACTCCGCCCTCCTCCCGAACTCCGCTGGGAAGCTTCCATCGCCCTCACCGG
CGCGGCCGCCGTCGACCTCGCTCAGCACCATCAGGTCGGGGTTTAGTTCCCTCACCGACTGGAGCAACGCCGTCCGGGCG
TCCAGCCCGCCGTGGCCCACGCGGAACTGGGCGCAGACCACCAGGATCTCGCCGCCGGTGAGGGACAGGGAACGTGGCGC
GAGGGAGTCCGCCCGCTCGATTCGGAGGTTAAGGTCGATGGACTTGGCGTAGCGGAGGAGGTGGGAGGAGAAGTCGTACC
CCGGCGGCGCCGCCGAGAAGGGCCCTGGCGGGGCGGCAGCGCCGGCGACGGTGAGGCGGACGAGGGCAGGAGGGCCGCCC
GGGCGGCGGGTCAGCGCCTCGAGGAGCGTCGGCCACTGGACCCCGTGGGAGACGCCGATGTCCACCACGTGGAGGGGCCT
TAGTCGCTGGTTGGAGTCTAGGGTTAGGGCTTGGAGGATGGAGGCGTTGGCGAGGGAGTTGGGGAGGGCGAACCAGGGGC
TGACGTCGTGGAACTTGATGAGCGCCGACCGGAAGAGCTTCGGCTCCGTCGAAACGAAACACGGGGAGTCGTCGGCGGGG
CCACCGCCGCGGGCGGGAACGTTCACCGCCGCCGCGATCCTGGTGGAGGAGAGGTGGCGGGTTAGAGTGCGTAGGCCGTA
GGCGGCGAGGCGGTGGTTAGCGTCGCCGGACGGGGAGGCGAGCTCATGAAGAACGCATAATAAATGCTGGACTCTCGAGA
GGTTGGCCACCTCGATGGCGGTGGCACAGGGGTTGAGCAAATGCTCGGCCCACCTCACCTCCTTGTTCCCATTGCCGGAA
TTCCCTCCATTCCCCTTTCCCTGGCCCTTTCTTCCATTCCCCGGCTTTTGGGGGATCTCGCCTTCTTCCTCGAACTTCCC
ATTGCGCTCGTCGCTAGCATCAGGCCCAGTTCTCCGCCGGTTTCCATGACCTGCCACCTTGTTGGGGGTGGTTGGACTGG
TGGGCAGCTTCCGTTTCTTGGAGAATTCAGGTTGTGGAAGCGACTGAGGGCTGCTGCTGGTGGTGGTGGTGGAAGGGACG
GCTATGGGGGTGGTGGATGGGGGCATCTGGAGGAGGTTGGCTTGGTCTTGCTCCTGAGTCCACCATTCCGAGCCGGCAAT
GGATTCAGGGATGCTGTAGGGGTCATCGAGGAAGGAGGGGATGAAGGAGATGGAGTCCTCTAACCAATCTAGGAGGTGGT
GGTGGTAGGTTGTTAGGCCTGGTCCTTCCTCAAAGGTCATGGTGAGAGAGAGAGAGAGAGAGAGAGAGAGAGAGAGAGAG
AGAGAATGATACGAATGGAGGTTTAGGTTCTTAAAGCATTTTTGGCTCAGATAGTAAGAAGGATATCATGGTGAATAAGG
TATTAGACTTGAGAGTGTGAGTGAGGATAAGATTACATAAAAAGAAGTATAGGCTCTGAAAGGGTTTTAGGTTTAGAAAG
TTGGAACGGGATCATGCTGGGGAAGAGAGAGATGGAAAGAGGTTTGATGATTCTGAGCATTGACTTTAGACTTTAAGATT
GTTTGGGATAGATAATTTTGGTTTCTTCTGTGGTTGGAAGCTTAAACAATAGGGAGGAGATGGTAGGAAGGGCGGTGGAA
TTGATATATTTTATGGTCGCGGTTGGTGTTGTGATTGGAGGTTTGAGTGTGGTTTTTTGTACTCTGCTGCAGGTTTATTA
GGGAGAGTAATAGCTGTTGGTTGTTAGTTGGTATGCAAATATAATACTCGTTGTGCTCTGCATTGTATATGTGAATGATT
GGGATCCAAATGACAACAGTACAAGATGTATAAGGTTGCATGACAGTGATCTGTTTGGGATTTTCAGTGGAGTATCTTGT
AGATGCTGCAGACCTTGGCTTATAGAATATCAACATTTTTCTCTAAAAAGATGTATGCTGTGCATGTGTAATGTTTTAGT
TGGTTATGTGCGAAGATGCATGCTGCTGGCAGTATGTCAGTTTGGAGAAAAAAAAATGTGGTTAATTTTAATTTCAGTGG
TCAGCAAGAACACACTGTAATGCAATAAAATTGTGAATGAAACTTAGCAACAATATTGAAAGAGACATTCTAGTCCTTGT
GGGCAGCATATATCATCTAACTTTTAACAGTCCTTGCTGGCACCATGCATCATCTGGCTTTAATACCTCTTATCTTTTCT
GTGTTTTTTTTTTGTGTCAGGTTATCATCACATCGATGAACAATGAAGTTTGAACAGACGTTCGGCATCTTATATATGGA
GTAGGCAGCATAACTATAACCATAAGCGACAAGCAACACTCTACTATTTAGACGGTTTGATGAATTGTCTCTCGTTTCTC
TCAAGCACATTATCCTTGGAGTAACTGATATTAAATTTTATCTAAAAATTAGCATGCATGTTATATTGGATCTTCCACAA
CTTGTAGTCCTTTCATTATGAAATCTAATATACACTCATTGGGGACATGGATCTTTGTTAGATGTAAACATACTCTCTCT
TCATAGCTTCATGTGCAAGTGGCTGTTCTTACCATTTTCTTTGATCTTCATTGCACATAAACATATCATCTCAGTCTAAC
TCTACATTACAGTTGAAGTTGCTAGTTGGCATATAATCTTGTATTTTAAAGTGACAAACACTAGCATTTGTAGTTCATTG
CCGAAATCTCTGTAGCAATTCACTTTTCTCCCTTACTTTCCTGTTAGTTCTACCTGATTTGCTCATTTGGAAAATCAACA
TCATCTTGCAGAGAATTTGTGTCCTGCATTCATGCTTGGATCATTTTGTTTTCTCTCCATCAACCAGCCTAACATAAGTA
GATCTAGATGCAGGCTGAAGTGGATAACAGAAATAAGCATTACAACATAGAATACAAAGTAAACTTTATTTTTTTCCAAA
ATATGATGGCTACACTACCAGTCTACCACCATGATTGAACCTTTTACCTCTCCGAAGTGGAGAGGGGTGCCAAGCAGCTG
AGTTAGGCTGGTTGGAATATTATTCTTTATTGTTATGAAAAACTGTTTTGCTAATTTTGAGGATTGCTATTACATGCAAA
TATCTTTACTTAGTCCATAGATTCAATCCTTGTTCCTAATATTTTTTCTAATGAGAAGTCCTGGAAAGTAGACAATGACA
AACTTCAATTCCAATAATTATCTAGCAGCATATAGGAGACAAGATAAGAGGGGGCTTTGTTCAAAGATAGAGGAAGGGTG
AAGAAGAGTCATTGGATGTTACTTATGGATATAGCACCGGCATTGCAATCAGTGTATTTTGAAAAGCTTATCACCTTTCA
AACAATTTAAGCCTTTACCTATTTTTAGTATCTGGGCTATGCTAAACTCAGCAAAGCTTATCAATAAAGCAGGGCCAGAT
GTAGGGACTCTGACAGTAATATGGCTCAAAGGATAGAAAGATAAAGTGGGTGACCTGTTAAGTGAAGGCTTATATCACAC
TCGTTACCTTATTCGAACCAGTTTGATTAGGACAACCATGATGAAGGCAGCCGCCAACATGCATGTTATTCTAAACATAG
AGACTGTAATATAATTCTAGTTAGAATAATATTGTACTGTGTTTTTCACTAATTTTCTTGTTTGTTGTTAGTAAGAATCT
TAGCAACATGAGACTTTGGCAAGATAAACTTCAAGTATATAGAAATATCAGCCTGGCCTATTCGTATGGACAACTTGCTT
CATTCAGTGATATTTAAGAGGGGTGGGAATGAATGACTCTTAGGAGTCTTAGATCTATCTATTTGAGTAAGATAAACCCA
ATTGATGAGAAGCTGTTGAGTTAGTGAAAATTGTCAGGATGTGCCTCTTTGTAATTCCTTGTACTTTCTTAAAGTAGGCT
TCAGTCTTTGGAACCATATTGTTAATTTGTCTTATCTTTCTTGTTATATTAACTATCTTATCCTCCTGAAAGAAAATCAA
GTGAATCCCAGAAGCCTTGTTATTTTTTTAATAATTTAAAATCTTAAAGCAACTGGAGAACAAAGGGAACAAAAGAAGAA
ACAAGCAGCATTTCTATAGACTTTTTATTTCTTCATTTTCGATTTGTTTTCATGGATAAAGCTTGTAGTTTTTGTTCTCT
TGTTTTTCTTAGATTTGTTAAGGTGCCATGAAAGAATAGAGAATGAAACAAGTGTCAAAATTTTTCAGAGTTTTATTGCA
TATAGTGAGGCTATTTCTCATAGTGGATGTTTCTGTGCCCTTCTTCCACTGCACTATTATGTTGCTTTCATCAATATATC
CAAACATTTACTTGCATAATTTTTTCTGATTATACAGCTTAGGATAAAATCTTTCTGTACCAATCATGATTAAGAAATGT
CTTCCCTCCATTCATATATTTCTCATTGATTTGAAATTCCAGTGACCTGTGCTTTACCATTTCACTTTCATTTACTCCGC
GTTCATTATGTAGCAAGGACATCAGCATGTGCTATTAGGACGTGACTTTAATCACTTCTTAATTGTCCTGCCCTGTATCT
ATAAAGGTTTGAAGTAACCATCTCATTTTTCAATCTCCTAGAGTGAGTTGCTCAACTTCAAGTCACAATTCGGGGCTCTC
TTAATTATTCAAATAATATTTTCTTGACTGCCATCTATCTTATATTCTTATAAGGGATCGTTGAACAACAATCAAAGCTA
AAGGATTGAAAAATAAATGGCGAAGAGAAGAAGAAAGGAAAATTTTGGCTTTAAGCTTTTTGCCTCGGTTTTGTATGATG
TCATGGAAGAAATCATGCATGAAGAAAAATGATATAGTTTCATAAAGAAAAATAATATACTCCTGCCACGTCTATTGGTA
AGGACTGGATTATCTACTTGTCATTTCTTTATCATTTGTTCCTCCTTAGCTGCAAAGGTCCTTTTCTGAAATATTTAGCT
AGAAAGTCCTTTGGCTCCTCAAATTTCAATTAGATACTCTTCTTCAAGGCATCTTTCTTAAAATATTATGTTATCCTGTA
TTATTTAATAGCTCTCATAAATTTGAAACATTGATGACCTTTGCTTTCACACTTGGCTTTCGTTTAGTCGGCTCCTTTTA
TTCATAGCGGTGACGAGCACCAGCACTGAGAGATTGCGACTCTCCTCTCTTTCCAATTGCTCTGCATCATAGAAATAAAA
GGTCCATCTAGTGGTCCCATTCTTCCAAATTCTAGATTGAGCTGTATACAGCTAAAATATCACACAAGTTGGATTATCCT
AATCTATCAAAAGGGATCTTTAACTGCCAACACTCTTAACCTCTCTTTAAAGGTCACAGAATGACGATCAAACCTAGCCA
CTCTTACTCGGTCACAGAGCAGCATGAGAATTATTTCCATAGATGTTCTAAGTCTTGCATCTGTTGTGCGTCATCATGGG
TGTTGGTCTAGGCAAGGTTAGTTATCACTTTCAATGAGCTTCTGTAAACTTCTGCAGTAGGATTTCAAATTATCCAGAAT
GCAAACCAAATAAAACGAACTATTTGAATTTCTTATAGATCATTGTTTACATTTGATCTGTTCAGACAGCGGATAAAAAA
ATTACCAAATCAAGCCTGCATATATTATTCTTAGCGACCCTTCTGCTTCTTTGCTTTTTTTCCTTGCAAATGTGCCATGA
TGAAGTGAAAAACACCAACACATTGCATGAACTCTTTACATTTTAATGGATCTCAGTTGCTATGACTTCACCTCTTATAC
ATTTTCCTATGTCACCACCGCCGCCGCTGCTATTATTATTTTGTTGATGATGTTTACATCAATGTAACACTGATTGAAAT
GTGCAGAGGTCTCTATCTTGAAATGGCACAAGTTTTGGGGCTTCTGACTCTTAATATAAATTCTAATTAAGCGTTCTGCT
GACATAAAGCTGTCCTGAATTTTAAACCCAAGTGGCTCCGCTACTCGCTGGTTTCCGTGGCAAGACGATTAACCCCCACA
TTAAATTAAGGCTCAATTCCTCTCTAGTTGCCTTGTTCTGTAATTCTTGGGCAAATGATATTATTTCGATCTCAACTAAA
CATTTCTTAGTAACAATTTTTCATGCCTTCTGCAAGTCTTATATCAAGGAGTTCGATTAGTAATGCTTGTTATATAAAAG
CATCTGCTGCTTTCTATCATTGGGAGCCCGAGTGTCAACCTGTTTTCTTTGTGGTCTCTGGTTTCTAGTCCATAGTTGCA
TAAAATGAGAGAAATGGAGGAGAGGGCAGGAGCCTTCAAGTTCTCACAGTATTATACATCCCACTTGATCTAATTGTCCT
CCCATGTTGAGCCATAATTTTCCTTTTTAAGATGCTGAGTTGTTCGTTTCACCCATAAACGTTATAAAAAAAAAAAACAA
GCTTGTGATGGTCAAACAAATGAGTCAATCATTTGACTAGGGTCTGATATAACCTCTAAGAGTAGTTTTCCTATCTAAGC
TCTACTTAGATCAATTCTTGCTCTGCAACTTTGTTAGCATATTTTCTTGCAGGTTTATTAGCACTGCTTGATTTATTCAC
AAGTTCGATTGCAATCATTCCCTAGTTTTTTGACCTTAAGCGTTAAGGTGCTCGGACTTAGGCATCCATTGTTTCCAGCA
CCATAGGTCTGGCATTGCTTACAAGCCTAAATTCTTTTTCTCTTTAGTACGGTTAGAAAAGTGCAAAGTAAACCGATTCA
ATGTTAATGCTGTTTTCTTGTCATAATCACCTCTCAAAGTTAATGATCGTTACAACGGAGGAGATACAGGCATTTATTCT
TTCGTCCAACTTTCTGAATTATAGAATGACTGTTTTAAAGGATTGTGTTAATTGTTATGAAGGGAAAGGATGCACACACT
TTTATAGATAGAGATAGAGAGAGAGAGATAGAGAGAGAGAGAGAGAGAGAGACGCTCAGTTCGTGTAGAGATCTCCATAC
GTCATATGGACATCACTATTAGTAATGCTAATTCATCACTAAAATTATATGCTTAATGTGCAATAAAAACTAACGCGTCA
GTATGAATGTGTTCGATAATTATTAAAGCTTGTTGCTTCATGTGTAGCAAAAATTTGGCTGTTGAAGCTTTCTAATTATT
ATAATTTGTTAACTTGTTATATTACATTTTAAGAATGGTCAGAAAAGGAGAGAAAAAAAATCAAACCTTGCGTATTACAT
AACAGTATTATTGATGCACGTACTAATATTAGAAGTTTTTGAAAAAGGTTCTTATGCAGAGTTTTTCATTTACTATGGGG
GTACTGGCATTAATGATTAGAGTTTCTACTTGGTCACCATTAAAGTTTATTGTTTAATGTATAATAAAAATTTGGTTATC
GAAATCTTTTATTTACTATATTTTGTTACATTGTTATATTATATTTTACGAACAAATAGAAAAACATAAAAAAAACTGTA
TTTTATGCATTGCGAAAGACTGTTATTCATGATGCCGATGTTAATGATAAGAGCTTGTTCATGAACACTCAACTTGTGTA
GAGAATTTTGTGTAGATGTCAACAGATGGAAGTTTCTACTTAGCCATCATTAAATTTCATTACTTATTCTACAATAGTTA
TTCATGCTGTCTATTTATTATAATGTTTATATTATTTTATTGTTCTTTAATAGTAGTTGAGAAAAGGAGTAAAAACCATA
CTTTGTACATGGTGCGGGATATATGCTAGTCAGAAAATAATGTTGTAAATCAGAAAATCGCCTTGTTGAGCTAAAACTTG
TATGCGTACTTTAGTATTAATTAAACGTTAAAATGATTCCATCAACTATTTTATATAGCACATACTTCTACAATATATGA
AGGGAAACATTTGGAGAACATGCATGGTAGGCCTTTGCTTTATTTCTTTTCTAGTGTTTCATGAGTCCTGGCAATCAAAG
GAACTTCTTTTTTCCTTGGGACTAAACGAAATTCGGCCCAAAATACGAGGAAGGCTTGGACTCAGAGCCAAGTCTTTGCT
ACCGATCCCCAAAACTTCTTTCAAATACAAAAGTTGGCACCTTCAACCATGCTCCGATATGGAGCAAGAAAGTTTATTTC
TTAACAACCATCCTTAGTTCGTTCATGTGTATTGGATGTGAGACACCAGCTTGCAAGTAGTGCAGTCTCTTTTGGACTGT
TCAAGATGTCATCTGGTTAGGTGACCAAGGGAAAGTGAAACAGAAATTGACACAAACCATATCCTAATCGAGGTCTAAGG
TTTAAAATTCTCTAATATAACTTTGGGAGTTATAACCATGGAAGAAGATCCTTGTATTTTTGGCTTGATAAAATAGCTTT
ATGCACAAGGTGATCAGCAGAAAAGAGAAGGTATAATCATCTTGGCGGAATAGATTTGGATAGCGGAATAAGAGAAAATT
ATCCCTTCCAACAATTCTTTTGTCTCTATCCTTTTTCTAAATATACAAAAGTGTGATGGCAATTTTCTTCTCTTGATGAA
TCAAATTATTATGAAATCCAATGTACATTATATATATTTAATTATTCTATACATAAATGTGTCCAATTAAATGTACAAAA
TTCTTGTTCAGTGAAAATAAATTCCGTCCTTTCAAACCTTTGCAATTGAGTTTTTCTTGTCCTTCAAAATTTATTCCACT
TATTTTTCAGAAATGTGAGTGGCTGTCGATTTAAACTCTAATCTCGAATTCTGGATCTCACTTGAATAGATGGCAGCATG
CTGAGGTAAGGCAGATTGGCTTGAGAGCCTCAAGGACAAGGAAGTATTAGAGCTGAGTTACATTCTAAAACCAAGACCTT
GTGAATGTGACATCTTCCCAAGAGAGCATAATTGAGATCCAGGTCAAGAGTCTTCTAATATAAAATTAGGGTGGCCAAGG
AGCAAATTAGAAGTTAAGATATGAACGTATTGGGTTGTGAAGGGCCGGGTGACTTGATGCACCTCGACGCTCTTGTTGGG
CCTCCTTTCTATCCGGCCTAGTAAAAGGTGCGTTCTGCACGACTCTTGAAATCCCCCGTGTGTCCCTATCGGCCTCCAAG
CTGCAACGAAACCTTCCACCCCGCAGTGGACCAAACCCGATCCCCCCCGCGCCCCCTATAAAAGAAAACCGCATTCCCAT
TTCGAACCAAAACCAGCCGCGCCGGTTTCCTCTTTTCCTCCCAGAGCGAGGCGTTAAGGAATCGATCCCCTTCCTTCTAC
AAACCCTATTCTTTGCTGAAGAGACGAACAGCGGAGGAAGATGGGGATTGCCAGGCTGCCGACTGAGCGCGGCCGCAAGA
CCGCGTATGCGAGGAGGAGCGCCGCATTGATGAAGAAGGCCAAGGAGCTAGCTCCCCATTTCGAGCGGCGTCAGCGTCGC
GCGCTCTTCGCCTTCTCTCCCATGGGCATGCCCTCCGCGTTCATCAGCGACGACAGGTGAGAGTCGGACGTACATTAGTT
AATTTCTTGGTTTCGCTTGCTTTAGGGTTCTTGATTTTCATCAATTTCTTTTTGTTTCTTTCTCTTTTTTTTTTAAAAAA
AAAAAGAAGAGGAAAGCCATTAGCTTCAAGATTCCTTTCCATCAAGAACGTTTCTTGATAAAAGATCTATCCAGAAAGAT
GTCTGTGATCAGAAAAAGGATACGGACACTGGTACTTGATCCTTGGTTTCTTTATTTCTCATGACGCCGTATGTTCGGTA
ATGTTGCTGATGCTATTTATTTTGTAGAAATTGTAGTTGTAATCATCCATTCTTCGGTTCACCTCATAGTATAGGAATCA
CCGGCGAAATTCAGGTAAGTAGTGAATTAGAAAATTTAGAAAAAGATTTTGATGCTAAGTAATGGTTCTTTCGTTTTGAA
TCAGATGTTGCCCATCTGGAGGTTGGTTTGATGTCAAAATGGAAGATTGTTTGCTCTGCCTGCTTTTATCACTCATCAAG
TTTTCAAGGAGTGCTATTAGTAATTCTTACAGAACTAAACGAAAAGAGCATCATATGTTTCTCCTATGCAGGTGATGTTG
GGGATTCTGCTGGGTGGGAGATTTTTCTTAAATCTACCATGAACGCATGCCAACTGCTCATATTGCTTGAGAAATTTGTG
AGACTGAAGGTGAGGAAGAACGAAAGGAGGTGGGCTGGGAAAACGATACAGATCTTCTGGTCGCGCCTGTTCGAATATCC
GTGCGACGAGTGCGAAATTTCATCTAACAGCTGGTGGCTTCGGAAGATGGGTGACCGTTGAGTCCGGAAAGGTGAAGGAG
GCGACCATGGGGACGACGGACGGTTCCTGTGGGCGACTGAAATTAACCCGTCGGCGGTGGCTAAGGGTCTTCCACGGCAG
TTGACGTGGACCAGTCATCGAATCTTGGGCGAGGAGCTGGAGACCCTCCAGTGGCACTTCACCGAAGTCCTTGAGTTGCA
ATTGGCGAAAATGGAGAAGGCCAGGAAGGCTTGGAACTCCATGGTAGTGAGTGCGGAGCTTAGAGCGGCGAGTCTCGATA
GAATGAGTCGCCCGAGAGTTGCGTCTAAAGGGGAAGCTCAACTACAAGGTCGGAGCATTTCCGATAGCGGAGAAGTACCA
TACCCTCTGCTTCAAGAATGAGGTGGATCGGTAAGCCGCAATGGAGAACGGGCCGTGGTTGGTGGCTGGCCAACTTCTGG
CCATGCAGAGGTGGCAGCCGGACTTCGTACCTGGTATCAACACGGTGAACCGGGTAGTAGTGTGGATTCAACTCCCACAG
CTCCTGCTAAAGTACTGGCAGAAGGACTCCATCCCAGAGATCGCAACAGTGGTGGGTCGGGCGTTGGTGTTGGACGGCTT
CGCCGATCAACTTCAGAAACTCGAATATGCGAGGGTCAAGATCAAGTTGGATGCCAGGTCCCCTCTCAAGCCTGACGTCT
TCATCAAGGGGCTAACGGAGAAGTTTTAGTAGGCTTTTATCTACGAAAATCTGCCGATCTTTTGTTACAGATGCGCCCGA
ATCGGTCATAGAGAGGGTGATTGCCAGTTCTCTTCCCCATCATTGGTTGCGGTGGAGGGAGCGGGGGTTCGGGTTGCTCC
GAAGTCCATGGTTGTGGAGACCGCCTCGAAGTCCCTGGGACAACCAGTGAAGGAGTGGGATAGGAAGGATGGCCACCCAG
TCTTTGGCCTGTGGCTGGCCACTGACAGGATCCGACAGCCTAGGGCTACCAAGGTGGGGAGTCGGCCGAGGAGGACGACT
AGGTCACTGGCCAAGTCTGCCTCGAGGTTGTCTTCCACTCAATTTGGGTCGAGTTCTCCTAGAGCTAGGCCAAGCTCACC
CAATTTGCTCGGAGTTGGCTGGAGGAGGTTGCCAGAGAAGGAAGGCTTGGCCAGCGACTCGGGAGAGTCAGGAGAAGAGG
TGGGTCAACTTGAGCTGAGCACTGAGTCAAGCTTCGGACTAGTTGTGATGTGGGTCGAGCTCAATTGGTTGGCAAGTTGG
GTCGAGGGCAGGAAGGCCGGGCTAACACCTTGATGATGAAGGCTGAACCAGGCCCGACCCTACTGAAGAGGGCTAGAAGC
CCGCCCAAGGCGCGTGCGGAAGTTGGGCCAAGGGAGTTTGGGCTGGGCAACTAGAGACCCGGATCATCTTCATCTGCTGA
CGGGCACCAGGTTCGGCATGGTGATCGCGAACGCCTGAAGAATCGAAGCTCCTCCCCTCCTCCCATGGCGGTGAATGCTC
GGTCTTCTCGGGTCGGAGTTGAGGGCAAGGGTGGTGCCTCGCGAGCGGAGAGGGGTGGCTTGTCTCTATTGCCCCGAGCG
ACGGCTGCTCCTTCGTCGTCTTATGAGGTGGCCCATTCACCGGTAGAGGCGTCCTCAGCCGGTGTGGAGGCTTCGGAGGA
GTTGGTCGGGGGTCGGAGAGAGGGCGCGATAAAAGCCCCAGGGCAGGAGGGTGTGATGCAGTCCGGATCGCCCGTGGCCA
GTCTGGGTGATGGGGCGTGTGGGGAAGACCCGAGCCCTGGTGGGACAGCTCATGGGCATTTGATCTGTCAATTGAAGCAG
GCCTTGTAGGAGTCGGAGCGGGGAGCTACACTAGTGGTGGGTGAGTCAGCTAATAGAGAGGGGGGGGGGGGGGGGGGGGG
GTAGGGCCTGAGGAAGAGGGCCAATCCAATCCCCAACCTGCAGAATGAAGATCTTGTTATGGAACTGTTGGAGGGTTGGA
AAATCCTTCTTCGCCCCATCCTTCCATAGGTTGGTGCAGTTACACAACCTGGCGGTCTGTGTTCTTTTTGAAACTCGGCT
CTCAGAGAGGAGTCTTCAGCGTGCTAGGCAGGCTCTTCGAGATCTTGGGGCTTTTATGCAGTGGAATCCTAAGGGCTGTC
GGGTGGCATTATTGTAACTTGAAGACAAGAGTGTTGTAACCTTAATATATTCAATGAATGTAAACAACAGGTAATTATGG
TGATTTATGAAGGCAATAGAATTCCATGGGTTCTAGCTACAGTGTATGCCAGTACAAACTTTAGGGATAGAAGGGTCTTG
TGGGAAAAGGCAGCCAAGTTGATTCAACAGGGACATCCTACGGTAGTCGTGGGGGACTTCAAGTACATTGACAGCCCGCA
AGAGAAGTTGGAGGGAGGCCTTCACTAACAAGAGGGAGGTCAGAGAGTTTCAGGACTTTATCATGGCCAATGGTTTGATT
GATCTTGGTTTTTCTGGTCCAAGATTCACTTGGTGCAAGATCCGGCTGGGCCGAGCAAGAGTTTGGGAGAGACTGGACGA
GCATTCGCCACTGTCGGATGGGTTCAGAGCTATTTAGACTACCATGTGATCCATCTTCTCCGAATTGCCTCGAACCACTG
CCCGATCCTGGTTAGTACCTCTCACCTACCCTTTATCGGTGTCCTTTTAGATTTGAGAAGTTTTGGCTCTTATACCTCCT
GGTCTTGAGAGATTGTTTGGGAGGCGTGGCGAGTATCAGTGCCAGGGATGCTATATACAAGGTGTCCTGCAATTGGAGAT
GACCAAGCGGCGATTGAGGCGGTGGAATCAGAAAGAGGTGGGGAATATCTTTAGAAAGATAGAGGAGGTTGAAGCTGCTA
TTGCTAAGTTGCAGTCCCAAGAGGAGCAAGGGGGCTGACGATAGAGGAGTTGGGGGAGCTTAGATCACAGCTGTCCTTGT
ATGACTCGCTCCTTCAGTAGCAGGAGACCCTATAGAGGAAGAAGTCGTGGGTTAAGTGGATCATGGAAGGAGATCGGAAT
ACCAGGTTTTTCCACCAGTCGACGATCATTCGGAGGCAGAGGAACATGATCAGAGCTATTAGGGGATCGATAGTCAGATG
ATAGAGGACCCTGATACCATCAGGTGGGTGCTAAAGCAGTTTTTTAGATCCAGGTGGATAGATCAGGCCGATAGTGAGAG
CCTGACTGACATGTCGATTCCATTGGCTATGGTTTCGGAGGAGAATGCAACTCTGATTAGCCTAATATCTGCCAAGAAAA
TCTAGAGGGCATTTTGGTCCCTAGTCGAGGACAAGGCTCCGAGGCTGGACGGTTTCTCCCAGTATTCTTCAAAAGATACT
AGACAGGATGTGGTAGAGGCTATTCAGCAGTTCTTCAGCACAACAGTGATGCATGTAGATTGGAAGTGAACCTTCGTCAC
CCTGATTTCAAAGAGGCAGGATGCTATGGAGCCGTGCCACTGTCGTCCGATTAGCCTCTGTACTACTCTGTATAAGGCTA
CGACAGATTCTGGTGGCTAGATTGAGGAGCATTCTACCGAGGCTCATCAATTCAAAGCAAGGAGCCTTTGTGGGAGGTCG
AAGCATCACCGATAATGTGCTTATTGCCTAGTTCATGTACGATCTCCAGAGAGCGCTGAGCCGGAGGAGTTTGATGGGGA
TCAAGCTAGACATGGACAGGGCCCATGACATGATGAGCTGGGGCTTCTTGTGGCACTCGCTGGTGAGTTTTGGATTTCAT
GAGGCTTAGATTGGTTGGGTGTTGGGGTGCGTTAGGGCTCCTTCCTTCGCCACTTTGGTGAATAGCACGCCTACGCAATT
TTCGAGTCTTCTGTTGGACTTTATCAGGGATGCCCACTATTTCCACTGCTCTTCATCATTTGTGTAGATTCGTTGTCTAT
GNNNNNNNNNNNNNNNNNNNNNNNNNNNNNNNNNNNNNNNNNNNNNNNNNNNNNNNNNNNNNNNNNNNNNNNNNNNNNNN
NNNNNNNNNNNNNNNNNNNNNNNNNNNNNNNNNNNNNNNNNNNNNNNNNNNNNNNNNNNNNNNNNNNNNNNNNNNNNNNN
NNNNNNNNNNNNNNNNNNNNNNNNNNNNNNNNNNNNNNNNNNNNNNNNNNNNNNNNNNNNNNNNNNNNNNNNNNNNNNNN
NNNNNNNNNNNNNNNNNNNNNNNNNNNNNNNNNNNNNNNNNNNNNNNNNNNNNNNNNNNNNNNNNNNNNNNNNNNNNNNN
NNNNNNNNNNNNNNNNNNNNNNNNNNNNNNNNNNNNNNNNNNNNNNNNNNNNNNNNNNNNNNNNNNNNNNNNNNNNNNNN
NNNNNNNNNNNNNNNNNNNNNNNNNNNNNNNNNNNNNNNNNNNNNNNNNNNNNNNNNNNNNNNNNNNNNNNNNNNNNNNN
NNNNNNNNNNNNNNNNNNNNNNNNNNNNNNNNNNNNNNNNNNNNNNNNNNNNNNNNNNNNNNNNNNNNNNNNNNNNNNNN
NNNNNNNNNNNNNNNNNNNNNNNNNNNNNNNNNNNNNNNNNNNNNNNNNNNNNNNNNNNNNNNNNNNNNNNNNNNNNNNN
NNNNNNNNNNNNNNNNNNNNNNNNNNNNNNNNNNNNNNNNNNNNNNNNNNNNNNNNNNNNNNNNNNNNNNNNNNNNNNNN
NNNNNNNNNNNNNNNNNNNNNNNNNNNNNNNNNNNNNNNNNNNNNNNNNNNNNNNNNNNNNNNNNNNNNNNNNNNNNNNN
NNNNNNNNNNNNNNNNNNNNNNNNNNNNNNNNNNNNNNNNNNNNNNNNNNNNNNNNNNNNNNNNNNNNNNNNNNNNNNNN
NNNNNNNNNNNNNNNNNNNNNNNNNNNNNNNNNNNNNNNNNNNNNNNNNNNNNNNNNNNNNNNNNNNNNNNNNNNNNNNN
NNNNNNNNNNNNNNNNNNNNNNNNNNNNNNNNNNNNNNNNNNNNNNNNNNNNNNNNNNNNNNNNNNNNNNNNNNNNNNNN
NNNNNNNNNNNNNNNNNNNNNNNNNNNNNNNNNNNNNNNNNNNNNNNNNNNNNNNNNNNNNNNNNNNNNNNNNNNNNNNN
NNNNNNNNNNNNNNNNNNNNNNNNNNNNNNNNNNNNNNNNNNNNNNNNNNNNNNNNNNNNNNNNNNNNNNNNNNNNNNNN
NNNNNNNNNNNNNNNNNNNNNNNNNNNNNNNNNNNNNNNNNNNNNNNNNNNNNNNNNNNNNNNNNNNNNNNNNNNNNNNN
NNNNNNNNNNNNNNNNNNNNNNNNNNNNNNNNNNNNNNNNNNNNNNNNNNNNNNNNNNNNNNNNNNNNNNNNNNNNNNNN
NNNNNNNNNNNNNNNNNNNNNNNNNNNNNNNNNNNNNNNNNNNNNNNNNNNNNNNNNNNNNNNNNNNNNNNNNNNNNNNN
NNNNNNNNNNNNNNNNNNNNNNNNNNNNNNNNNNNNNNNNNNNNNNNNNNNNNNNNNNNNNNNNNNNNNNNNNNNNNNNN
NNNNNNNNNNNNNNNNNNNNNNNNNNNNNNNNNNNNNNNNNNNNNNNNNNNNNNNNNNNNNNNNNNNNNNNNNNNNNNNN
NNNNNNNNNNNNNNNNNNNNNNNNNNNNNNNNNNNNNNNNNNNNNNNNNNNNNNNNNNNNNNNNNNNNNNNNNNNNNNNN
NNNNNNNNNNNNNNNNNNNNNNNNNNNNNNNNNNNNNNNNNNNNNNNNNNNNNNNNNNNNNNNNNNNNNNNNNNNNNNNN
NNNNNNNNNNNNNNNNNNNNNNNNNNNNNNNNNNNNNNNNNNNNNNNNNNNNNNNNNNNNNNNNNNNNNNNNNNNNNNNN
NNNNNNNNNNNNNNNNNNNNNNNNNNNNNNNNNNNNNNNNNNNNNNNNNNNNNNNNNNNNNNNNNNNNNNNNNNNNNNNN
NNNNNNNNNNNNNNNNNNNNNNNNNNNNNNNNNNNNNNNNNNNNNNNNNNNNNNNNNNNNNNNNNNNNNNNNNNNNNNNN
NNNNNNNNNNNNNNNNNNNNNNNNNNNNNNNNNNNNNNNNNNNNNNNNNNNNNNNNNNNNNNNNNNNNNNNNNNNNNNNN
NNNNNNNNNNNNNNNNNNNNNNNNNNNNNNNNNNNNNNNNNNNNNNNNNNNNNNNNNNNNNNNNNNNNNNNNNNNNNNNN
NNNNNNNNNNNNNNNNNNNNNNNNNNNNNNNNNNNNNNNNNNNNNNNNNNNNNNNNNNNNNNNNNNNNNNNNNNNNNNNN
NNNNNNNNNNNNNNNNNNNNNNNNNNNNNNNNNNNNNNNNNNNNNNNNNNNNNNNNNNNNNNNNNNNNNNNNNNNNNNNN
NNNNNNNNNNNNNNNNNNNNNNNNNNNNNNNNNNNNNNNNNNNNNNNNNNNNNNNNNNNNNNNNNNNNNNNNNNNNNNNN
NNNNNNNNNNNNNNNNNNNNNNNNNNNNNNNNNNNNNNNNNNNNNNNNNNNNNNNNNNNNNNNNNNNNNNNNNNNNNNNN
NNNNNNNNNNNNNNNNNNNNNNNNNNNNNNNNNNNNNNNNNNNNNNNNNNNNNNNNNNNNNNNNNNNNNNNNNNNNNNNN
NNNNNNNNNNNNNNNNNNNNNNNNNNNNNNNNNNNNNNNNNNNNNNNNNNNNNNNNNNNNNNNNNNNNNNNNNNNNNNNN
NNNNNNNNNNNNNNNNNNNNNNNNNNNNNNNNNNNNNNNNNNNNNNNNNNNNNNNNNNNNNNNNNNNNNNNNNNNNNNNN
NNNNNNNNNNNNNNNNNNNNNNNNNNNNNNNNNNNNNNNNNNNNNNNNNNNNNNNNNNNNNNNNNNNNNNNNNNNNNNNN
NNNNNNNNNNNNNNNNNNNNNNNNNNNNNNNNNNNNNNNNNNNNNNNNNNNNNNNNNNNNNNNNNNNNNNNNNNNNNNNN
NNNNNNNNNNNNNNNNNNNNNNNNNNNNNNNNNNNNNNNNNNNNNNNNNNNNNNNNNNNNNNNNNNNNNNNNNNNNNNNN
NNNNNNNNNNNNNNNNNNNNNNNNNNNNNNNNNNNNNNNNNNNNNNNNNNNNNNNNNNNNNNNNNNNNNNNNNNNNNNNN
NNNNNNNNNNNNNNNNNNNNNNNNNNNNNNNNNNNNNNNNNNNNNNNNNNNNNNNNNNNNNNNNNNNNNNNNNNNNNNNN
NNNNNNNNNNNNNNNNNNNNNNNNNNNNNNNNNNNNNNNNNNNNNNNNNNNNNNNNNNNNNNNNNNNNNNNNNNNNNNNN
NNNNNNNNNNNNNNNNNNNNNNNNNNNNNNNNNNNNNNNNNNNNNNNNNNNNNNNNNNNNNNNNNNNNNNNNNNNNNNNN
NNNNNNNNNNNNNNNNNNNNNNNNNNNNNNNNNNNNNNNNNNNNNNNNNNNNNNNNNNNNNNNNNNNNNNNNNNNNNNNN
NNNNNNNNNNNNNNNNNNNNNNNNNNNNNNNNNNNNNNNNNNNNNNNNNNNNNNNNNNNNNNNNNNNNNNNNNNNNNNNN
NNNNNNNNNNNNNNNNNNNNNNNNNNNNNNNNNNNNNNNNNNNNNNNNNNNNNNNNNNNNNNNNNNNNNNNNNNNNNNNN
NNNNNNNNNNNNNNNNNNNNNNNNNNNNNNNNNNNNNNNNNNNNNNNNNNNNNNNNNNNNNNNNNNNNNNNNNNNNNNNN
NNNNNNNNNNNNNNNNNNNNNNNNNNNNNNNNNNNNNNNNNNNNNNNNNNNNNNNNNNNNNNNNNNNNNNNNNNNNNNNN
NNNNNNNNNNNNNNNNNNNNNNNNNNNNNNNNNNNNNNNNNNNNNNNNNNNNNNNNNNNNNNNNNNNNNNNNNNNNNNNN
NNNNNNNNNNNNNNNNNNNNNNNNNNNNNNNNNNNNNNNNNNNNNNNNNNNNNNNNNNNNNNNNNNNNNNNNNNNNNNNN
NNNNNNNNNNNNNNNNNNNNNNNNNNNNNNNNNNNNNNNNNNNNNNNNNNNNNNNNNNNNNNNNNNNNNNNNNNNNNNNN
NNNNNNNNNNNNNNNNNNNNNNNNNNNNNNNNNNNNNNNNNNNNNNNNNNNNNNNNNNNNNNNNNNNNNNNNNNNNNNNN
NNNNNNNNNNNNNNNNNNNNNNNNNNNNNNNNNNNNNNNNNNNNNNNNNNNNNNNNNNNNNNNNNNNNNNNNNNNNNNNN
NNNNNNNNNNNNNNNNNNNNNNNNNNNNNNNNNNNNNNNNNNNNNNNNNNNNNNNNNNNNNNNNNNNNNNNNNNNNNNNN
NNNNNNNNNNNNNNNNNNNNNNNNNNNNNNNNNNNNNNNNNNNNNNNNNNNNNNNNNNNNNNNNNNNNNNNNNNNNNNNN
NNNNNNNNNNNNNNNNNNNNNNNNNNNNNNNNNNNNNNNNNNNNNNNNNNNNNNNNNNNNNNNNNNNNNNNNNNNNNNNN
NNNNNNNNNNNNNNNNNNNNNNNNNNNNNNNNNNNNNNNNNNNNNNNNNNNNNNNNNNNNNNNNNNNNNNNNNNNNNNNN
NNNNNNNNNNNNNNNNNNNNNNNNNNNNNNNNNNNNNNNNNNNNNNNNNNNNNNNNNNNNNNNNNNNNNNNNNNNNNNNN
NNNNNNNNNNNNNNNNNNNNNNNNNNNNNNNNNNNNNNNNNNNNNNNNNNNNNNNNNNNNNNNNNNNNNNNNNNNNNNNN
NNNNNNNNNNNNNNNNNNNNNNNNNNNNNNNNNNNNNNNNNNNNNNNNNNNNNNNNNNNNNNNNNNNNNNNNNNNNNNNN
NNNNNNNNNNNNNNNNNNNNNNNNNNNNNNNNNNNNNNNNNNNNNNNNNNNNNNNNNNNNNNNNNNNNNNNNNNNNNNNN
NNNNNNNNNNNNNNNNNNNNNNNNNNNNNNNNNNNNNNNNNNNNNNNNNNNNNNNNNNNNNNNNNNNNNNNNNNNNNNNN
NNNNNNNNNNNNNNNNNNNNNNNNNNNNNNNNNNNNNNNNNNNNNNNNNNNNNNNNNNNNNNNNNNNNNNNNNNNNNNNN
NNNNNNNNNNNNNNNNNNNNNNNNNNNNNNNNNNNNNNNNNNNNNNNNNNNNNNNNNNNNNNNNNNNNNNNNNNNNNNNN
NNNNNNNNNNNNNNNNNNNNNNNNNNNNNNNNNNNNNNNNNAGTGTCGTAGAACTACATCTTGTGTTATAATTATTACCA
TGTAAATATTTTCTGTATCATAAAATCATGCCATATAACTAACTAATTTGCCAGGGCAAATATGCACTCTTGAATTTGAA
TACCGGCAATAAGACCGAAGGTAAGGAATATTTGTAGGGAATTCGTCTACAGGTCGGCTTCCCAAGTGTTCTCTAATTAC
AGCAGTGATATAATCATTAGATGTACATATTTTATAATAAAATTATGCCACTTAAAAAGAAATCTTATTCACAAAAAGAA
AAAAAAACATAATTGCTGGAGGTATCTGATCCAAGTGCATTATGCTAACATTCAAAGGTCCAGCAATCAGCTTTCATTTA
ATTTTAAGCCTCACGCTACCTGTTTCTATTATTTTCAACTGCGAAGGGAACAAGACTTTTGCAGGGTTCTACCATTCTGT
CAAGAAAAAAGATTTATTTCCCCCTAAAACGTTCACCAATTTCCATATATGCAAATGAGGAAGATTTCTGGGTTGTCATT
TTTAGCGAAGCTTTTAGGCGCTCCCCAGTTTGGCCTGATGTTAGAAAGGAGATTTGTCTGCTTACATGAGCATGATTTCA
ACAGGGGTGAGCGGACCAGAAATCTAGAAAAAAAAAAGGGCAAGCAGCTGAAATCACAAAAATAAATAACAAAAATTGCG
AGCCAACATACTCGACTCACCCAAATGATGCAATTGTTTGAGCCAATATCCTCAATCTACACGTGATGCATGGTTAAAAA
GATGTTGATGCATATTGGCAAAATGGCATTCTTTGAATATCCTCTTTCCAATTACAACATCGCATATTCTAAATCCATAA
TACGCTAGCGATTGCAGTTTGGGGGCACTCAAACCCCAAGAACCAGAAAGCTTTGAAAAATTTCCACTAACATCGTTCTG
AACACCATGCTGACAGAGGCATGTTATTCAATAAAGCAGCTTGGAGAAAATTGTATTTAAAGAACACCAGTGAAGAAATA
TATACATGGAAGTTGTATCTCATCTGTCCAAATTTTGTGGCTAAACATTGTTCTCCCTCTTTGTAAATGACCCGTGAAGC
CTCAGAAACAATGAATTGCTGACAACAAAGATGGAGCTCAAGGCCATCAAGCCTCCTGTGGAACAACTGTCAAGTGTCAT
TATTGTTCACAACCCCTGTATCTATTCTTTGTAATCAGTTCATACAAACTGCAGGAGATGATCCAAAAAAGGTTTTAACT
GGCTCGTGCAAGATACACCACACCAACCCAATGCCATACCAGTATGGTATGGGAGTTCAGTACAACCTTGTATGAAGGTG
GTACAAATGATGAAATGACTCCAACAATATACCATGTGTTAGTATAAAAGCAAACTGTACCATGCCCATCCATACCGGTA
AGGTATCGGTCAATGATCTAACGCCCAAACTTAAAATGGCTCATCCCTTATTTAATAACTTCTTTGATGCAAACTATTTT
AATAAGGGGCCCTGTGTACTTGCCTGAAAGTGATGGAGTCATGGCAAAATCAAATTGTGGAAGCAATACACCTGCCGCAA
TAGGGATGGCAACTATGTTATATGCTATAGCCCATGCTAAATTCTGGTGGACCTTTGCCATTGTTGCTTGAGCAAGGGAT
AGAGCATCTACCATCTGTACATGAAGACAGTTTGATATTGAATTAAGAACAGTATAAAAGAGCGGAGTTATTTTTTCCAA
CAAGGAATTGCATGATAAAGAGGAAATGACATTTGCATAAATTAAATATGCATATACTTTTACATTTATGTTAGTATATT
TTTATAAAAATGCTTAGTAGAAGATTTAGAATGCAAAAGAAAATAGAAGTAATATTTCTTACATAAGTAGGTTTTTACTT
GTATCCAGACAAGAGGAAAAGAAGATGAAATTGAGAGGAGATTTCAATTATCTCACTAATCACTAACTAAAATAGGAATA
TCACTCTTCATCAATGCCATTAGCTTATGCAACAAAGGAACAGATGATACCTATTCAAACCAGATATTATCCAAGATAGA
ACACAAACATATGGAATCAAATCGAGAAAGAAGATGTCTAAGCATCCAAACCTCACGTAGTAAAAATAGGAACCACAACA
CTAGCAGATGAGATACATCATCAATCCTTCAACTAAAGTAGCACCTACAATTGTTTCTTCTTAAGATATATTGGCAGGCA
TCTGTTGTGGCTGTTGCAGGAAGGCAAGACGGGGAAAAAAAATACTCTTTTCTTTTCCTTTCTTTGGGTGCAGGGAGGCA
GGGGTGATGGTGGGATGACTGATTTATGACACAGGAATTTGGTTTGGTTGCTACAGAGATGTTTGGAAGACTGTGCATAA
AATGATAATTTGGTCTTCCTGTAACAACAACATAATTGGTTGTCAAGTCACAAAACTTAGAAATAATAGCAGATACAACA
CCTGTCCAAGCCTGTTGCCCAAAAGAATCACAGATGCAGCATCAGATGCAGCGTTCTCTTTTGCTTCAATTTGTAAAGCA
ACTCCCACATCAGCGAGTGCCAAGGATGGTGCATCATTTATCCCATCGCCAACCTTAAATACAAAAGGAGAATATGATTT
AGCTATTTTTGATTGTGCTAATATTGCATTCTATATAAAATCATTTAGAAATGCATTAGATGGGCTGTATTTATGCCTCA
TTAATGATATGATTAAAGCTATCTCAAACTTAAATGCTGTTCACCATAGCAACACGATGACCCTCAGTTTGCAAACTTGA
TATGATGCTTGATTTCTTCTTTGGAGTTAAGGATGCCTTTATATTTTGATGTCCAATTCCAACCATCTTGCCGACACTTG
CCACTGCCTCTTCCCTGTCACCTGATAAAAGGACTGTCTTGATTCCCTTTTCCTGCAGCCTTTCAATCCAAAGGAATAGG
CATAAGCATTAGATCTGACATTTCTAAGCAGAAAATTATGCATCTTGCCTAGATTTTGAAGCCAACGATCTTGTAAAACT
CCCAAATTTATCAAGAATCAGGAAAATTAAGTGGCTGCTGACCCAGCAAAAAATTACTAAACTGAAAGAGCAAGGATAAC
AAAAATCCAGCATGGTTGAAAAAGCTGAACATTGATAACAATTCACTATCAAACATCAATTGATATATGACTATGTGGGT
TGATTATTTAGAAGATATACCTATCCACTGTAGATTTTGCATCATGACGCAGAATATCAGATATTGCTATAGCACCTATT
ATGCCTTCTCCTTCACGCCCAACAAAAACGATTGAGGTTGAGTGGTTTGATGATGTCACTGGAGATGACAGGCATGCTAT
CCGATTTTCTAGATCCATCAATTCAGAGTGTGATGCTTTATTTTGAAAACGCTCATGGACCCAATTCATTGTACCAACAG
CAACCAAACAACCATCAATTTCTGCTAAGGTACCAAAACCAGGCTCTGTCAACTGTCCTTTTGTGCTAGGGAGTTCCAAA
TTTAATAACTCTGCTTTGGTTATGATAGCCTTTGCAATTGGATGTGATGTTGTTTTTTCCACTGCAGCAGCTAGACGGAG
GATTTCAGATTCTTTATAAGCCAAAGAAGCAACAGCCATAACAACAGGTTTTCCTTCTGTAAGGGTTCCTGTCTGAAAGT
CAAAACAAACAAGTTGCGAAAGGAGAGAAATACAAAGTAATATTGGAGCAAAACTTGCAATTCTTTGACAATATATCTTT
TCTAGTGAAATATAGAAGTGAAAAAAAAAATAGTGGAGTACTTTGTCTAATGCAACGACATCTATCCCAGCCAGACGCTC
CAATACATCACCTCCTCTTATAAGAAGTCCTTGTTTAGCCCCTAGTCATGAGTTGATGCAACAAAAGTAAGCTTCAAGGC
ATAGTCTCATGAAGACATCAAATCATATCTAGCACACTGGGAATTGGCCATAAGAAATGATACATCAAATATAATACTTA
TGAACTCAGTTGATGTTGGGGGGGGGGGGGGGATCCATTAATTGACTAACAAACTTAACAGTCTATGCAGTGTCACCTAA
ACCAATTTTATATGCTAGAGAATGATGAGGAATTGATATCTCCAAAACCGATAACAACATATTTGAATTAAATGAGTCCA
CCATCTTTGGTAGGGTGAAAATCAGGTTCTTACAATTGGCAGAAAAATTCTTGCATATGTGAACCAAACAGATTAGACAC
AGTACCTAGAGAGGTGCCTACTAAGATAGCTGTGGGAGTAGCTAGACCCAGCGCACAAGGGCAGGAAACAACCTGAAAAA
GTGATAGCCATTAATAGAGCAAATGCTAAGAAACAAGAAGGTGACGAACATGCACGTAAGTTTGCTTGTATATTATATGA
AAGTGCAGAATCATTTGAAAAGAATATTGAAGTAAAAGAATACATAATTTATCAGAACAATTTGGATCAAGTACTTTGGG
CTCAAGTGTGAGTTTAACAAGTAGAAACACCTTATCAAATGATATGGACATAATTTTTATAACTAATGAACAATTTGCAC
TCCTATCAAATGTAATGTTAGCAGCTCAACATGACCAGGAATTTTTTGTCATCTAAAATAGTTTATTGTCAAACTTACTA
GTACATCCGTGGAAAGTTTCAAGCTTAAAAGCAGTGAATTCCCATGAGGACCTGCTATGTCATTAAGCAAGACTTCCGGA
AAGATGTGTGACCCAATATAATACCTGTACAAGTGTGTAGGAAACAGAAAACAGTAGTTTAGAACAATATGCAACTATTA
CTCTCACCAAATGCAAAACCACTAAAAGATGAAAGAGTTTTTTCTCCATTGATCCAAACTAAAGTAAAATTGTTCACTAC
CTGCTTAAAAAGACGATCTTCTTTCATGCTAAGCAGGCTAGAAATTCATGTCATAAATATAACCAAAAAGACCAAATAAA
TAAGCCTAACAAATAATGTGTACAGGATCTTCAATTTAACGCTATTATATTAAGGGATGGGCTACAAGTATATTCCACAT
ATACCAAGATTACATAAATATGCGTTGTACTATGAATTATTTTATACACATGGGCATATATATATATATATATATATATA
TATATATATATATATGCCTCCATGTGAGAGACTTAACCATCGATTGTTTGCATCGAGTTTGCACCATGCAGATAGCAATA
TTGATGAACATAATTGAGTAGAATTCTCTTATTGTCAAATATGCACATTCATAATTGTGTAGTATGTTCAACTTCGTTCA
AAGCAAGAACAACTATAAATGATGCAACAAGTATAGAACTGCATCTGGAGTTGCGAAAATTATTATCAGACTAGTGCTCA
GACACTTAAAAAATAATCTGTACAATAAATTATGCCCAAAAGCTTCTACACCTACATTGAAAACATACAAAAGGCATGAA
AAGTTTCTTGTAAGATTATATAGGTTAAAAATTGGCTGAAAAGCAAAACACACCAGAAAGCAAATGTTGCAGTTGACAGT
GTCATCACACTGTACACAAAAGGCCCAGCAATTGAATCTGCAAGCCTCTGGATAGGTGCTTCTTGAGCTTGTGCATCTTC
AACCTGGGAAAAGGCAACACAACCAGTTCCTTTTATATATCAAAAAGGAATCCATTAATGTTCTAGGAAAAGAATTATAT
ACCAACCATTTGAATTATTTTTGAAATTGTTGACATAGCACCAGTTGTCGTAGCTTCAATCCTTAGAGGGCCATCCTGGA
AAACAGAACATTTGGAACAATTTTAGATGCATGAATTCTAAAATCAATCTAGCCAGGCAGTCATGGCAGACCAAAAAAAT
GAAGCAGGTCACAGTGGACCTACTACATTTTCAAATAAATTTCTAATGCACATCATGATTAATTAAGAAATTAAGATCAA
CCATTTGTTTCCTAGTTATGTAAGTGACAAGAGTAAATTGAATAATTTACTTAAACCGTCAATCAGGTTTTCAAAGAAGG
AAAATTACAGTATTAGATATTGAAATGTTTAGATGTGGCGACAAGGAGGGAGTGTCTCGCTTGTTAAAGGCCAAGACCAC
TACTAGCGTTTTATGTCCTTTAATTTCTAACCTAACTACCAAGGCACCAACTCCAACTACCTAGGATCAAACCTTAAATC
CTTTTCTGCCATTCATTTCTAATGAACACTAATCATTAACATTTAATCAGGCCTGTATTATTCTTTCTGCAAGATGTACA
TCCATGTAATTTTATATAGTTCCCCCATGACCTTCCTAGCCTTGATTGCATCCCTCTTCTTATTTGTACCTCTATTTTTC
AGTGTACATGATCAAATTATCTGTATGTAGTCTAAATCTATATCGTCTGTAGCTCCAACTCTTCAGCTTCCTTTAAATCC
TTTTGCAACCTTATCCTCAACGCACAGTTATCTCAGCGCCCTTATCCCACCAGACAGAGAGAGAGAGAGAGAGTAAATCC
TTATGTCTCCTTAGTCACGACAAGCTCAACCTTCTTAAATATTTTTAGGGAGTCAATTTTTCAAGTGGCACAATTGTCAT
ATACAATATTCAATGAGATATTGTTGTGCCATGGAGGGCCTAAAATGGTGAACAAGAAATAGCTGTTTAAAGGAATTGTG
CTGAAATCTCTAACTAATCTTGGTAAGAATAATCTTATTCCTTATATATCTGCAAAAGATATGCTTGTAAGTAGTAATGG
TATCTCAAAGTGTTCCTAGAACTGGCAATCATGTCATTTGAATGATAAAGTTTGATATTAAAATGGAATCCAAATATTTT
ATTGTATTATTTTATTTTGTGAGAGAATAGAACTGCAAGTTTGCTGCCATATCATTATACACTTCATAGTTAATCCATAC
AATAACTCCCAGATGGCAGTGCACCATGTTAAGAATGAGCATACCCAGTTTACTGTTCCTGCAGAAACATGCAGACCTCT
TTCCTTGAAAACAGGAAGAGATTCCCCTGTGAGCATTGATTCATCAACAACACTTCTCCCTCCAAGAACCTTTCCCTGCA
TGGCAAACAATCCAGATGGTCACAATACCCATTTTTGTCATTAACATAATACAACTAAATTGATCGGTTACAGCAAATTG
ACTGGCATCTAAATGAGACCAGAGAGGTTTCCATAAAATCTGGATTGCCAAGGGCATCTGTTATTTATGTACTTGTTCTA
CTCATTCTAGGAGATGAGACCACAAAAATTAAAGTTTTAAATAGATATATTAGACAAAGGGCTTGGAAATATTTTTGAAG
GATCCATTTCCTTGGACTATTGACAACTAGCAACACTTTCACTGTTTCACACAGTATATTGCACTTGGTTTGCAAATGGA
AGTCTTAAGTACAGCAAACTCCAGTAAGCATTTTATAGCAGGATGTTAGTATCATCTTTCTCTGCTGCAGAACATGAAAC
TCCTGCCATTAGTCATTTTTTCTAAGAATAAATAAGTAAAACCTTCCAATTATTGAACAACCTAGAAACAGAACAAGTAC
CGCATGATTGCATGACATATCACATCATCAATTCTGCAAATGTTCAACATTATACCATATGGTAACAACAGACATGCCCA
TACTTTAGTTATGATGATACTATACCAAAAGGCATATAAAGTGGCGGCAACAATCATGACAAAATTCAAGAGGAGAGGGT
GAATGTGAAAGTAATATAATCTGTGACAATGGTGAGTCAATAAGCAAAAGAAGATGCAAAAAGGCAGAAGTTGAGGAATG
AAAATTTATCAGAAACAAAATAATGCGGCAAAAGTGAATTCATATATGATATACCATATGCGCCAAAAACATGGAGAAGT
TAAATGCTTTAGCAACATACATCCACTGGAATAGTTTCCCCAGGCAAAACCAATATTGAATCTCCAACACGAACATCATC
AACAGGGACTTCAATGCTTATTGCATCTGTACTTAATGCATTATCTGATGAAGGATCCTCTTCGGAGGATGTAATTACTA
GCCGTGATTGAGAGGATACCAATGACTGCAGGAAAAAGCATTATATTAGAGGAAGTCACAAGTAAGTGTGTTCAGATATT
GTTGAACTATTATTACCATTACTGCTTATAGCTTGCACTTACAAAATTTTGAAACAGATTTTGATGTTGAAATTCAGATA
TTGCATCAGTACTTAAAATGCTAGCAGATAAAATATCATCATTGGAAGATGTAATTACAAATTGTGACTGAGAGGATACC
GGTGACTCCAAGGAAATGCATTAATAGGAAGTTTTGCAAGTGTCACTATTTAGATAACACTGAACCATCATTACCAAAAT
TACTATTAGTCTGCATATAAAAGAAAAGAGGCTTTTTGGAAATTAAAGTTGGATGTTGAATTTGATGAGCTGATTCAGAA
AGATTTTTTTTCTTTATCCTTTCCCCATGGACATAACTATAAATCTTTGTCCCAATTATATGATCGGCTTGTGAGTTCTT
GTTCATCAATCCTTACAATTAATGAAACTTTAGTTATGAACTTTTGGCTGCAGGAAATTTAATGATGACTTTCACATCTC
CAGGCTCTATATTTTTAATTGAATGCTTATACTGTCTCTCAGGTTTCATTCGTCAGCATTATTTATATTTAAGTTTTTTA
TAGTCCTTTAACAGAAGATGATGATGATAGGTGCAACTGGTGTGACAGGATACGTGTTAACTGACTTTCACTTATTCTCA
AATTACACAATGATCCCAAGTAAACTTAAAAGGGTATCAGATCCAGCCATGTGGTAAACGACGGAATAAATATATTATGA
AACAAATTGCTCAAAGGAATATATTATGAAACACAAAACTTACTAAAAGGTCATTCATATCACTAGATGCCTTGAGTCTA
GCTCGTTCTTCAAGAGAACGTCCCAGAAGTACAAAACCAAGAAGCATGATCTGCATGCTACAAAACAACTTCCTTGGATG
AGAAAAAACATTAAAAAAAAAAAAAAGAAGCAAGCTTCTGCTTTTGTAAGAAATAAGTCTGAACTATAAAATTTATTATC
CATACATAAGAATTGTCTGTAATTGATATAAAAATGAAATATACAAAAGCAGTGAAATGCTGAACCCAATCCCACAAAAT
AAATCACAGCCAACATCCCATGGAGCAACAGTTATATTGTGATCACCACGGACCCTTGGTTACCATATAAATAATAGTAT
ATGGGCATCATGCCTCTTTTCAGTTAAAAAATCATGCACATCTTATCACTTGTATCATCTCAATGACAGTCAGTCCAATC
CAGCTTTCAATATTTTCACTCTATAATCAGTTTATTCATATGCAGAAAAACCTTAAACAAGAATCGTATCTTTCAACAGT
TTATATTATCCACCATTCGTCATATATAGACACTATTGGAGTCAAAATATTGCATTGCTCTAGTCACTCTCCACTTTCTT
GTGTGGGTGCAAACTTAAGTGCATCCTCATGCTATCTGGTGCCAAGGTTACGATCTAGTTTAGGTAATATCAGTAGGAAG
CAAGAAACATCAAAAATTGGAAAGGAAGCATCATGACCAGATCCTACACGATAGCACGCCTACCTTTAAATGATACACTG
GATTTGTTGCCTTTTCCTTCATATAAGCACATAGCTCACTTAACCAAAGACATTAAATTTTTTGATTTCTCATTCAGCAT
CAGTCTGATAGGTCCCTCACTTCCCTGTCTACCATCAGTGGGTAGCATGTGGATTTCAATTTTCAATTTTCACAGTACCA
TCAGCACAGGCAGGAGAAGGGGAAGTGATGCTATGTGACAGATGTGCACATTAAGGGTATTGTTTTGGATGTCTTTAAGT
ACATGTAATGAGTGTAATTGTCCCACTAAAGGACTACATATTTTTTCTCCACAAAAAAATCCCTTTAAACATAATCAGAT
AAACCTCAAGAATGGAACTTCCGATGCAGTTAATCTGCACCAGATCATTCATATGAAAGTTAAACCCATTATCAGATAAG
GTTATAATAAATCAAAATAAAACAACTCACCGGTTCATCAAAAAAGGAAGCTTCCCATTCAAGTCCAGGATTCAATAGCG
ACACCTGCATAAGTAAAAATATAGAGGAACCAGTAGATTGAGCATGCTTAAAAATGGAGAAAGGGGGTTTTACTAATAAG
AAAACACCCATCCTGCAACAAACTCGTAAAATCAACTCAGCTATGAAAAGTGCACTTACTGCACTAAGAAGGAAAGCAGC
AATAGAGCCAAATCCCACAAGAGAATTCATATTTACCGACCCCTTTGCAAATGCTCTAAGACCATCGAAAAGTAAATCTG
CATAGTGAATTTGAAATGTCTTAGACAATCAACAAAGTTAGATTTTCTAACTTATTTTCATTTGTACTTTCTTTCAGTAT
ATTTTATACCATGGTTCCAAATCCCTGTGGGACATCTCATAGGATGCTGGGATGAGGTACTATCTCACATTCGAGACAGG
ACCATCCCTCTATTATCCTATTATCTCGAGCGGTGCATCCTAAGACATCCCCTTTTCTATGTGTTGGGACAGGGTGGGGC
TGCCGAAGCTTAGCGTTCCACAGAAAAATTGGGACGGCCCTGTCCTATGAGATCTAAAACCTTGTTTTTCATTATATAAT
TATTTTATTTGTTTATGATAGGAAAGAAGAATTTTTATAACAATTTTAAAGTAGATTTATATAACCATGTTTACATATTC
ATATTGAGTCATATAATTTTTGTATGGTCTATAGTTTACGTGGAGACCATGTATTTTATATGATAACTATTTTGCTTCTA
CTGAGAATGACCACATTTATTTTATTGTATTATATTGATTTGTGAACTATTATTAATGGTTGACCTCTCTTGTATGTTAT
TTTTGTGAGGGTCACCATTCAGGACACATTTTAAAAGTCTTTTTTGCAGACTTCATAAGAAGTTACAAATATTCTGATAA
ATCTCTTTGTGCAGAATATTTTGAATATGCAGGGTCATTCTACCAATTGAACTCTTTGCAAAGAAAGCGTAAAAGTATCA
ATTATTAGTGAGCTTTCACTTTCTGTCTTCATAAGGATATATATTTCTTTTCGAAACAAAAATATATGATTGTCTTGATG
TCTTAAGATACCAGCAGATCTGTTTGGAGTTTTTGAGAGAATTTAAACCCATATACGAGAAATGTTGGCTGAGCAAACTT
TTCCTACCTACACCTTTTGGGATGGAACTTGAGGATGACTGGTGATTCTTTTAGATCACCTAGTCACTAATTTTATTTTC
AGATTAGAATCATTTTCCCATTTTATGCCTTCCACCTATTATTTTAGAAGTGGAAATCAAATTCTAAAATTATTCGTTTT
TTTTTAATTATTAGTAAGATTTGAACCTCAGTTCATAGTATAAATATTCAAGTCTTAACTTCCTATACTAAGGTAATGAT
TTTATTAACTTTATATTCAAAAATTATTTATATTTTAGTTTATACAATATGATGATTAAGTCCTGATTTACGACTGATCA
TCACAATTATGAAAAAAAGTCTAAAAATACAATTATGTTATTGAGAAAAGATCATGCAGGTCATAGCAACTTGATTGTAT
CATTCTGAATATCTTCATGTCTTATTATCTTGACCTAGGAAGAGAACATGCATAATTCAATGTAATGTCATCATGAATAC
GCACATTTATGATTATAAGAAAATTATTTATTTATAAGTGCATAAGCTAGTCATTGTTGAATGCTTCGATTTCGTAATTT
TCTAAGTATCAAACTGTTATTTATTATTACGATAAAGATATCTATTATGATCATATATCATGTTGTATACCAAGTCAGTA
TTACTAAGTTATTAACTTAGAATCTTGCAAGATGACAAGATTAATATTTGGATTTGTAAACAAGCCAAATATAAAAAAGT
AGGGAGTAAAGTCCATTAAATGATCACCCAACCTTACTGAATGTAGATTCCATAACAATGGTCCAAAGAGTAACAACAAG
TTGTTTTATGGGTGATTGAAGCAGCACTGAGTGATTTGGAGTGTATTACTCCTTAGTCCTGCTTTGATAAAAAGTGTTCT
ATAGATGCAATAGTAAGAGGAAGGACAGTGATCCTGAATGAGTTCATAGCCAAATTAAGCAGGGTATTCTCATAGCCGCA
ACCTATGAGAATGGCCTGTCTCTAAAGTACTCATGAATCCAAGATCCTAGTGCAAGACTATAGCGTGCTAACCTGAATGA
ACCCAACAAATTCTACATTATGGGTAAATCATTTGAAATGCATATCAAAGAGCCTGTTTCAAGACTATATATTCACCACA
AACTTAGCATATGAAGCATGATATCACTTAGTAAAGGTTCAAACTTGCACGTACCTTTATCCATTGCATGGCATTCATAG
CCCATATGCATTGTTTAAGTATTTACATAATTGTGAAAATTTTAAATCAAGTGCAGGATTGTTGGAATTTTATAATTCAT
GATTTTTATTTTAGTAACTCAAAATTTGAAGTTATTGAGTACTTGGCTTGAAAGAAACAATGGAATTTTTAGAGGAAATA
AGAATATGCTGTGCTTGTGAGCATCAAGGTTGGTAGCTGGTCTCGAGTTGGCCTTTAGTTCTCGAGGAGGAACGAGATGT
TGAAGGCCTTGAGAACCTACCAAAGAGCTTTAAATCAATTGAACCATTCTCTCTCTGCCCCCATTTCCTATCCCCTAGCT
CTCTTGATGTTTGTTTCTTCCTGCTTGTATTTTGTATTCTATTTCCTTTTTTCTTTCTCTTTTCCCAATTATAGGGTGTA
TGTCTCGTTTTTCATTAGTTTAATGAAATTTGATGGGGGATCATATTTCTTAAAAAGTTATTTATATTTTTTTAACTTTT
TCTGGGGATGTCTCAATGAGACATCTCTATGTCAATGGTGGCTATTCACAGGGCAATCCTAAGAGATGTCCCGGATCTTC
TAAAGGCTACTCTTTATGACAATGCCTGTCCTCCCACTAAAGAGATGCTTTAAGCATGTCATGTCTCTTGGAAGCTTATA
AATAGAGATCCATAAGGTAGCATCAGCATAAATCTGTTTGAAAAGATACTAGGAGATGTGAGAAATCCCTATTATGTACA
TCCCCCATTTTAATAATTCTATTTTATCCTATTCCCTTTGCATTTGGACCTAGACTAGTTTAGACTCCCCCTTGAATTGC
CTTAACTCTTATTAGCGTGCACTTTAAGACAATCATGAAGTGACTTGATGTATCTTGGAACTAGAACAGGGTGAAATCTA
CTCCAAAGAAAGAGCTTACCATGACATGCATTGAACAAGCTTTACGTTTCTAAGTTATTATTATTTACACTTTCTTATTT
CAGCATATTCAAACTATTTAATTAGTTTATTTATGTGACAATAAACAAAAACTTTTCCAATATTTTGTTATCACCCAACT
CCCACAACAACTTATGAAAAGAGGCCAAGCCTATTTTAAATGGGTCACAATCATGGTATGTTGTACCAGCATAAATCGGG
CGGTACGGAGTGTACCGTACCGTACTGATTCGGTACCGGTACTCGGTACGAGTGCCGTACCAATACTCGGTACACGAAAA
AAACTCCGTACCGTACCATACTGACATTGTGCTAATGTGGCACTGGTACGGAGTTCGGTACCGAGACGGCGAACCTTGGT
CTCCATCATAATTTTCTATTTTGCCTGACAAATCTACCTAGGTGATCATGGTAACTTCTGTTCAAGCATCTACATAACCG
CCCACACAACAACCTACCATTGTTCTCACCTAGCTTCCAGAAGGACTGAAGATCAAGCGCATTTTCTGAACATGCCTTAA
CTGCAACCCTCACTTTATGCTCTTACAACTGGCACTTTGCTTACAAAGTTATCACTTTTTAGTATTCTACATACTTATCC
ACGTACTTGTAATGTTGCGGAAATATTTTGCAGCCATTGCAATCAGTCTGTCTTCTATTCTAACTATATGGCACATAAGT
TCATTTATTTTAATAAACAGGATTCAAGAAGGTTACTTTAGTGATGGTGCATTAAGTAGTCAACGTATCAGCATTAAGAA
CTATCATACAGAGAATATAGAACATAGGGGAGAAAAATTTGCAGCTGGCCACACAGGTATAAATCAGGGTCTGACTCAGG
ATATTGTCCGGGATTAAACTAAGGTTAATTAAGGAATTGATTATCAGCTATAGTTTTTTTAATGCAACTAGCTACAGAAA
TTTAATACAGTAGCCCAAGTTTACAAATGAAATGATACAGCAAGCTGAAACTTCCAATTTGTCTATTAAGTAGCCTGTAT
GCCATCAATCTAGATTCAATATATGGCAAGATAATATGGATTAGTGACAAAAATACATAAGCCTTCCTCCGAAAAATTTC
AATCCTGTGGAAGTTAGATGTTGCTTATAAAGCTTATCACACAGTCTACCTCATTTTATATTAATCCCCGGAAGCAGGGA
ACACTGTCACAGCATAAAAATTTTGATATAGCATTACGTGGGAATCCATAAATGGACTCCTCTCATTGAATGAAACTGTT
CCCCTAATATCATCTCTCTCTAAACATTTTTCACAGTGAGAGGACATAAGAAGGGTACAAAGACCAAAAAGCAAATACCA
TTATCAATCTCTAATATAATTACATGGGTAAAATCTTAATAAAAAATACATCATACAATTAAAATTATTAATTTTGTCCT
TGAAAATTCATGATTTTTGATTTCTAACCATATATCATAGATGAACAATGATACCGATTTTCATTTTGAAAGACCCTTCA
TTAATTTCCATTAGAGAGCATTTGAATGCACCGACATCTCTCTCTCTCTCTCTCTCTCTCTCTCTCTCTCTCTCTCTCNN
NNNNNNNNNNNNNNNNNNNNNNNNNNNNNNNNNNNNNNNNNNNNNNNNNNNNNNNNNNNNNNNNNNNNNNNNNNNNNNNN
NNNNNNNNNNNNNNNNNNCTCTCTCTCTCTATATATATATATATATATATATATATATATATGCACGTGTGTGTGTGTGT
AATATATATAATGTTCTCTAATAAAATTATAAAAATGGCTAAAATTACCTCTACCAGGTCCCAGCAAAGAGACCACGGCG
GTACCACATTTGACATATGAATTGTGAAGTATCTCCCACAAGGACCCTGCATCAGCCAACAATAAAATAAAGAAAGAATT
ATTTATCAAGATTTATTAATCCAGAGCCTATTCAATCAAATTTTTTTCAAAGATGGACTATAAACAATAGATCAAACATT
TCTGATCCCTATTTGATTAAATTCTCCATAAATTGTATAAGGAGTAATTTTTAATTGCTGACAAACATCAAAGATTCCAT
ATCTTGCGATAAAGGCAAGGAAATCTTACCATGAGCGACATGAATTCCAAGAGAATGCAAGATATGAGAGGCGTGGGATC
CACAGCAAAGAGCCACCAGCGTCCAGGCAAAGGCGACGCGATTGCGGCTCCTCACAAGCAACTCCTCCTTCCTCTCCGCC
ATCTCCCTCCACTTCCTTACGTTCTCCCCCACCCCCAACCCCGACCTCCGCATTTTCGCCGGGAACCCGCACTCCGTCAG
CCGCCCGGCGAGCTCCTCCGCGACCCGGCCGGCATCCACGTCCTCCAATCCACCTGGTCCGAGGCGGACCGCCGCGGTTT
CCGTCAGCATGTTAACCACCGCCGACTCGACCCGTTCGTCGGCGGAGAGGATCGACCGGACCCGGGCGGCGCAGGCGCCG
CACATCATCCCGCCGACATCGAGGAGCACCGACGAGCTCTTCGCCGCCTCCTGCTGGGGCTCCCCCGCCGGAACGCCGAT
ATCGATGGCGTTCCCGCGGATAAGGCGCAGGGATTCGGGCCTGGAGAAACGGTGGAGGCGGCGGAGGGGCGGCGGCTGAA
GAAAGGGGACGGGGTTTCGAAGGGCTCTGGCGGAACCGAGGTGGATCTTGGGGTCAGCATTGGGGTTAGGGTTTAGGGAG
AGGGCGACTCGAAGGAGAGCGGTCGCCATGCTTCTGTGAGAGAGAGAGAGAGAGAGAGAGATAGAGAGCGCCTCCTCCTT
TCTTGGCCTCAGGCCTTCCGTGGTGGGATCTAAAAGATGGAGGTAGCGAGAAGTAACGCCAGGAAATGAAACCTATTTTT
AAGACCATCCAACCAGGCATAGGATTTTTGAGTGACACGTGGGAAAGTAACTAATTTCGTGCGATTCTGGGTTTATTTTT
GGGGACGACGATCGTTGGACCTCGACCACATTTTCCTCGAGCCGTATTGTCTGAAAACTAATAGCCGAAGTTTTGTGACC
GCTGATTTGGGGACCCCTCCATGATTTATCGTCATATCATATTATTATGGGGGCGGTGACGGAAGCATAGTTTTACCATA
GGTGACGGGACACAGCGGGTTGGTTGGATCAATGGCCAACTGGCAAGAAGAGTCCACGCACGTGATCGTTACGACTCAAA
CTTTTGTGAGGGGAGAAGACGATGGGGAATGGATCAGGTACAGCGATTTTTCTCACGTCTGAAAATAAAATATTATTTTA
TCTGCAACGTGACAGTCCATGAGATAGAGGTTAAAACGCACGAGTTTATGATGGGCATAATTTTTAATCAAGCTATATAA
ACCCATAACTTTTTTCTATTAGTTTAACTTTTAACCCCTCTCTGGATCCAAAGATCCTGTGCCTCGTTGCCAAGATCTAG
CACTTTGTTAAAGAAAATTGCACATATTTATACTGATTGGATGGTCTCGTATGTGGTCGATCACACAAAGAGCTTTATAG
ATTGGAAAAAAAAGGAAGTTACTTAGGACGCTTTAAAATTTACTATTTTTTAACTTTTTTTTATATATTCATATTAAAAT
TATATGAGTCATTCACTGCAGCAAAGAAAACACAACTCTCAGATGTAGATTATTTTTTGTTCAATTCTTTGATGGTTGAG
AACACAACTCCCAGATCTAGATACATCACTAATCATCGGAAAAAGAAAAAAAAGAAACCATTGAATCAAATAGCAAAGCC
CTTCTCCTAGCATTATCCTCTCTCTCTAAAATCTTCCCACCAAAATCTCCAGTGGACCCACCATGTCTCCTTCTCCTCCC
TTCTACATTTCAATTGCCTTCTCACTATCAGTCTATAGCCGTTGTACCTCTGCATCCTATAACTAGAGAACACAGTTTTC
AAACTTGAGAAAATTTTCGATGACAATTGAATTTCAGCTTTGATCAGATGTTGAATTTAAGCTTACAAAAGAAATGTAAT
TTCGATCAAGCCTAACTCAACTCAGCTGTTTGTAAGTAGACATGCTAAAACACTCACTTGTTCCGGTGGTTTCTAGTTTG
CATGTACCCATTGAAGTCTGTTTTTCTTACATTGGACATCATTGCATGGAAATTGGTGATTTAGTGACTCCAGTATTTCT
GTAAAATTTTAGATTTGTCCGCTTCCATTTTCATAGCCTTCAGCAGTTGAGCTGTTTCACTGCTCTTTCACTAACCTTGT
ACTTGGATGCTTACCTGAACATATTCCGTGGGATTATTCAGCCTCTCGGGGGAACATTGGATCTCTCTTAGTTCTGAATG
CCTTGGGCTTCTTATATTTTCTGACCATTTTGCCTTGTTTGGAAGCTATATTATGATGTCATAAGTGACAGTTTGCTGCG
TTACCATCTATTTTGTTCTGACACAACAATGCGGATGACAATCTTCTGGTGCACATAGACTACTTCCAGATTTTTCCAAG
TACTTTCCTCAATTTAATCCTTGAACTGCTCTTCCAAAATCTTTCTTCTGTCCCATCTCATCCTTAATACCCTTTCGGTC
TTTCTATGCACTTCCTGTCGTCTGCACCGTGAATTTGCCCTTCATCAAATGCCATGGATCTCATTTCTTGCTCACTTATC
CTGCAATTGTACTCTATTTTTCTGCAAAACTATAGAATCCTTAGGTTAAGCATATTTTTGCTAGCTTCCGACGCTATCCT
GAGGACCTTGCAAGATCTGATGTTGCTCTCTTGACTAGGATGGTTATACTCTTCATGATCCACCAAAATAACAAATCAGT
AGTTGGAATCATTGTTTTATCCTTCCGAGCACTCTTTTTTCTTTTATCCTTTTTGAATCTAACCATAGTGTACCTAACAC
ATTGAGCATAGTTCCAGCCAGTGATTCTGTCCAATATCTTGAAGGAAAGGTAGAAGAAAATTGGCAAATACACTTGTATT
TATGTTTGTATATCATGCTCCTAGCATGAGTCTTGTAGTTGTCCAGAGTGATCGAGCCAGTTTTATTCCACTAAAATACC
CAACGATCATGTCCCTTGAACACTAATGCCATTTGGGGTCAGTCGAGATTCCCTTCCGTGTCCCAAAGCTTCCAGGATTA
AAGACTTCAAGGAAGGAGCGGGTTCTCTAGGGCTTGAGCGCAACGGTCGGGAAATGACCCATTTATAAGATCCAGATATT
TGAACGCGGAAGTCCAACGGTCGACGCATGTTTCGGAGCCTCCGACTCCTGACCGCCCCGTCCTTCCCGCCATCTCTTCT
CCTCCGGACGAACTGCCACTCCCTCCCCTTCAACGACTTTTTAAACTCCTGTTCCTCGGTTTCCGCCCTGCAATGCCTCC
ACGCCCGCATCCTAACCCAAGGCCTCTCTCACCACCTCGCCTTGGCCACCAAGCTCATTTCCATTGCGTCCGCTCTCTCC
CCGACCATAGACTATGCCCGCAAGATATTCGACACTGCGCCTCACCGAGACTCCTTCATGTGGAACACCCTCCTCCGCGG
CTACGCCGACTCGGGCCCCTGCGAAGAGGTTCCTGTCCTTTACAAGCAGATGCATCGAATGGGACTCTCTCCAGACCATT
TCACTTTCCCTTTTGTTGTCCGCTCGTGTGCGGTCATTTCTGCTCTTCGGGAAGGAAAGGAGGTCCATTGCAACGCGATC
AAAACTGGGTTTGACTCGAATGCATTTCTACAGAGTGCATTAGTCACTATGTACTCACAGAACGGTGAGATTTCTGATTC
GGAGTTGGTTTTCAGTGAGATGACTTCTAGGAACATAGTCTCTTGGACTGCAATGATCGCAGGGTATGCCCAAAATTGCC
TTCTTGGGAAGGCAGTGCGTGTTTTTCAGCGGATGCTTGCTTCTGGGACGCAGCCTAATGATGTCACTCTTGCCAGCGTC
CTCCCTGCCTTGAAAGGGTTGGAATGTTTGCATTCAGGGGAATCGATTCATGGGTACATGATTAAACGCGGTTTGGATTC
CCATGTTTCATTGATGAATGCTCTAATCGCAATGTATGGGAAGTGTGGGAGCATAAAAGTGGCAAGATTTCTGTTCAACA
GAATGCCGGTCCGGAGTTTAGTCTCATGGAACACCATGATTGCAGCTTATGAGCAAAGTGGTGATGGAATGCAGGCAGTC
AAACTCTTCCGTGGAATGCTGACAGAGAAGGCGACATTCAACAGTGTAACATTGGTTAGTGTTATATCAGCTTGTTCTAG
TTTGGGAGCTCTCGAAACTGGGGAGTGGGTACATAAGCTCGCAAAAAGCAGAGGACTAGAAAGTGATGTGATAGTTGGCA
ATGCATTATCGAACATGTATGCAAAGTGCGGGAATGTAGATTCTGCTAGAGAAATCTTTGAAAAGCTGCCATGGAGGGGT
GTGGTCTCTTGGAGTGCCATGATCGGGGCTTGTGCAGCTCATGGGCATGCAGAGATGGCGCTCGAGCTTTTCTCCAAGAT
GCAAGCCGAAGGCGTGAGACCAAACGCTTTCACATTCACTTCGGTTCTTGCGGCTTGCAGCCACTCAGGTCTTGTAGATG
AAGGGATGGAGCATTTTGAAAGCATGGAGAAGGACTATGCAATTAAACCTACAGTCGAGCATTGTGCATGTATGGTGGAT
CTCCTGGGTCGCGCTGGTAGATTGGTTGATGCATATGAGTTTATAAAAAGAATGCCTGTGGAACCCGATGCGAGTGTGTG
GGGAGCTCTGCTTGGTGCTTGCAGGATTCATGGGAACCTTGAGTTGGCAGAGTTTGTGGCAGAGGATCTTTTCCGGTTGG
GCTCTCATAATGCGACATTCTATGTGCTCATGTCAAACATGTATGCAGAAGCTGGTAGGTGGGAAGATGCAGCGAGGTTG
AGGAACATGATGAGGGAGCTGGAGTTGAAGAAGATTCCTGGATGCAGTTTGGTGAATACAGACAAGAGATCCCATAACGT
ACCTTTCATGATGGACAAGCTTGCATGTTCCATTTGATTTTCTATTTTATTTGGATACAACATCTGTGAATAAACGAGTA
TGAAAGTATCAGGTGAAATCGTGAAAGGATGATGGGAGTCCTCATGACTGGAGGAGCTCATGACCCCTTCAATCTTCAAA
ACTCTCTGGATACTTCAGGTATTCTAAGAAGCTCAGGATTGGATGATCGACTTCGCCATTCCTCAGTCCTCATGACCCAG
CAGCATCAAGCGTGGCAGGTTGAAGGTAGATGTGAGGGTCATGAAACTTGAGGGAAGTTTTCGTCCAGGTATTGTCCAGT
GGATATATGTGGCCGGTTTGGTTTCTTTTTGAACAACAGGCCAAAGAACAATATTTACTATAAATAGACTTTGCAGGAGA
GCCAAACAACCTGCTATTCTGCTAAACAAACCAGTTTGTGTTTCTGATGATACTGAATTACTGATGGACTTACATAACAA
AAATTTTGCATGCAAGCAAATGCTCAGGTTTAAGATACTAATTCTGAATGGCACAGGCCCAACCAACTCAAACACTCACA
TACATGACAAGACAGGAAGCCAAGGAATTGAGCCAGATATAATGGTGGGAAAGCAATGGGCCCACCCAAGATAGCAGACT
TCATATATTTTTGTGAGATGCCTATCACATAAGTACTAAATTCTAATATAACTCCTTACGGAGACATACTAGATGAACAA
GGTCATCTTTGACTAAAGAATATTCTGCAATTTAACAGATGCTCCATATATCTGTAAGAACAGATTAAGTTTATAATTCT
CAGCCTTCGACCTTCCCTGCTGTATCTGTCATGCTGTCGCACAGCTTCTTATCTTTTGCCATTGCCACCACATGCACCTG
GTTAGCATCACAGCATCGCATGGACCGCACAAATTGACAAAATGTTAAACTCTATAATTCAGGAGAAAATCAATGATAAT
GAGATGTTTTTTTACTTATAACCAATAAGTTGCACACAATTTTGGACTTGGTGTGGATGAAGTTACAACTCATTTTGGAG
TATTTTCTGCCACACCCTATCAGTTTCGTTAATAGACCATAGGGTATGGGATGATGTGTCAATAGAACTGTTATGGAAAC
TGACTTTTTCTATGCAACAACATGGGAGCAGTCAGCGTTTGGGGAAGAGGACTTAGTCTTGAAAGACATCAAATATTTCT
TCTCCGCTAATAAATGAGGAATCGCTGTATCAACCATCTGCAAAGTTCTGCAATATCAGACAGTATGAACCAGAATATGA
GGAGCAAATCATATATGTGGATATTATGATGGCATACCTGGAATCCTGTGCGGTCATATAGTTTCTGAGCTGCAGTGTTA
TCCTGATGCACATGCACGAATGTCTCATCAGCGCCTGCCACATGATAACCAGCTTAGCAAGATCTGAGTACAATAATTTG
TAAAAAGCAGCTTTCATGCATCATCGCAGGATAGACAGATCTCCTTACGTCACCAGCGGAAGCATAAACACCTCAAGAAA
GGAACAAGAAAGTTCATAATTTTACCATATAATTTGGCTGCTTCAAAAGCTAATAACAGCATGTTGCTTGCAATCCCTTG
ACGGCGAGCATATTTTGCAACGCATAAGTTTGCCACATAACCATATTTCGGTTGATCTGCTTGGTAGATGCTGGAAAAAG
CAGATGGCTTTGTGCATTCCTATTAAAAATTTAACTCAAACAAAGTTTTATGAGAAATATAACGAATTCTGTGGAAGAGA
TAAGCATGAGATTTTATACCCCAGGAAATGTTTCTCCACATAAAAGATGTCTTATGTTTAAATCCAGAGTCCCGACTATG
CTGCTCAATACAGTACGCTTACCATTTCTTTCATCATTCTTTACCTGATAGTTTTGAAACAGGATGGGGTAAGTTAAATA
AAGGAAATGAAATCAAAACATTATGGAAGTTTTAGAGTTCCTTTTTTTTTTCTTTTTCTTTTTTTTTTGGTGGGGGGGGG
GGGGGGGAGATGAAATGGAACCTAGGGCATGTAATACCACACTGATGCATGAAGGTACAAGGAACCTTAGGTTCTGACAC
GTTAAAGATCAAAAGAAGTTAAAGATATAGTTACAAATATCTAAAAACATATCTCAATTTTGGACAAAAGAAGTAATACT
TTTCTGCTATTGCATGTTGCATGGCAAATCAGTAGGGCTACATGCATAAGGAGTAACCTAAGTTTTTTAATTAGATCTTT
AAGGGAATCCTACAGAAGAAATATCCAAATTTCAAATTTTCTGGATCTTCTTTTAGCTATCCTGATTTTGAGATTGACTG
AACTACCAATGAAGGAAAACAGAAGAGAAAGTTAAAGCTATGAATAACAACAAGACTAGAGTATATAACATTTTAAAGTG
TCTTTCAATTTTTGATGATTAAGATAATAAAGAAGAAGTTATAAGTAAAAACCCACCAAGATACTGAGGCATTGCACTAA
GGGGCCAGAGAGTTGCACAATTTAGAAAAAGAAGCAACCAATGCATAAAATCTTACATGTCACTTCATATGGAGGGATAT
CCCTTACACTATCCTCAAGGTTCCTAGTATCTTTAGGAATTAGGTCCAGACGCGTAAATGTAACACCCAGCCCAGCTAAT
ATGGAACTGGGCCTAATCCACTTGATCGACTCAGATATAAGAGTTAGAGTAGGAAATTGGAAAAAAAAAAAGAATTGCCA
ACTTGGAGCAGGAGATAGAAAAAAAAGGATACAACCCTGTTCGACTTGAAGTAGGAGACGGACTCCTCCATTCCGATTTT
CTACGAGAGCTAAGAAACTTAGTCTCCAACGACTATTTAAAGACCCTCACACCCCTTTTCGCCTCACCACCGACAAGCTT
TGTCGATCGCCACCACTAAACCACCGCTAATTCTTTTTTCCTCTTGGCATCCAACATCCTTGACTCACAATGCTCACCAA
AAATTTCAGTTGAACGCTCGCCAAAATCTTAGGTGAGCAATTGTCTCGACAAGAAGGTCTTGGGCAGATTTATTTAATGC
CCCAAGTTCGTAGATCGAGGAGAGGATCGATGTACCTAGTGTTCGAATCTGTCACTGGTAGAGGTAAGAATCCATCAACA
CAATCTACATGATTATGAAAGTTTTGTATATAAAATATATCTACATAATTGTGGATATTTTATACATATTGCTATGTATA
TTATGTGTTGATGTGATGTTGCATGGATTTTGATGTTACTTAGTCTAGCTCTATATGAAACTTATTAATTGGTGATTGAT
TATAGAAATCATGTAGACTATAAATAAATAAAAACTTTGATATAATTATAAAATGGGGTATGGGCGGCACCAGATTGGTT
GGCCACGCAAGAAACATGGCGTATATGCTGGGTCAGTCTTGGGCTGGGGTGCAGTATTATGTTTGGCCTACCACAGGCTG
GAGTATGGATGTAACTAGTCCAATGCCAGAAAATCAATTCCAAATAATGAACTGCAGTTTAATCATAGTTGTGACATAAT
CAAATTGAACTTTACATAATTGTAAGAGTGGAAAAAAGGGGGAGCAGTTGGATTAGCCGGCCATGTGTGAAACATGGTGT
GTCAACCGTGGGCTAAGTTGTGATATTGCGATTGCCGACCATAGGCAGAAGCATGGTATGTGATTGGCCTATCATGGGCT
AGAGCATGGCTGGGATTAGTTCGACGTCAGAATCAAATCAAAATGATAAATTGTGTTTAACTATAAGTAAATTGAATTTT
TCATAGCTATGCAATAGGGAACAAGAGGAGCAATTGGACTACCCGACACGTGTGAAATGTGGTGTTTGTGATATCAGTTG
CGGCTGAGATGCAATGTTGTGGTTACCAGCCACGAGCAGAAATGTTGTGTTTTAGTCTGCCATGGGCTAGAGTGTGGGCG
GGACTAGTCTAGCGCTGGAATAATAATATTGTCAAGATCTGAACTGTGTTAATCGGTCAATGATAAATAACCTCACTGAC
TTACTGTTGAATAAAATTGATGATTTGGGTAATATATTATGTGTTTATACAGTACTATGGTGATATATGGCATCTATTTC
GAGATTTCCATCCATGATGATATATATATATATATATGATTGTGTTGCTATATGATCAAAACTTGATGGGTATGCTGGCA
TGGCTTATATGGGTGTTTATAAATATATACACTAGATCTGTTGAGCAATATTCAATTATGAGATTGTTGATGTACAAATC
TTGTTATTTTTCTATCAACTTTATATTTGCTAATAGATGCTCTTCATATTCATGTTGGTGTGCGTGCGCGTAGAATGCAT
GGCTTCGGATGGGTTGGGCACGGAGTTCGAGCATCAGAGTTATGAGTTAGTTATTTTTACCGATGAATATTTGAAATCTT
GTAATTGAACAAGTTAGTTTTTTTGGTCACAATGGATTTATTTAGTTGAATTATTCAGCTATTTACTGTTGATTTAAATT
TCTGAAATTCTTGGAGATTGTTCATCTTAGGCCTTGCATGATCTCTAAGGTATCGCTCTAGAATTCATATGGTCGTGTTA
TGTGGTCGACTTAGGTGACAGGTTCAGAGCGTGATAGTAAATGCTTACATGGAAGAGTAAAAAGAGTCTTCTTTGCCTTG
AAAAACAAGTAGCATTCATATTATGACTCAAAACGCAGTTGACTAAATAGTAACGGAAAAAGGGAACTCATAACATTCAT
TTCTTCATAAGACCCCATATACAAGAGCACCTAAAACTTTCCAGAACTAAATAACTTTAAGACTTCTCCAACCTATCCTA
TAACTAATATAGGATTCTTAAACAATAATCCTTCTATAACCATAAAAATTAATTCCACAATTATAAAAAGATGCATAAAT
TAATAAGTCTCCTAACTTATAATCTCTAGAATCATATTAAGACCTTTGAATAACTCATGATTAACCAAGGAATATTACTT
TGAATAGCATTCCCTCTCTTGAATAATTCCTCTCAGAAAAAGAAGAAAAAGAGAAGCAATCCTCTCCTGAATAGAAATTG
AATCTCAAAATTAGAGGTAAAATGAAAATGAAATATTTAAAGTACCATTAGACTCCTGATATGATTCAAAATAGAAAACA
ACCAAAAGAGCATTTTTCTCACATCATCAACTTCTTATGCAGGACTCGCCTTGAGTAGAAGGTCTTTCTGAATCTTCCTT
CATAATATGATAATAAATCCCATCATTGGATGTCTTCAACTTTTGACAACTGTGAGTTCAAATACATGAAAGAGACAATA
AACTTTACCCCTAGGAAATGGTGCTATGTATCAATAGATGGCCTTTGCAATTCTATATGCGTCCCTCACAGACTGACACT
CTTTAGTGCCTTTGGACATCCTGAAGAACCTCATCATCCACATTAACTTCTTTACAAAAAAAAAAAAAACATATGATGAA
TCAATTCTGGTGTATCTCTATGTTTACCAATGCTCTTTAAACTTAGGTTCCCAACTTCCCATTCTCCTTGTGCACATGAT
AGTTTTCATCACATAGTTCATTTTCTTCCATACTTCACATGTTTTCACATTATGACAATTCAACTCTTGTTTTTACTCAA
TCCCTTCATCACAACATATTCTTATAGTGTTCTTGTGACTGCATCATACAAGTCAACCTATTTTCTGTTGTTGATCTCTA
CCAAATGCATGGAAGAAACACAAAATATTTTTGGAGTTTAATTTTCTTCCTCACAACATCCCAATATCCAGTGCATCAAA
ATGGCCTTCTGGTCTAAAGTGCAATAGTCCACATGTTTGAATTGCTGCCATTTGAAAACTCTCAATCGTACCATTAGTAT
TGTCCTGAAAGAACATGTTTTATTTTATAAGCACAAACTTGTAGATGCTAACTCTGTAAGAAATAAAACACCCATACATG
ACGGAAATAATCACATTATTTTCTTAAGCAACCTCAAGCGAGTGTCTTAGTTTGCAACTTCAACTTCCCGATCATCTTTT
AAGCTATGAAATCCATATGAATTCCATTATCAATACTTGAGCAATATACCTTTTCCTCACATCTAATACAACCATAGAAG
GTATTGGACTTTTGAACATGTAAAGATTGAACCATTGGCTTCAGCAAGATTCTTCCCTTCCAGATCTTCATTTGATTATT
CAAGTTAACCAGCCATGTGCACAATCTGCAATATTTTATGCAACTAGCCAAAAGATTATGATCACATTACCCATCTGTCA
CCTATCATGGAAGTTCTTGCAGCTTAACAAGCTCATGCTACACCGGATCTAGGCAATGATACCAAAACATATAGAACAAC
TTTATTCATGAAGCTCTAGTATTAAAGGAAGAAGTGCAATGGACAAAGATCTTCCGATTTTTGTAGGGTTTGATAGGAAG
TTTGAAATATTTAGTTTCTGGAATCTAAACTTCATCTGAATTTTGCATTAAAAAGACAAGAAAGTTGTGTGATAAACAAA
CAACACAAAGTGCTGGGGGTAAAATCCAGTTTCTAATAAGGCACCGAAAGGGATTCTTTTAGACCATGTATTTTAAATTT
CATACAAACTAATAAAGCAGATCCGTGGATTAATTTTGATACTAATTGAAGATAATAAAAGATTGGGAAAGCAACAATTA
CTTAAAATAACAGATCAGGATGGTAAATATGCATCATCAGGCCACCAAATTAATTAGGAATTATACATCTTTGGTCAAGA
GTCATGTATTTAATGGATGGATTTACAACATTGCAAAAAAGAAGCTAGTTCTGTCTTCTTGCATCGAATATGAATTATCT
ACAATATCTGTGATTTTAACAGGTTACATGGGTTTCATTACACAAGCTTATGAGCCAAACAGCAAGGAACAAAAACAAAA
AAAAAAGCAGCTGCTGCATCGCATCCTTAACACTGGACAGCAACAGAAACAATAAGAATCATAAAGCACATGCCTATTAT
TTAAGCCATACCGCAACAATGCAGATGCACTTCTCAGCATGCTGCCTACTGCATCGCCTCTTTATTGCATTGAACTCCTG
TATCAGATTGAAAACCAAAAGTGAAGTTGCAGAACAATAAAACCTGAGTAATAATGTGACGAAGATGATATAAAAGATAA
TACAAACTCATCTAGGCAAAGTGCAAGCATCAGGGCCTTAGAAGCATCGAAAAAAGCTAGCCTACCTTAGTACTGGTGCA
TATGAACTGATGATTGTGTCATAAAAAGATGGAAAAAAGGATTGACACTTCCAATACATCTTGATAAGTTATGCACTGCT
TGCATGATGGACCAAAACTAAGTCCAGGTTACACTTGATAATGTCAAGGTCCAACTGAACTTTGAGAGCATACCATCAAT
GATATATCATGATTAACTGGGTGTGCTTGCTATTATCATTGGTATGAGAAAAGTTCTTTTTTCTCTTATTTGTTTTGCTA
AGAGCTCAATATGTAACAAGGTCTTCAATAGCAGTCACAAGGTCATCAGAGAGGGTTCGACCTGTTAAAGAAAATAGAAA
GCACTTTCTCCACGTTGGATGAGTAAACACCTTGAAGAGACAATCTGGGATATGCTGAAAAAGAATTGGAATAAAACATA
AATATCGCAAAGGCAGCTTAGGCATAATAGACCACTCTTCCGTCAAAAAACAAAAGGCATAATAGACGAGGCTTCCATTT
TCTTGCTTTGATTGCCTAATATTTTTGAGTATTTCTGTGCCAAAAGATTGCTATATTTGTACACAGCTTTATTTCAGACT
TTTGGTACACAGACAATTTATGACAATTGAATGTAATTCCAGAATATTTTTTATTGCAAGCAAATGAATTTACTAGGCCA
GTTGACACTGAAACATCTAGTCTGTCTATTGAAACCCTTCGCTTTTGTATATCTGCCTTGCCCCCTTTAATTTTTTCTTA
TTTAACTGTTTTTTTTCTATTGTTTTTTCCCCTTCTCTCAGAATGAAGGTAAGGCGGTTCCAAACCAAGGTAACATAAAA
CTCAAGCATTCTAAATCTGCAAGGAAGAGAAATTAATGCATGATGACTGGTTGAATTGATAAATAAAAATCATTCGAACA
AACCAAGATACATCTCATACCTGCTCAGCATATTTCCTCTTGAAATTTTCAAGATAGCTGCAATAAGATATAAATTTCAA
AATTACTAACAGCATTTTCTACATTTTACATTGTTTAAGCAAAAAATACAACTAAAAAAGAAAAGGGCAAAAGGATCAAG
ATTGGATATTAATCTTGTTGCAGAGACTCACCGGACATCTGATTGGTTCTCCCAATGACTTTCTGCCCTCAACCATGCTG
CAGTCTATCATGAATCACAACAGCACAAAGTGGAAAGACATCAAGAAACCCACACGAGTTCCCTCAACTCAAAATCTTGG
AAAATTTCAAATATTAAACAAGGTTCAGAGGACAACATAGCAGTCCATACAAACACGTGTGCAAGCTTACCCAGTATTCT
TCATCAAGAAGAGCCTCTCGAGCAACAAAACGCCCAAAAACCCTTTTATGCCTACAATTGCATTCCTTATCCGTGGGCTG
CAACCGATCAAAACGAAGATCGGACGTTCGACTACAATCAGGTTCCTCATCCGACGCCTGCAACTTGTTAAAACGGAGGT
TGGATGGACCCGATGACATCTGAAGATGAGGAATTCTTGGCACCATATTTGATGGGCTAGCAGAGATATCAAGCTGAGTA
CCTCTAATGGTCAAATGAAGACCACCAGAATCATCTTCTTTCTTCTCATCATCGTAAGACTTCATTGGCCCATCCTTCCT
ATAAATTTTCAATTAAATTGAAAAGAGAAACAAAACCATCCATAAAAAGTTTTCAAAATTCGAAAGACAACTATGATTAA
ATGATACTGATCCAAATCTGGACATCTAAGCTTCGGCTAAGTTCTATGCACTTCACCAATTCAAAAGACCAAAAGATAAC
TCTTTCTGTGGAAATGTATTCTCGAAGAATAAATAACCAAAATCTAAGCATCAAATTTGTTCTTTCCCTTTGCTTTCACG
ATAGGAAACACAAGAATGACAAAAACATAAAAAGAAGTATCAAGAGACTACAAATTAGAAAGAATTACTACTTCTTCCTT
AATTTTATAGCTTTAATCGAGAAAACATCCACAAAGCCAAAAAAAAAAAATCTTTGCAAGATGAGCGACTCACATCACCG
TACAGGAAAATCTTTTCAGGGATCGGCGGCGATTTCCGACTCGGATGACGGGGATTCGTCGCAGACCAGACGGAGGAGCT
GCGACGATCGCCATCGGTTCGCACGGAGAAAAGATGGAACCCTAACCCCCCGTTCTGGCGTCCCAAACGGGGAGAGAGAG
AGATTGGGGATTTTGGTGGGCTGCAAGTCTGCGTTGGTTCGATTCCGTCAACGAAGATGGACTTATCCATTTCAGATATG
TCGTGGATAAAGAATTTATTGCTGTCTAATATACAAACAGACGGCACGGTCGTGGTTTTTATAGCTACGGTGGTATACCA
AATTGACTATATTTTTTATCTCGTCTTACTGCATGTTTTTACCATCAACAGAAATATTTGATTGGTTTTTTCTGATAGAT
CTCGACGCAGAGTGCTAAAATATTTATGTTCCACAAATATGCTATTTAAATGATGCCTAGTTTCTTATTTATCTCTTAAA
AATAAAAATTATATGCATAATATAGATCAAAATAGTAAAATATTTTAAACTTTCAAAAATTATAAAACCTTTGATGTATA
GATTTACCTAACTTTAGCTTAGCTTTTAACATCAAACTTTAGTTCGGATGGTACCATACCTTGCTAGTTAGGTAAGATGT
CAATGGTGGTCGAAGTTATCCCCCAAGGAGTTTAGAGTAATATAAGAATAAGGTGGTATTAGCTTTTAAGTTTTGTTAAA
TTATTTATATTTATATTAAAAAAAATTATGGAGTGAAGCTACTTGACTAGTTCAAATTTTCAATACTAATACAAATAGAG
TGTCGTTTTTAAGGCCCTAATGTGGTTCTTGCTATCACCAAAAAAGAAAAATGTAGATTCAAAGTTCGCAAGAATCTCAT
AATTGATTTGCATACAGAGTGCTACTTCATCTTTCCTCATTTTTTTTAATAAATGCCCATGTGTAACTGCTAATTCAGAA
GGCAAACCTGAATTTCCCTCTCCGCACTTGTTTTAATAGGTCATTTTATATGGCCTTGAAATAGTAATATATAAGATATG
ATATCCAATTACATGGCCCTTCAAAAGATGACATTAGTTTAAAAAGAAAAAAAAAATCAATTGATCTAGGTTTAGATTGA
GGGTGGGCGAGCGGGGGGTGGCAAAGAATTATGTCAAAACAGTCAACCGGAAAATTGAAGAGATCTACATACTAACCTTC
CTTTCCTAATGAAACTAATCCCCATTACATGTTGATTGACAAACAAGACAATCTAAAAACTAATTATGGTTATAGATTGT
TTAAATTCTCTTTCACAGTTTGGTTGCTGTGCAAGCAGGAGCAGGATATCAAATTACAATAAATGTTTGACATATAAATT
AGAGAATTGGATGAAAACTTTCATCAAGCAGCTTCCATCGAAATAGTCCCCATTAATAAGGTATATATACCTTATTAACC
GAAATACTTTATTAATTCTAACTAATATTTATCCAGCTAAAAAGGAACATAACTAAGTCACTTCGTTCAAGCATTCTCCA
AAGCTGTCTCCAAATATTCAAGTTCTTCTCAAAAGGAGTAAGAACGAGCTTCTCATTCTCCTCCAATCTGAAATAATGAG
CTTATTCTGAAACAGATGCATATTAAACGTAGTTTAGCTAACAAAAAGCATATTACCAAGATGCATAAGATTAACAAAAA
AAAACAAGATTGGACAAAGTTTAAAACAATATAATTCAAAGCTTAATCAGACAAGATTATAGATAATAGATAAACACTTA
AATTTATAAGATTACGTAGAAGTACATTATAAGATTCAGGATTTAAATGGAAAATCTACAACTTGATAGCATATTCTCAT
AAGGACATTGATCAATTAGTTCATCACATGTTCATCCTTCTGCTCCATCCGTCGAGAAGGAGTGATCGTGCGTGCTGTAA
AGACCCACCGTGTCAATTGGTGGCTTGAGATGTGGTGCGGCCTGAGGCATGCTCATGCATGAGCCTCAGCTGATCTTCTT
CCTTTGGATTGATTTTGTTTGATAATTTGTTGAGAGAGAAATCAACATGTACAACAACGTATACATACACTCTTTCATAA
AAGAGGGATTGTCAAGGTATTGAAAGAAAGAAGAGGTCCATCGCGTCAAAATACCAACGGTAGTATTCTCTCGTAACAAT
TTGTGCTTTCAGCCTCTCATTCCTAGTTTTTGTGGTTTTCCTTATAATCCTACAACATCTTAATGAAGTGAGAGTTTTTC
TCCAAAACTAACTTCTCATTGTTCTGATATTGTCTAAATCAAAAATAATAACAGAAACCGTTGATAGCGACAATTTTTTA
ATTTTAAAATTCTAGTCATCGTAGAAGTCGTTGCGTTAGATGCAGAAATAGAAACTGTCTCGAGATACGATACTCGAGAA
TCTATGCTTGTGCAGCTTGCAGAGGATTATGTTCTCTCCTTTAACTCTACCTCTATCTAAACACGGCACTAAATCCTTTT
GTTCTCTCTCTCTTCCCTTATGCTCCCATGGGAAGGTGGGCAATGCTGGAAGCTACCTGGCTCTCCTACCTGGACTCGGA
GTGCTGTTTCATGATAACAGCTCTTCTCCTACTACTAGTAGGAGTAGGATTGCCACCGCCACCACCCAACCAATAGTTGC
CTCTCTCCTCGCCACCTTCTATTATAGTAGTTCTCTCTCTCTCTCTCTCTCGCTCGCTCTCGCTCTCGCTCTCGCTCTCA
TCACATCATCACCGAGTTCTCTTGATCGCTCCAATGGAAAGGCCCTTTCCACCTTTGTCACCATCAATCTCCCCAGTCCC
GGAACAAGAGCCGCCTCCGACCACCACACCATACTCCACCGACTTCATGTTCTACTTCCTGGTCATCTACTTCATGGTTT
CCTTAACGTTCCTCCTCGGCAAATTCATCTGCAATCAGTTGTTCCCCTGCTCACAGCAGGTCCACGATCCTGATCGCACG
CCAGTCATCATCTATATAGATGACTCTTCTTCTTCTTCTTCGTCGTCGTCGTCGTCCCCCGATACGCCTTCTGAGTTAGG
TCGGTGCCCGATATGCTTGGAGGAGCTGGGAAAAGGAGAAGGGGCGTGTGTACTGCCACGATGTAGGCATGTCTACCACC
AGGCATGCATCGATCAATGGCTCATAAAGGGTTCAGATATCTGCCCTCTTTGTCGAGAACGCGTGATGCATGCTGAGATG
GACATGGAAGTCGAGGATCAATCACAGTAGCAGCAGCAGCAGTGACATGCACAGATCTCTCCATGCTTTCCATTCTATTG
AGGTGCTCTTTGAATAGTTGCTGCTCCTGCTGCTTCCTGCTTCTTTGTGGTTGTCTGGCTGCAACTCTGCTAAGTCTGGT
GCTGTGGGCTGGCTTTCTTCAAGAATGGCGCTAGGGCTTAGTTTGGTGTCATTGCTTGTGTTTTTGTTTTTGGACAAATT
TGTGAAAGATTATAAAGAGATTGATGTTGAAGATAGCATTTGCACAAAACCTACCCTATACCTTGCTCTTTTCTTTTTCA
CTCTTTTCAAAAGCATTAAATTTGAAAAAACAAAGCTTGGTTATACATGTTCAATCCCCCAATCCGGTTTATTTTTCTTT
CTAAGTTTTTTGAAAACAAAAACAGAAAACAGGAGCAATACCAAACAGGCCCTAAAACCCTAAAAGATATTCCTTTTTTA
CTTTTTGACGATCCTCTTGTTCCTCTTATTGAAATATGACATGGCCTATAGATCTCATGATCAAAAGTTGAGCATAAGTT
TTGATGTCCATTAGCCATAGCTCTTGCTTCTGTTTCAGGAAGGCTTACACTTTACCATCAAATTGCCATTGTTCAAAGGG
GAACTGATTTCATTAGCAGATGAGGGGTTGGTATCTTTGCATCCAATGTTCTGAAAAAACACCTGTGCTTTAGAAGATTA
AAACTCATAAATTTATTGAACTCTGAATAAAGATTCAACTTATCATACAACAGAGATGAAACTTTGCATAGTAGGAAATA
GAGCATTTTGGCATATATATTGCAAGTAATAGTATACAATGACAAGTTTCTAAACAAAAGAACTGTTACATAAACCATCT
TCGCGCATTACATTTCCAAATGAAAGGGCATCCAAAAAGAATCCACGCATTACATAAACCATCTTCCTTACATAATAGAA
CTGTCGTTTAGCAGTTAATACATAGGCATAAAAAAAATGATGAAATGGAGGATCTTTTTAAACTGCAAAACATATATAAA
TCTTCAAGAGTAATCAATCTTGAGAGGCAGACTGAAAGATAAAGAATGCTGTCAGAACACCCACTAATGCTGTAACAACC
AATGCTAATGTTGGTATTGGCGCGGTGAATCCAAAATTCTGCAAAACAACTAAGTTATTAGCAATTTGAAGTGAGGTTAG
TAATGCAAACAAGAAATATAATTCTCAAAAGAATTGCTAGAATGCTGAATGTATCCAATCACATGAACAAGCAGGCTATA
TACATGACCAACTGGTGATCAGACTGGTAACCATATCTTAATGAAACAAAGACCAGTCATTACTTGAGCAAAAACATGGC
AAAGAAGAGTTGGCCATGCCAAAAACATGAAGGGAGACTATTCTGACAACAGATATGGTGCAAGAAAAAATAATCAAGAA
ATCTAAAATCTGGCAAAGTTGGAAGGAAAATCATGCTATATGCATAAAGATTGTGAACAATAGAATTTCAGGTGATGAAC
AGTAAGATACAATGAGATGGATGTGAACTGGAACTTCTCCTAGTGGTCACATCTCTCAGTTTAGCAACCAGGTGCTCTAG
GTTGGGGTCTTGGATGGTGCATCCCCAAGTATTTAAACCTAGGTAATTAAAATGCAGGTGGATCGCCCGCTCTTCTTTCA
AAAAAAGAAGGGATAAAATGAGATGAATTGCTGAAGAAATGACTAACAACATTCATATTTCAGAGCAATCTTTAATAGAA
TATAGGATTGGCATATCCATAAGGGGTAATGAACTATCATTGAGATATCATATGCTTTTTATTAGGATCAAGTCCTTTAG
CTAACCCTTGCTTCTTTTCCTACCACTTCATTCTTTGCCTCCTTCTGGCCTCACAAAAAGAAACCCGATGTGGCTTTATG
CATGACAAGAAGATACAGAGAAGTGAAAAATCAGGGATCTCAAAATCATTTCTTTTCTGTTCCTTTTTTTTCTTCTTTTT
ATTTTTGCTATCAACTTCAACTATTCAAGAAGGCATACTCGAGTACCATGAAATGGTAACTGGTGTGCAGTAAGGAATGT
TGGTGTATTGAAGATCTGTAACAAGAGAGTTTTAATGGCACACAGGAAAATAAGTTGCAGGATGCAGTTAACTCTATTAT
AGGGATCAGAATAGAGCCCTTATCTTTTTAAAACATTTTGGAGAAAATTCTTCTTAATCTATAGTAGGTCAAATGGTGTA
TCTTGTTGGCAGGTGATGCATCTTTATATGATAAGAATATGAATGAACAGTATGTTTGAATATGGAGGAATTTTGGAGGA
TAAGAGTAGATACAGGGCAGTTTATGTGAAACAAAATAGTAGGAACGGATATGAAAATGAGGTCTTGTTCAAATTTGACG
CTAGGAGATACCCAGGTAACAATCATGCAATATCATCTAGGGAGATTTGTCCTGTTGTATATAAAAAGAATTAACATATC
AAGATGTCAGATAAGAACATAGTCTTACTTTGAAGAATTAAACATAGCTGGAGAACCAAGGTGTGTAATATACACACTTT
TAAATAATTAAAGCATTTGCATGCTTCTGCATTACCATATGCTTCATAATTTCAGTTGACATCCATCATATTTGTAGTCT
TTAATAGAAACCATACCTCTAGAAGTCCTTTCCCTGTCGCTATTTCAACAGTTATTGCCGTTGCAAACCCAACCATTGCA
AGGCGACCCAGCCATACATCCAATCCATTGTTCTGCTTTGTACCCTGCTCGCACCTTATGGAAACTGACATTGCTTGACA
TACATTTTTCCTTCTCCTAGATGTAATCCAAAAAACTGAAACCATGTGCCTTCATTAAAATCAAAGAATTTGGCTTAATT
CTTAAATGCTGTTATGTAACAGCAACAAGAAATATAATGCCTATTTCTTGTTAAAATTATTAGGCAATATATTGAAGCCA
GGCCTACATATCGAGCATCTTACATGCATAAGATCATGAAAAATAAAAAGATTAAAACTGTACATTTCTAAAGAAAGGTA
TCAAATGATATTTTACAGGGCAATAATAGATAGCTAATTAAAGATAAATCATTCCTCTAACTAAAGATTTCTGGAATGTA
ATAGCGATCATGGTCCCCTTCTAAAGCAGTAGATATAAAGTTTGCAAACTATCTCATAACTTTCTGCTCTTCTAGGCTCA
GGTGATATGGCAACAAGGAACATGAAGCAATAAGTGTCTATGAGAACAAAGAGAACAAAGCAATTCCAATGCTAGGTTGA
GTTGCTTGGCTATTTGATTTTGGTTAATATAAAGGTTATAAGAAGTTAAGCGCGTCCATAGTCCAATGCATTCCATTGCT
TCAACGAGAATGCCTTTAACAGGTCCTTAGCATCATGAACAACAAATATGTTTCTTGGTTCTAGTTGTGTGGAAGCATGC
ATATCTGGAATCACACAAACAAAAATAATGATAAAAAGTGCTCACTTTACACAAACTTGAGCAACAATCATAGAAAAACA
TAAAAATCCAGGAAAAATGCTCCAAAAAAGAGAAGGGTACAACAACTAAGACAATAAGACAGAACATCCATGGGGCAGGA
TTTGATTCCTCCTGTGTTTTCCATGTGTAAATCTACATAAGGCAAGACTCGTCCAAAGCAACTCCTTTCAAAAATAGCAT
TTTCAAAGAGCTTCAAATTTCAAATATTCTCCGTCAAATTGCATAAGGACAAAAGGGAATACCAGTTGCCCACAGTCCAC
ATCCTAATAGATGTATTTTTCATGCTCTTTGGACATTATTCAAGGTGCTCTCTAAGAAAATAAAAGACACAGCACTACTT
AAAATTTATATTATGGAGCACTCATTGTTAGTTCAGGGTCAAATATCTTTTGTTTAAAAACAATCAGTAGAAACAACTAG
TATTTCGGAAACCGAATTTGGATAGCTTTGACTCATTAGATGGCTTTGGTATGTAATGGTTTGGTTGAATTTCTAATGTT
GGCCTAAATTAAGTTTTCCCAGAAAGAAACAGGAAATAGGGTGCACATCTGCTTCAAAACTCATTCTGAGTCAGCAATCA
AAGATCCAAAATAATTCGTATTTTGGAACAAATTTTCTTTAACCATGATTACTACCATCTTGAAAAAACCCATTTGTCCA
AAAGAGTCAAGATGGTTTTTTTTTTTAATTCTATCACCAATCTAAGAAACAGCAAGTTCAGCTTTAGCCTAGCAGATACC
CCTCACCTCCATCTTGGAGAAGGTTCTGCGTTTGAACATTGGGAGGTAATTCTCAAGTATTGGGCTCAGAACTCCACTTG
GTGGTAATTTCATTTACAAGGAATGCAACACATAGCAGCCCACTAACTTCTATAGTAATGAACTGTCTGGAATACCCAAT
TGAACTGTATGGAAAGAAAAGGTAAAACCTTTCAAATTCAACTAGGATGATGAGACATAAGCAAAGTTTTTAAAAAATGT
TAAAACAGAATTCCCTTACTGAGGCAAAATATGGCAACAAGCACTCGAAGAGAAACCCGTTCTCCACGTTTTGCAACATG
AGACTCAAATTACATTAAGAAAAATATAGCACGATTACAGCAAATTTCATTTCCTTCAGCATTTTGATTTTAGTGAACAG
TATTGAAGCCAGCTAGTCTGAGTTAAGGACTTTAAGACTCATGAAGTACGAAGAATTCATGATGTTCATCAACTTAATAG
ATTATGCTCTCCATGTTGGCACTTCTTATTGAACCTCGCAGTTTCATTCCATCAGTTATTAGTTGCATTAATCCAGGACT
ACACCTAGGGCAACTGAAACAGAAGATAATTCTGTATCAGACAAAGCTATGATGGCAATCACTAATAGGTGTTTAAAGAT
ATCATATGCTGTTGAAGTACCAGCAAAAGTTCATATTTAGTTGACACATTAAAGCACACACGCACACAAACAGATCAACC
TGAAGCATATAACAGAAACCAACAATTAAATATTTGTTGCTTTATCACAAGACTATTTTGCTCCATAAAGGCAGGTACAA
ACACATTCTAACTTATAGTATCAGATTATGTTCTAGTTTCTCCTATAAAAAATTTAGCACTTCAATATTGCATCACGAAT
GGAAAGAAGGGGGAAAATCATTAATTTCACCCATGCTGTTTGACTCAATTTGGAATTCATCCTAAATGCAGTCATCGAGA
AGACACGGACAAAGTGATAATAATCCAATTAAATTGAGTTAATATAGGTGAAAATAACCAATCATACTTTTGGGAGTGAA
ATAGGTAAAAATAGTAAATTCTAGGGGAGGTCCAATACCAAGCTTAAAAATATTAAATTCCCAGATAGCCATTTATTTTC
AGTCTACATATTAGGGGCTGTTTGGAGCCCTGTAGTTGAAGTTGCATTGCAACTCAAGGCGCATCGTAATTTTAGTTGCA
GCTGTCCACTTACAAGGAAGCTTAATTCTTGTATTTGGAAGAAAGTTTCTGGAAAAGAAAGGCGTCTTGATAGACCTTAA
AACTACAAATCTTAGTTCCACTAAAAATGGCAGAAGTCTCCCTTAAAAAAAGCCCCATTCTTTTTTTTTACTTGCAGCGC
TAATCCCTCAACTTAGATTTCCCAATACTTGGTTTTCACATATACATCAGAATTAAAATGATATAGTAATAATCTTGGGC
ATAACAGTAGTGCCATCTCTCAACTAAAAGAAGGAAAAATGTAAGGATCAATTGACACAGACAAGTAAGTATTCATTACA
ATGGGGAGAGCCGCGCTTGAAGGAAAAGACGAGCCCAGGAGACTTCGAGGAGGGGCGTAGCCGAGGAACGGCGCGAGCTC
GCCCGGATTTGGCGGCAGTGGCATCTGCGCGAAGAGAAAGAAAGAGAAAATTAGATTTATGCGATGAAAAAGGATTATTC
GCGAGAGAGAAGAGAGAGAAGATAGAGACATAGGAGAGAGGAGGGGGCGAGAGCTTGGGCCATGGATAGCGTAGAAGACG
CGGAGGCGCTTGGTCTGTCCCGATGGATTATCCTGCTCTTGTAACTATTTCTGTCGTCCAGAAAATCGAGAGAGGCAAGA
TAAGTACCGGGCAAAATTTGGGTACATGCATCAAATTTTTTATAAAGTTGCTCCTAGTTTAAATAAATGCACTCCACTTC
GGTTCAGTCCTACTCTCGGAAGATTGTACAAATCAAAAATAGAATCTATTATGTATTCCAACTAAGAGAGTAAACTAATT
TTTTTTTCATATCAAAAATTATAGTTCCATCAATTTATATGGGCCAACTAAAATTTCAAGTCTAGATGACGAATATTTTA
GTTTTGTCACCGTTATTAATTTCTCAAAATTTACATGAATTCTATTTCTAGCACATAAAAATAAAGTTTTTTATTAATTT
TTCAAATTTTATCTAAAAATTTTAAATAAAAAAATACAAGTTATTAAAATAAAAAACAATCATGAAAATGAATTTAAAAA
TTATGATTTTAAAAATTATATAATAATAATTGTATATAAACGATTCTATCTGGTGGATAAAATTTTTCTATAATTTTTTT
TCTTTGGTGGATAAAAGACTAGCAGTATGCTTTTTTTTTTTCTTTTTTTTTCCGGAAGGGTGTGTAATATGTCCGCCTTA
CCAAAATAATAATAATAATAAAGAGAATAAAATCAAGCTCCGTGACTCACTGGAGTGCATTCAACAAAGTCTGGAGTGGC
CGTTATCACGAGATAACGGCGCAAATGGAAGCTTGGCCAGAGATGGATAAGGCTTTCTCCTCGCTCTCTCGTCCTCTCGT
TCATGGCCTCCACCCCGCTCGCCGCCCGCCTTCTCCCTCCAATCTCCACCTCGATCCAGGGGCGGCGTCGCCTGTTCCCG
GTGAGATCCTCGTCGTCGTTGTCGTCGTTGCCGGCGCCTCCTCTTATTCCCCGCCAGGACCATCGCGGGACCACCAGGCG
GGCCGCCTCCGTCTCCTTCCTCCTCCTCCTCGTCGTTGGCGGCTTCTCCACCCACCCCAACCGTGCGTTCCCCCCCCATC
TCTCTCCTCTCCCTTTCTCCATAAGTCGAAGTTGATGATCTCATTCCTTTCCGTCACCCTCAGGTGCTTACGCCGCCAAC
CCGTTCGACAAGTATGTTAAGCGGTAAGCATACCGACCACCCATGATTCTCGAGGCAATTCGAGCTCCCCATTAATTTTT
ACGGAAAGTGCCAGCAATTCCGTAGTAAAATTGTTCCTTTTTTCACAAAAAGAAAGATATTTGTTATATGATGAGTATTT
AATTTGCGATTTGTTATCAGGAAAAAGTTGGATCCACTGGAGACATACGTACCTGCTGTTCTATTGACTCAAGCACAGTT
CAAGGATTTGGGTAATGACAAATTCTTTGGATTTTTTTTCCTTTTTTACTAGAAATGAGTTTTCAAATACACACAGACCT
TGATGGGATTAAAATATGCGATTTACGCGAAAAGATCAATTTTGGCTATAATAACTGGCCCCGGATGTTATCTTTATTGA
CAGAATACTGCTGAGATTGGTTATTATTTGTCCCATTCATTTTTTAAATAAAATAATGGGTGTTGCAAACTGCTACCATT
AGCCATTGTTTTGTCATTAATTGCATTATTTGATAACACTGTTCTAATACGATTATGATATTAATTTTTGCAGTAATCCC
TTTATATATTGATAAAAGCATTAGATATAAAGTAGTACTTTGATTTGTGAGAAGGGAAAAGATCAAATGACTTCTATTGT
TCCTGTTATAGGTCAGCCATTGTTATGCATCTAATATATCTTCGAGGATATTGACATTTAACGGATCAGAATTTTTGATG
ATGTGCAAAGCTTGCTCCAAAACACAGATTAATGTATTTCCCAAGAAAAACAAGGATGATTAACATAAGATTTTTTGCCT
TTTTGTGATATTGACATGCCTATAACCATGAAGCTTAGGAAAATCGAAGCAAGTCAATGTATTGACATGTTTAATGCATG
CACTTTGCCCAAGCTATTTCACACAATGTAACTTCATATTTAGCATTCGATTTTCACCAAAAATAAGAGTATAAGCTTCC
ACTGCCTGATGCTTTTCTCCACCACTGGAACCCCTGATGCTTTTCTCCACCACTGGAAACCCTGATGCATGTCACGTCAT
ACTTGCAAGACTATTGATGTCATCTTTGTGCTCAGAAAATTTAATATAATCTTTAGTCTCTCTTTAGATATGGAGTTTCC
TCTATCTTTATCAAGTTCATTAATTGGCTTGACTGTCGAATCCATCTATTGGCCAGGGAAACAACCGGATTTTGCACTAG
AAGATAGACTATACCTTCTAGTTATGGTTCTCATCATCCAAAGGATTAACAGTAGAACGGTATCAAATTTATAATTTGGG
CATGAAGTCCTATCCTTTGTTTACTCTCTGATCAAAATATGAAAGCTCTTGCTGCATATGTCTAGGATTTAATTCATCAG
GTTCATGCTTATCATTTCTTTTTCTTTTTTTTTGAGAAAGAGAAAATTATCATTTCATTATTGTATTTTTCTGTCATTCT
GTCAAAGATATCTAGCTGCCTTAATAACCTTATCATTTATTAACAGAACACATATGTGATACGGGCGTTAGATCACTTTT
ATGTTTCATATTTCACATTTACAACTCAATCAGTGATTTTTGCTTGACTAACAAAGACCTTGAGTGGTTACCACCCAAAT
AGTTTACAACTTTTATCTATTTGTTCTGAGCCTTGTAATTGCTGGAAAGTAGTTTTAGTTTCCATCTTGGATTCTTCTGT
CATTGATGATTTACATCCCAAATCGTATTAGTTCTTTTTTATTACTGCGGTCTCATATTGTCAATAACTTCACTCAGAGG
AATCTTTGGATGTTGAGAAGCCAGAGTATGGCATAAGCAGATCTTTGTTGCGTTCTGGTCCGGCAGCATCTTTGCGCGTG
AATATTCGAGCAGTAAGTGTTGTACCAACTGCTTTACATATGGTTATGATTTGTAGTTTCTTCTCTGTTTTAAATGTTTT
TCTTGGAGTCGCTAATTTAAAACCTACAGTCATTAATTTTAATTTAGTCTGTGATGTAGTTGGTGCTTGTAAGTTGCTCT
TCCAATCCCGTTTCGAACTCAGTGGCTTATTCTTTTATGGTAAATAATATGAGCTGCAAATTGATATATAGACCTGTATT
TGCTGCTTGCTGCTTAGGTTACACTTCATCACTGCTAGAACTATTTGCAGTGAAGATAGTGTATTGGAAGGTGGGTTGAA
GTTCTCATATCCCTATTGATTCTTGGAAGAAATTCTCCATGGACTTTTTGTATGTGTGATAAGAAGATGATGTGGTATTT
GGTTAGTTAAAAATTATGTAGATATTATATTTGGAATCCCAAGGCAAACTTATTAATTCTATGATGAGCAGTAAGGGAGG
TATGAGTGTTGAGAATTCGTTCAAATTAAAGAAGACTAAGACATTTTAAACTATAATTTAAGGGTTGGAGTACCAATACC
GGTACCTATACTGGTAGCTTATGGTATGGTATGGTACTATACCCAACAAACAATATTCCTGTTCATGCTACAACAATAGG
AGGCGTATACCGCATGCTGATACAGTATCGCACAACGGGGCACGTATCAAGCTTACTGATATGATACGGTACAACTAGTA
TGCATTGGTGCTTGAAAATACCTACTTCAAGGGAATCCATAGATGGCTTTTCCTTAATGTCAACGAGATTATAAATACAC
AAGCAGAAAACAAATTTGTCAGTTTAAATAGGAGGAAAAGAACAGATGCACCAGCAGTCACTTTTTTGGGAGATGGGACA
GTGGTGAGAGAGGACAAGGTTGTAAGACGGGGTAGTCAGACAAAGCTGATCTCTTAGGAGGGGGGTGTGGAGAGGGGAAA
GGAATGGTGTATTGCACTTAAAAAGGAAGATTCAATGTCTGATTCAGTAATCATATTTCAAATCAAAATTTCACTCTTTT
CTCTCGTCTTTTACCTTGCTGGTACTCCTAATCATCGTTACCTTAATGTTGGGTGGAGCTCCTTGTGAATATGTTTATGG
AAATCCCAAAACTGTGCCGAAAAATTTTTGATTCCTTGTTCTGACAATGCATCGAGCTTTAAGATTACGCATAAAATAAG
ACCATGGCAATGGTTGAAACCCTGCTTTCTTAATTATAATAAGTATTCTATACTTTAAAATGTGAAACCTGTAATTTCAG
GATCTACAAGACAATACATGACTCCTAAAAACCTTCACGATTGATAAATCCAAAAATATTCCTCAAACATTTGTTAAAGA
CTATAAAGGATAGGGGTTTGATTTGTAATCATCTACCCGGAGGGAAAACAAAAAAGATGAGCAAAATGATCATTTGATTT
ATATCGTGTTTGATAAATATTTCTATGCATACTAAAATGGCTATGTCAAGGTAGTTAACAGGTATAGATGTAATTGGAAG
TTTGAGGAGTCGCATGGAGAAATGATTGAGATGAAAGAGTTCATTGCGGTGAAGTTATACAGGACACCTACAAGAAGAGG
GTTTTGGGTTTATGAGAAAGGCTCGAAATTGGAAGAGAATTGGAATAAGCTGGGTTTAAAGCTTGCCTACTTCATACAGC
CCTTAACAAGAAAGAACAGTCCAAGAATGCGACTTTGACTGGAAATTCCTTTATGGCAAAGTTGCATACAGAACTTTGCC
TGCTAATGCATTGGCTTACTGCAGATTCGTATATAATCATTGTTTGCAGTTTGTTCTTCTGTATATGTATTATATTATAT
GAAAGACTCTAGGGTAACATGTAAGACAAATCCATCTAGCATAGAGTTCTTACTTGTGTTTATTTGCTGTGGCAGTCTTT
TCTGACCTCAGTTCCTTGTAGCTTTGAACATTATCTTCGGAATTATAGGTGGCACAATATGCAACTGATGATGGTAAAGG
AAAAGCTGCTTCCGATGCTGTTGATCAATGCCTAAGGTAGGTACAAGTATCCTGAACAAGATCCAAGTGATTTCACCTGG
CCTAGCCTGCCTTGGAAGACATTTCTAAATTTATTATAACTATTCCTGAAACTTGTTTATTCTTTTGCAGGGCCTTGGAA
GATCTTGACTCACTGCTGCTGCATGCTTCAAGGAATGATCCAACAGCTTCCATTGAATCTATGAAGAGGAAGATCGATAT
TGCTCTGGGAGCTTTGGACAGGTACTGAAGAACTTTCCCTTTACATTACCCTCGTTTTCTGACATGTGACAACCCAATAA
AAATTATTATTTTGCAGTCTTTGTTAAACAATGACTAACAATAAGCTCCTAATTTAGTGGAGTGGAACTTATGTGCTATG
GTAGTCCATGTTCTGAAGCACCAGATGGTTAAGGTTTGGGGGGTTAGAATTGGAACCATGCACTGCCAAGTTATTATTAA
GACAGATTTTTTTCACTTACTACGGAGCTTGTATTAGAAAGAAGAATTAGCCCATGAATAAAGATTTTCTCATCACAGCC
TTTTGGAAACCGTACCTACGGCAGTGCTGGATAAAGGGAAGGCAATTGCAGATGCTTATCGGGTTCCAAGCAAGCAGAGT
GATGAAAGCAGCCCGGAAGACCTGGATCCCAGCACGAAACAGTTGGAAGCGCTTCTATGAAGTCCATGGGAAGGCACTTC
TAAAGAATGATCCAGTTATTAAATTTTACTTATTGAGGCTCAGAGTCTTCCATATATTGAGCTTACGCATTATATGGTAC
TCTTTAATGTACTTTGTCTTGTAGTGACATCAAACATGAGTTCTTATCGACAATCCAGATTGTTCTTCTAATTAAGAATG
TATTTTCTATTGGTTTCATTTCAATGTAGTGATCTCTTTTTTTTGAGAGGGGTGAGGAGGTGTGGTTCTTATTATGATAA
AGGTCTTAGAAAGTAGTTCATTTGAATGCAGAGTATATAAAAATTGCCCACTCAAGATTCATGCACAAGACAGAGAGAGA
AATCCCAGGGATTTTATTGATGAGCTTCATGAAAGTTTGGTTCTTTATCCACAAAATATATACTTCTGCTTGATTATACC
TGATTATCTCCTTATTGATGTGTCTTGTCAGCAAAGTTTAAGCTTCTGACATGGAAATATTAGCCACTGATGGCTTTTTT
TCTATTTAAAGAAGACAAGTGTTTTGGAGAAGACATATTCTCTTTTTATTTTTGAAGAATATGCATATAGAACAATAAGC
TTGACTCCATCAATTATCAAATTTGAAGTAAATGTAAACAGCAAGGCGACGGTTGTTTGTTCTAACCAACTAAAAAACAG
AGGGGGGAAAGAAAAAAGGTTGCTGTTGTATTAATGAACCCTAATGCATCTGAGCATACAATCTCCAAGGTAATGCACAA
TGCTTCAGGCAGGCTCAAACCAGCACAATACCGATAAGCTCGACCTCCTAAAGACATGTTTCAAAGGGGTGCAGATGTCT
CCAGTTGACTTGAGTGCTCAATCTGATTTTGACCCAGCAATATCCAAAACTAAATCTCCTATTATGTCCTAATTCCTAAA
TAAGACTCAATACTCCCAACAAAAATTGCAAACCAACCAAAATTAGCTTCTGGCGCCTTCAAATTGGGACCAGTCCAATC
CATTAAGTGAATGGATCGGATATAAGAGTATATCTCCACCTAAATAGAGAAAAAATAATATTACCCTCGCATTAAAAGAT
GATGATCTTTAATTTTCTCCCTTTTGGCATAATTTCTAATTTTTTAGCAAATTTTGGAAAAGAAGATTCTCCTCAAACCT
TTCAACCAATGTTCTTTTTACTTACATTCTGAACTACCAAATGGAACAAATGGGAAACTAGAACTCTTGATAAAGAGAGA
GCCAAGAGTACAAATAATAGGGTTAATGATCAAAATTACTGATTACAGTCACATAATTACAGAGCAGTACAAGAGCAGCA
GTACAGATAAAAGAGCACACAGCACACAAACAAACCAACTAAAAGTCAATTAATTGAGTCTCATCACAGTAAATTCAGAA
TCATAATCATGAACCTGAGAATAGTTTTGGATTAAAAAAAAAAAAAAAAAAAAAAAAAAAAAGAAATAGAATCCCTGTGC
TATATCAAAAATTCCTATTCAGTAGTTCTTCATCCATCATTCGCAGTCATGCTTCCTTAATATGCAAGGACAATCGACTC
AATGAGATCATTGAGTGGCGCAAGCTCCCGCTCGTCTATCAGGCAGAACTCCTATATCACAAAACACATCAGACGAACAG
CACCGAGAGATTGAAGTAACACATGCAACATTTCATAAACTGGACCTGAAGGCACTTCTTGATCTATATATACACATCAC
TTCTGTGATCATTGACCACAAGAGATCAGCATTAGTTCAAACCAGAAAGTGAAAAGCTTGCACAAAGGACAAGATATTTG
CATCATGAACAAAATAATTAAAAAGTTGCTTTGAAATCAAAGCATTGAGATCACCCAATAGTGTTCACTGGGTTTTAACT
CAAGAAAGAATCCAAGTGCAATTCAGTGGGTAGTACGGATCATAGATGAGGCCAGTACTGATAAAAATTGCAAAAAATGA
TTTTTTTTATAAAAAAAAAATCTCGTGTATGTAAATCAAGGCATCAAATACAGAAGGCACAGAATAAAACAACCAAGTAG
GAAAACTTACCCATGTGAATAAAGTGAAATGCTTGAAGCAAGTATTGAGATGAGCTTCTTCCTTGAGACTCACAATTTTC
TGAAAATGAGAGTGATAGATATGAGCATACACCCTAAAAAGACGTTTAAATATCGTTTTAACAACATCTTGGAAATTGGG
AGGAAAAGGTGCCCCTGCAAAAGTAGATTTCTGTGAGTCAAAGAAAATTCTTTTCAATTACTCACATTCATTGCATGCAT
CAAGACCATTCCATTTTATAATACCAAGTTTTTGAGGAAATATAGATTCATCATCAAGCTGAGCTTCAATCCAGTCCATC
AGATGCTCTACATATTTTGGTGCAGAGACCTCTATGGGTTTTTTTACTTGAACTCCATCAGCCCATCTATACTCAAACCT
GTCGAAAGCCATCCCATTAGAGCACTTAGTTCCCTAAAAATGTAACCAAAAATGAAATAAATATCTAGTATATCAATTTT
GCTCAAGGTATAGTTATTAAAACCTAAATATTTATGCGTTAGTGTTAAGAAATCAGTACAAGAATTTTGAGTGGCTAAAA
GATATCTACTTTGGTCCTGCTGACATCGTTGGGCAGGTGGTTGGTGTGCAAAATTCCATCAGAGTGCCATACAATATATT
CACTTGATTGAAGAAGTCAACAACTGAGGAAAATAGAAAATGAGGTGTTAACAAACAGATGCTACAAAAACAGCCAATGA
CAGGAATAATCAGATAGCCCAATACTACCACTCATCATTAAAAAAAATTATTGTGATAACTCGAATGGCATGATCATTCA
GTACATATTAAGACATAATTCTCGGAACTCCACACTACCACCATAATAAATATTTTTTATGGCAACAACTAAAAGTTAAA
GATATTACTATTAACCGCAAGCCATTCATTGCGATCCACTCCAGGAGGTAAGCGAACAGCCTCTGTTAAGTTCCCACTGC
CCAAGGTTGTATCAATATGCCCTTTCAGTTGTGTACCCTGCTTGCTCAAAAGCAAAAGGATGTTAGATTTCTTTAATTTG
CAACACTAAGCATATTTCAGATAACAAAAGATGGTCAGAATGCAATTATCTTAAAACATTATTCAGACTAAAGAGAGGAG
TGCAGCAGCACCGTTTTAGTTTATGCTTATAGCGGCACTTACAGATCAAGTAAGCCCCATAGAGAATGCCTTTTTCTGAA
TAAACCAAAAGATATTTTTAGTATATGCAAGAGTTATTGCATGGATTGCATGCACATGTTTCTCTTCCCCCAGCTCCATC
AGTTCATATGTGATTAATAGGTTGCTGCACAGTGTGCCATTGTACTGGGATATCCTTCATTTAGTTCAAATGGAAGTGGT
TCAGAATTTGGATTATAACTTAAGTAGTCCCGACATCGCACGAGCCACACTGACCAAGCTTAATGCTAAATGTAGGAAAG
TGCAGGCCTATGACCCAAGGTGAGGGAAGGAGAAGGACCACAAGAGTTCCTAATTGTCCCAAACTGATGTAAGGTTTCCC
AGATTGAGCCAAGTTTGACGAAGCTCGGCAGGTACACACCCTAGCTGACCATTTCAACTTCTAACTCATAAAGGCATGAG
GAGCATGTGACCAAACTTGGCCGCTCTGCTTCAGTCTTATAATTTATGTTGATAGCGACAACATGAACATTTTCAAAAGC
ACATTCTTCGTATCACAGTCTGATTAAAAGGGGGTTGAGAAACATCCTTCATTTCTATTCAAGCCAAAAGATCCTGTCAA
GTTGCTGTGGCTATAATCATTCACTCTAGAAAAAATATGCAAGCACCTCCACATTTGAGCACAAGAAGAATGCAATCCAA
CCATATAATCAAAAGTGCGGTGACCAATGTCAATGACCACAAATTCTTTGCAATATACAAAAACTTTCAAACTCAAAAAT
ATACAAAGTACAATACAGAACCTAAACATGCTGAATTCTTCGTTATAAGCAACAAATCTCAAGATGAAAACCTGACCTTA
TTGCCAGATGCAGCATTTTTCTTGGGTCGAAAAGTCCTCTGATTTCTGCACATCCAAGACATCATAAGACACATAGCATC
TCTTCACAAAAGAAGAGGAAAGATAAGAATTTAGAGCTTTCCAAGAAGGAAAAAGGACGCTTCACTCAAGACCAAAACAT
TCTTATTCCATAAGATCAGCTTATTAACTACTACATCAAATCAAAAATCTAATTTTTAGGCCCGTTCCAACTCTCCCCTA
CTTCCTATCTCAGGATCACCACATAATTCGTGGGGGGAAAAAAAAGAACGAAACAATCCCAAATCTGATAAAAAAGAGAT
TTTTACCAAGAATATCTTAAGCAAATGGCAACAAAATCAAAGAAATGATGACAAAACCCCTCGAAAAGAAAAGAAACGTG
AGAAATGGAAGAGATTAACCTGTTTCCCAGACCAAAGAAACTCATTTTTTTTTCAAGGAAGGAGGAGATAAAGAGGAAGC
GGCCGCTGTTGATTCAAGGACTCTCCCTGCTTCTCTCCACTTCTGGCAAAGAAAATATCAAACACTACCTGAACTCTTAT
CTCTCCCTACTGCTTTCCTCCTCCCAGAATCCCCCCCTCATTTAATTTATATATAGAGAGAGAGAGGAAAACAGGCCCAG
AGGAAGGCCAGGCTGGCAACGGCTAGAGAGAGCGAGGGGAAGCGTTTTCGGTTACATGCCCCGCCAACATCTCTCTTTTT
TTGAGTAGATGGCTGTTTCCCACTCTGCAACAGCTAATAAACTTTTATTAATATAAACTATAACATTAAAATAAGGGAGA
AGAATGGATTTCTAGAAAAGGTCCATTGTCTTCAGTTGTCTAATTTAGCTGAGTCTGAAAAACCTTTTTATGCATTCTTT
TATTTTTCACCATCCAAAACAATTTTATAGTCTCAAAAATTGAATTCTTTAAAAAGAGAAATTCATTTAGATCATTTTTT
GCAAAAAAAACAATACGCTTCACATTCAATATTAACAAAAAAATAATAATCGAATGAAACAACAAAAGTTATGGGAAGTA
ACAATAGAAGAAGAAAAAAAGAAAATTCTCTTTTGTCGATTGTTTTTTTTGTAAGAACTTGAAAGTGGAGAGTCAGCGAA
GCGATCAAGTTTGCTTATGCAAACTCTATCAAATATTTGTAGACTTATTTTGTATATTGTACAAGATAACAATATATGTT
AAATAGTTGAGTCTATTTCATTAGTCTATTGTATTATATGATATGTAATGTTTATAGCAACAGCATTACGAACAACTTAT
TTTATCTTTGCCACCATTCACCAAGTTATTTTATTTAAAGATTTTTTGACTCGCTCATAAATATATAAATTCTACACAAA
AAATGAAGCTAGAAGAACAACAAAATGGTCTAATAATATTATTTTATTTTATTATTTTATTATCTTAAAAAATTTAATAT
TTTATTTTTACTATCTTTAGTTTCAGTCCAACCAACTACCAGCGGGTATTGCTGCACAGGGTGACGATCTTCAAAAACAA
ACCTTGATTTTTTTGTGGATGACAATGATATAACAATTTAATATGTTATAACAATTTTTGTCCATAATATAAAAATTCAT
AACAATAATATTAAAGCTATGCGATGGAACAAACAAGGGTAGAACCATGTTTAATGAGAAAACGGTTTTAGTGCCAATAA
TTGCCTCTCTTTTATCATCCTTCGAACTAGGCATGCTTCTACTTCTACACTACTATGTAGTATTCTTGCTAGTGACTCAG
CTAGTTGTGCTCATGCGAGATTAGTGTGAGCAGCCAATATACCAAAAAAAATAAAAAAAAAATGATAACCATCTCTCTAT
CTTCATCTGTGCCTCTGTGCAATCCTAATTATTCAAACTGAACACTTTTTAATGTTCACAAAAATCTAATCAGCATTCGT
TCTATTGTTTTTAGTTTTCTTCTTTTTTTTCTCTTTTCCACTCCCCTTTTCATTCTATAGTTCATCTAAATGTGATGTCA
ATAATTTGTCTTTTTCAATTCAACTGAAAATTGGTATCAGCAGTGACACAGGACGTATCTTTTTCCTTTAGAAAAATGTT
GTCTAACTATAGATGATGTAGATGAAAAAAACTATTATACTTAGATTGATCAGGTCAAAAAATTCATTCAAGTTGCCAAC
AAGGTAGATGGTCTCAATTGACACCGCATTTCCGATATCCTTTTGCTGCCATATATACTACCTTTGTCAAGGTTGCATTT
TATTTTTCTATATTTTATTCTAGGGCCGCTACATTTCTTAATAGCAGAATCGAATTTGGTGATACCATCTGAGCAAAAGT
TCTCGGCAATGTCAAGCTCAGAAGCTTTCAAGTAGCAAGAGAGGATAGTAGCTATAAATATGTGCATTTAACAAAAAAAA
AATTACATCCAAACAATAACTAAAATACTATCTAGGTGATTCGATTAGTCATTGATTCCAGTTATTAACTAAAGCATTTT
ATCTATTTGTTAAGCCATCAATCATAAATTTACACCAAACGTCTTAAACTTTTTCGTAATATAAAATTTTTACTATTTTA
ATGAGAGAAATTTGCATGAATAGATTTGTTTTTCATGTCGCTTAACACTCTTCCTGTAATTGGATTTAGAACTGAATTTT
CTTTCTACATATGGATTTTAAGAGGTGGGTCGACTCTTGAAGCTCCCCAGTAGAATTTTTTTGGTTTTTTTTTTTGGCGT
ACCATGCGATGAATAAACTACGCGGCTTCCATAAAGCGCATGCAATCTTTCTGTCAAATGACAAGATGATGTCAATGCAT
CTTATAGATTTGCTGCCAGATACAGTGGATAGTTTGATTGTAGAGTTGAGAAGAAAATGAATATGACTCTACAAGCTTAA
ATTATATCATCATAAGATCATCTTGCTTAAGGGCTCGTTTGGTTCGCGGGAAGCATTTTTCCTCCTATAAATATGATTCC
TGAAAAGAAGATTCATAAAAAGAGAATGCCTAGGAATGTACTTTTGGCATGTTTGGTTTAACATGGAAAAGTAACAAATT
TTTAGAGTGCTTATGTTTGGTTGGCCATCCACTTTCCTGGAAAAGTTATGTGTAATTCCCATTATACCCTTAATAAAAGT
TAAGCCTTTAATGCCTCTTTAATGCTGAAGGATATTTTTGAGAAAAAATAAAGATGAAGTGATTTCTGCCTCATGGGAAG
GTAACTTTCCCATGTTTCTCATGGGAAAGACTTTTCCATGAAATGTGAGAATCATAATCCTATGGGAATACAACTTTCTC
ATATCTCTCCTTCGAAAACTCCAACCAAACAAGAGACATTTTATTACTTTTTCATTGACCACACTTTTTTTCCTTCTTCT
TCTGCGAACCAAACGAGCTCTAAATTACAAGCACCTCAGAGCATTTTTCCCTTGCATCGGATGTGTCAAGGCAGCTAGTG
CTAGATTCTGTTATAACTATGGAAGCTTAAATTATATCATCATAAGATCATCTTGCTTTTGTAAGGACAAAGACCACCAT
ATCATTTGTCTAGGAAGACGCTCAAAACACAGCACCAAGCTTAATCGCGCATGGCTGCGTTCCTGTGTAATGCGGCGAGA
GGGAATTTGTGCAATCCACATGGGGTTGGAAAAATTTTTGTTGTGGAAGACGAACCAGACTGCAGACTGGATCGCCTCAT
TTGTTGTGCACCACTTCGGAGATTTTCGACTTAGCAATTTTTTTTTTTTCTTTAAATGTAGCTGGTTATGCTCATGCTAG
AGCAATGCGCCGATTCATTAAAAGAAAAGAAAAAAAAAATCTTGTTCCACCCCAGCGTTTAATCAATGGGACCCTGGGCC
TTTGCGTGTAAGTCCGCGCGTCACAAGTCATGTCCTCATCCTCTTTCCGCCCCTGTTTCCTTGTGTTAGCTTGGTTGGTA
CGTACCCTCAAACTGCCAAACTAATATTATGCTCAACTCCGAGCTGTCCCAAAATTTACACAAAAGAGGGGTTTAGAAAG
AGAGGGAGGACAAGGTGTGGGTCTCACAGTTGCAAACTAGGCTCACTCTTTTGAGGAAACAAGAGCCTTTCTCTGTCCAA
TAAGAACAAAAAATCATCTTGGGCGAGCACCGTAGGAGAAAACATGGAATGGGGCTTCTTTTTGGATATATTATTTTTAC
ACCGACCTTACGGAGAAAATCTAAAGTCATGTAAAAATTAAAGAAATTCTTACTAACAAAATTAAATAAAAAATAAAAAG
AAAAGAGAATTGCATGCACCAAGAGGTCTTATTTGTGAAGAAAAACCATCGGGATCCTCTTTCTTTCTCATCAAACCTCT
TCTTCTATCCTCTTCCTCATCAAGTCATCTCTCTCATCTGTAAGGGTTTGCTTCTCTTCCCGAGTCCCTTTCTCTCTTTC
TTCTGGAAACTATGTATCAATTTATCTAAAGATGTGTATTGAAATGTTAGATGTATCTAACCGTGCAGTGTGTATTCATG
AATATTATTATGTTCTGAAAACTATGTATCAATTTACCTAAATGTATATATTGGATTGTTAATAGGTATGTATCAAAAAA
GTTTACAGTGTGTATTAGGAAGCCGACAAGCGTGTATCACCTGACCATTTAGTTTGTACTAATGAGCATCATATTTTAGA
CTATATCGATTTAATGGAGGTGTGTATTGGGATATTAGATGACAACATTGCTAAGTAGGTGTGTATCGACTAGTCATATA
TTATGTACTGGTGAACACTATATTCTGAAAATTATGTACTGATTTATCTAGAGGTATGTATTAGGTTGTTACTCGGTATG
TATCAAAGAATTTATGGCTCCGCCATGCATGATACATCCGCTTTAGCACAGAAAAAAAAAGTTTATAGTATGTATCAGAA
AACTAATGAGTGTATATCACTTGACGGAAAAAAAAAAGGAAGCGTGGGTCTTTTGTCGCGCATGATCTCTACTGGTATGT
AAAAATATATATATTTTTTTAAGTTATGAAATTGACGGTCTCCATTAATTAAAAAAATATTTTTATTTAATTTTTAATTT
TTTAAATAAACATAAGAAAATATGGTAAAAAAAAAATTTCTGTCCCATATGATGCGGTAGTGCTCGCACCGTAAGATCTT
TGTTTGTCCAACAAGGCCATTTCCCCTTGGGTGCAAATGCTTCTTTAATCAGTTGGCCAGCTTGAGCTCCACGTGTCCTC
AGCAAAGTGATGCTTGCTGTATGGGCCATGGAGTGCGACCCGAGAGTTCGAAATCAGGAGCCGCGAACCGTACGTGCCAC
CGTGGCATGGAATCATAAGGTCGACCGCTTTCTTCACGTCCTTCACGACTTAGAGCCAAAAAAAAATCTCAAAAGAAGAG
ACCAGTATAGTTGCAATTACGTATTATTCTGGCGATGTGGGAACGCAAAATCAGAACTATTTAATAGCTATTAAAACCAG
AAAACGGAGAAGCATATTATTGGATTGAGAATTTGGAAGCAATTTAGCTAGGTGGCAAAAAGTATAAATAATTTCAGAAA
AAATTAAAAATGGCCAAGAACTTGACAAAAATCTCTTTGAAGAAAGTGTACAAAGCGGCAGTGTTACACAGGAGACATGA
AGAAAAAGCAAGCTACGAGAAAAAGGGACGACATCAGCAACAAACAATCCAAGGTTGGTAATGAAAAAGTTGTGCATACA
CTCCCTGAATTCATCAAATTTTTGAAGCGTTGTGAAGTCTATTTCTTAATGGCACAATGATCATTGATCCAATCAGAATT
TCATGAACCGGCCAACATAAACTTATCCCATCGAAGAAAAATTCTGAAGCTATAGTTGTTCCCCTTCATCCTCCTCCTCC
TCTTCTTCTTATTTTTCTTCTTCTTCTTCCTTCTTTTTTTTTTTTTTTTGTACATCGGTTGCTCACACTAATTTTGCATG
ACCACAACTATCTAAATCCATGGCAATAAGACTACACAGTGAGAATAAAACCGAAGTATGCCGAGTCTAGAGAATCGCAC
CAGAGTGTTAGGCAGTAAATGAGGTGACCCAATCTACAGCTCTTTTCGCCTCACGAAGTACGTACACCACCCGAAAAACA
CAGCAGTCCCTCATCATCTGTCGGATGTCACCTAGAAGCAGCAGCTCTGCCTCTTCCCGCCCCACCTCTAGTATGCACTT
AATTACCTCGGCTAAATCTCCCTCAAGAATAATATACCCAACCTCCAATACGCATCTCACATAAGAGAGTCCCTCCCATG
CTGCGCGCCCTGGGCTCCGCCCTAAAAGCTGAAATCTCAAAGGTGCAACGCTTTCCAGCATCAATCAGTCTGGAGTCATG
GTCCTTGATCACAAATGCCCCACCATCACAATCTCCATGTTAGTGTACAGATTACCGTTGAAATTCATCTTGAGATGGCA
AGAGGATGAGGGCTTCCAAAAAACAAGAACATGCATAGGCACTATAATAGCAGAGAGGTAGCACTTACCTTTTCGAAAGC
TCCATGGATAGCACCAAGATGAACCAGCTCATTTCAAAGTGTTTTTTTTTCTTTTTTTTTTCTTGGTGCAAAAAATAAAG
TTTGCTGAGTTACATGAAAACAACAGATAAAGTATGATGAAATATAAGAAACCAGTATAAATAAAGAGAACCACAATCTA
CGGAAAATGAATTGAAATCAGCAAGCTGTACGTAAATGGGATAGATTTAGATGCATATTAATAAATGTAGGCCACCGCAT
TGAGAGGTAGTGAAGAGACCTGTGGGTCACTCAAAATAGCCAACAGGGATGACATCTACCAAGGAACAAATGAATTCATA
TTGAACAAGAGATGCCGCGGCACATGTCCGGCTCCAAATAACTGATGTCCCATGAGGTCTGTGATACATAACTCGAGATC
GATCCATTAAACTTGTACTTAGCAGAAACTACGTGGGCCCATAATTAAAGTACGAGGATGTAGCACTACCTATGCAGCCA
ACTTAGCCAACAGCAGTTTTTGTTTGAGGCGCATGGATTGAAGTCCAAGAGCACCATGAGGCTTGAGTGAACAGAGGAAC
TCCCACGATACCAGATGCACGCCCCTCCTTTGTGTAGAACGGCCCCATAAAAATGCTCTGAATTCCTTTTCCAACTGCTG
TAAAACTACTGCAAGGGGAACGTGAACAGCTAACATAGTGTAGATAGGCACAGAAGCTAGCATGGACTGGAGCAAGATTA
CTCGTCTGGCAAAGGACAAAGCCCTCCATTGCCAACCTGCCATACGAGCCTCTATTTGGTGAAGTAAGGAATTAAACTTA
GAAGATTCAGTCTACGACCAGCTACCAAATAGTATCAAACTCCATTATGAATAGGGATATGCAGAAGTCATCTGATTTGC
TCGCCGACAATGCGATCTAGAGAAAGGATGAAGATTATTTGTGACTTTTCAAGATTGATTGCCTGTCGGGATAAAGCAAA
ATAAAGATCCATATATAATCTGTTGAGACACATGGCATCTCTGGCGGTTGCTCTGGCTATCAAAGAGAGGTCATCAGAAA
ACATGATATGAGAGACAGAAGGCCCCCATTGACCAGGTTTATAAACTCTCAATAGCTGGTGCAATACTACTAGCTGCAAT
AATGTAGAAAGGATATCACAGCATAGTACGAACAAACACGGGGAGGACAATGGACATCCTTGCCTAAGGCCCATAGAGGG
AATGAACCAAGAAGTGAGAGTCCCATTTATTAGTAGGGCAAAACAAGGATCCATCACACATGCCATGCACGTGCCCAAGC
AATAATAAGATGAAAACAATAGTGATGCAACACCCTAAGGAGAAATTCCCAAAGAATTCTATCAAAGGCCTTTTCCTTAT
CTAACCTTAGGAGAATTAAGCTTTTCGTTCTAGGGGCATTACTAAGGGAGTGCATACGTTCTTGTGCTATTAGAATATTT
ATCAACAATTTGTCGGCCTTGAACAAAAGCACCTTGTGCGGGAGACACTAGAGTAGGCATAAGAGTTTTCAGACTTTGTA
CTACTATTTTGGCCATAATTTTATATATGGTCTTGCATAAGCTAATAGGTCCAAAATCTCTCACCCTTAAAGGATTAGGT
TTCTTGGGGATAAGGGTTATAAAGATTTATTTCCAAGTCATACGTATGGCTTCATACCTAAAGCATTCCTTGATGGCTAA
GACAACATCATTTTCAATAAGGTGACAGAATTTCTGAAGGAAACAAGGTAGAAATCTATCTGGACCTGAGGCTTTATTTG
GCTGCAACTAGCCTGAGATGGAATATCGCTGTGGTGCCCACCTTTTTGGGAAATGTTGTATACTAGCATAAGATGAATTC
TGGCATCATCCTCCAACTAGTCATTTTCCCTTTAAAGTATTGTAATTCTATTCCTCTTACACCTAAGAATAGTTGATTTT
TGAAAATACTTAGAATCTGTATCCCCTTATTTGATCCATGTAATCCTTGAAACTTTAGACTAACATGATGCTCCCGGAGC
CTTTCAAGAAGATAGTAGTGTGTTCAGCAGGCGAGAGAGCACCCAGCTGTGCTTCTTTAGTTTGCAAGCGAAGCTGCCGG
TCATAAAAAATCTCCCCTACTTTAAAGATGCTTCCCATATGATGACGATTCCATCGTTGGAGTGTAACTTTAGCGTGGAT
GCAAGAGCAAGTGATAGGCAATCCCCAAAGGGTATATAAGTTAGAAGGACCTCCAAGCGTTCGGAACTCACCTTATCGTA
TAACCAGTCCGACAGCCCAATCTTCTAAGTATGGCCTCGTACCAGAATCAGACCATCTCCATAAAGAACCAGGATGGATC
ATTTTAAAACTAAAATTTTAGAGAGCTCACCCTATCCTTCAGTCTACTTGGAGTCCATGAGCACTGGAAAAATGCAAGGG
TTTATGAATCCTTATCCTTCAAAAATATATATTTGGGAACCTCACAATTTCGTAGCAGGCCTATAAAGGAAAGTAGATCA
GCCTCCAGAAGCAATAATACGCCACAACCACTCAAATCAGATTGATAGCAGAGCAGCCACCTCAAACTTGATATTATCAG
GAAATGCTGCTAATAGCAGCCAATTTGAGAACTAGGAGAATACGAATGAGCATAATCTTGCATGCCACAGACCATCAATT
CAGATCCAACTACACAATTATTTTCAATATATTAACCACACACAACGATGCCACTGTATTTGGTTCGCACACGAGCGTAT
GGCTCTTCTACAAGCTACCACGCGCTCACATTAGCAAAAAAGCTGCCAGGAACAAACAAGAAGCAATGCCACTTGGTGTA
TGTACAACAAAAGCACCAATGGGTCATTTTTACGATATCAGAACTCCACAAGACTAGTTTTTTAAATACCAGCTGCAAGA
GAAATGAATATTACAAAAGCATTAATGCCACTACATTGGTTGGCCGCTCTGGATGCGTTTCAGACTAGGGCACACCATAC
GTAATCTCCCAACATCCTCAACATTTATCTGTCCAGGAAAGAAACAAATACACAGAACAACAGGTTAAGAGATTTTTAAC
CAAAAAAAGGGTAATTCACATAATATCTGTGATAGTGTGCAAATTTAATGCATATATAGCAACTAATAACGTAATCTCAC
CTTTGGACAGGAGTGGACATTGAGGGTTTCCAACATAGTACAGTGTGATACGGCAACTTCTACATCTTCCACAGCCAGCA
TGTTGCAAGCCTGTAAAACATAATTTACCCAAAAATTAAAATAAAAAACTGATAGAAGAAGACAGCATTAGGTCATTACG
AGTTGATAGTTGTAAACTAAAAAAGAAAACAGCAAAACAGAGAGGTGAACACATGAACACAACCCTTTACAGATATAGCA
AGATCAATTCATATTATGAATTGCTTTTGAAAATAACAGTGGGAAAGCCACCATCCTGAGTCAAAACTCAGGAGCTCTCC
CCAGCTCAAGTGCCCAGGAGAGAGGTGCTAACCAGCTGGGCAGAGGCAGGTCAGCTTCACACTATAGATTGTTATGCAGC
CAGACATGGCTTGAACACCAGCACCCACATGAAAATTTTTTTGCAGTTGTTCATATTATTGCCATGTGCACTATGGAACT
GCATACGAGTCCATCAACTAACATGTAAAACTCCATGACATAAGAATTGTCACGCAATGGCCAGGTGGTGACTATGGCTT
CATATGGTATACAGTTAGTAGGATCCCAATAATTGTTCCAATTTGGATGGTTATGTGAATATTTAGTTCATGACTGGGTG
ACACGACAGACACCTGCATGCTGCTACTGCACGTCAAAGATGACCAATTGATAGCCTTAGACAAAGTCAAACACAAGACA
GTGGTGCCTTCAAGATGTAGATAAGTGTACTCAAGCGCAACACAATAATTTCAAGTCCAAGAAACACTGTCCATGGAAAT
GGCAAGCACAACCATGACAACCATGAAGCCATGTACAAAAACTAGAACTCCAGACTAATACCATGTGAAGGAACTTGGTT
TTTTTTTGGTTTCAAAACCAAGCTTATCCACACAGGATAAAGCACTGATAATAGCATCAGTTGAAACAGCTATGAGCAAT
GTATCTTTCATGATAAGTATTATATTCGTAAGCAATTTTGTATCTTTCATGTAAGTATTGTATTTGTAAACAATTTTGTG
GATGATCATGGATAGAGGAATTACCAGAAGTTGGAGGTTGGTCAATCTTGGACAGTCGAGCTTCAAAATCTCCAAGGAGT
TACAATTGCTAAATAACCCAAAAGCATAAAATATCAACAGAGAGATTTAGAGTGCTGAGATTGAAACCAGGTGAAGTCCC
AAAAGGAACACTAACCTCAAATTTAGAGTGCTGAGATTGAAACATGCAAGATCCACTTCCTTCAGATTTGTGGATAAATT
AAGGTTTATTTTAGATAAATGAAAACAATGAGCCATAGAAGGAATGAGAACTTTCTTAATGTTTGGACATCCAGTACAGT
TAAGAGTCTCGAGCAAATGCTCAGATTTTCTGAAAGCCTTGTTTTCTTTCTTCAAGAACATCAGGTTAGATGGGCAAACA
TCATCTGGCATCTCCAATGAAAGGAAATCATTTGAACCCCAAACAAGTTCATGCATATTCCCACAACCATTCAAGTTCAC
ATGAACTAAATTCGTACAGCAAGAAAGTAGCTCCGCTATTGCAGACTGCCCAATGGATGAGTATGACAAGTCTAACTCAC
AAAGGGCTGGAAGCGCACATTCTTTATAGAGAGCATCCAAAGACGAGTCAGTAAGGTACTTGCAAGCTGAAAGTTTTAGG
GTCTGTGAGGAAGGAAATAGAAGTCACAACATTGCCCAGTCTATAAATAACATAAAGGCAGAAAATGCTTCTGAATGGTG
AAAAGGAAATGGCATTAAGATGAAGAAAATTGCTGCTCATTTATAAAAACAGGATATATTACACCATCCTTTAGTGGTAG
ATTAATGTTCTGATGTTCAAAAATTAAAATGAATGGCTTTGCACCTTCTGGATATAATGCGTTTGATATTTTGTGCTCCG
TCACTACAATTTAAACAGCAAATTCTCCATTCAAACCTATCCGGGAAATTCATAGAGTGGTGCAGATTAACATTTACTTC
TTATACCAAATATTAAAACCGAACATGATCACAGACGATCATACAAGAAGTTGAGAGACATTATTCAAAAGAATGCAGCA
TTAATAATTAGTTAAAGATTATTAAATTAAAATAATCCAATTTGGTCAAGTTAGTTTTCAAATAAAAGTTTAAAATTTAA
ATGGAAGTAATGATTTTAATGATTCAAATGAATATGTTTCCAACAATCCAATGGACTCACCATTAACTGCGAACAAGTAT
CAAAAACAGGCTGTAAGTTCATCAAAAAAGTGTATGACAAATCCAATAGGGTCAGACGTCGAAGCCAATGCAAAGATGAC
AGCCCACCAAATCCTATTGATAAGCAGGATGACAGGATTAGAGTTTCGATACGACGGCATGAAGCAGCTGTCATAGACAG
TGAGTCATCCACTAATTGCCTGTATACAGAAGAAAAACTCAGCTTATGTGAAGAAATAACAGATAATGAAAAAGCATGCA
GAATAAATACCACCTGCAAAATGAAGCATCCAAAGATGTCAACAAAGGGCAATCGATGGATGCTTGAGACAGCACACCAC
AGCCCTTCAGCTCCAAAGTTGACATTTTTGGAGCTTCAATCTGAAGAATACTTAGCTTTGGGCATATCCCCAGATTGAGT
GATTCAAGACCAACCTACAAAGAATGCTCTGATCAGTGTAAACACAAAGTGAGATGATAAACAATTTATTTTTATCAAGC
CTAGAATGTTTTGGAAAAAATATTTGGTTGACATTCAGAACAATTGTTAGCATTCAATCATTTCCAGAGATTTTCATATA
AGAAAAAAACTAAAAAGACCAGACACAAGCAGGTAATCCACAGCATAACTACATACTTGTGCATGTGGAAAATTGGTGGT
GGTGGGGGCGGTTGCGGGGCTATACAAGATCTGAGGATGATGAGTTCAGTGCAGCTCGCTATAGCTCGAAATATGAACAA
ATAAATTATGTGTGTGCATATCTTGGTTATTACTTAATTAATAATGTCAATTACAGAATTAGTTGATGAAATTAGTAAAT
TTGATATAAAGAATAATGTTACACAGTAGTTACTTTTCATCCAAAAACTGACTGATGCTTAATTAAAAATATTAGATTGT
GACCACTGGAATGAGATATGATGATTTAGATCGATAAGATATTTTATATGCTAATGCTTTTGATTTCCCTCTTTCAACAA
TCATGACATCTCACCTCAAGCCACCTTCTACTCTCTCCTCCCTGTCCCCATCTCCTCTCCTAGCATCCCCACCCCCCCCC
CACCCCCCCCCCCCCCCCCCCCACAAACAAAAAAAGAAAAGAAAAGAAAAAAGCCGAGTCACCCAGACCCTCTAGNNNNN
NNNNNNNNNNNNNNNNNNNNNNNNNNNNNNNNNNNNNNNNNNNNNNNNNNNNNNNNNNNNNNNNNNNNNNNNNNNNNNNN
NNNNNNNNNNNNNNNAAAAAAAAAAAGAAAAGAAAAAAGCCGAGTCACCCAGACCCTCTAGAGCAGTTTCTGACAGCCTA
CCTCTCCTTTTCAAACAGCAACTCTCTTCTCGATGCCAAACCTTAACCGCTAATCCATGGCCTGTACCCCACCAGAGAAC
TCAAGATGAGCCTCCTAAATTCTGTTTCTCCTTCCTCTTCTAGTTATACAGGAATGACAATGATTTTCTAGATCAGGCTA
TTGATCAGTGGATCATTGGCTGAAGAATTGATAAAAAGACATTCAGTGAGATGGCAGTCCTCTATATCTTAAGTCTCCTT
TCCTCCACCCATGCCACTAACATCGTCGAGGCTGCTTCGTCTCCCTAGTAATCACTAGTCAACGTTTTTCCCTTTTCTCC
TCTCCCCATGTTCCTTGATGACCCACAGAGCCAAGTTCGAGTTGGCTCTATAACAATAGGTCAAGCCCAAGTTGGTCACA
TTTTATTTCGATTCGAGCTTAAGCTGAAGCCAGCCCTCTTGTGCTCGGCTTGTTTACACCAATAGTAATACCCCCTTCTG
GGATTAAGACTATAATTGTATTAATTACGGAGCATCTAAATTGAAACCCCACATCATTAAACATGAGCTCCATCATATAA
CATTGCCTAGAAACCAAAAATCAAAAATTTTAAAGACTTCATACTTGTGTGTCAAATAAAACCAATCTGGTGGAATAAAC
AGTATTTGATTTGGCTCAGAAGCATCCAAATCAGTCAATTTTTACTTTTTATGATTTAATGTATATATGGTCTGCAATCT
ATATCTTTAGAACATTAACACTATTGATTTTCCATCCACATGATGCATAGATGGGAGAACTCCAAACACATGATTATTCT
GTTTGTAGGTATGTTAAATATGGTAGATCATAACCAGCAGAATGGAACCTCAACTAAAAAAATGTCAATCATCAGTTTTG
CACCACTAGGGTACTAGCTTAACTCTTGTATGTATGTGCATTCGTCCACGTGCGTGCACATGCAAATGTGCATATGCTGT
TGCATGGGTACAGACCAATAAATTAAACTTTATGCCATTTGCATGACTATGCTTTCCAAATAGTGCACATGGGATGCATC
TTGTCATATTTTGAAGACCGTAAGTTCCCAGCTCAGATACACAAATCCTAATCCAGTTCCGCATGCCTGTAGTGGAAGTT
GAAACTCATCTCTTTAAGGGAATGTTCTGAATTTCTCAGTGACAAGATGAAGGCATGATAAGTCTAGTTAAAATTAGATA
TTACATATAAGAAAGATAGCTAGGAATTAAATAAGAAAAACAATTTCTTTTTACAAACTGTTTTGATAACAAGATGAGAC
TGCATATCAATTTAATGTAGAAGATTCACAAAGTTGTCTGGACTTATAATGGGGCAACAGCCTTCAGGCATGTCATACGT
ATTTATTTAAGCAAAGAAACACAGTACAAAACACACACAATCACACGCACAAAGATGCATGTACATCATCATGAGTACGA
TAAAGCGAGCAAAGCATGAAAAGCATAAATGTATAGATTCAACATTGACTATATTTTATTAAAAAAATAATAATAAGTCA
ACTTACAGGACAAAATGATGCTCTTTCAAGATGATCGCATCCATCAAGATTTATTTTTTGAAGATTTGGACATGAGAGTT
CAAGAAAAGTCATAGCACGGCAACCAGCAAGTGACAGGCTGACCAGAGAGCTAGTGTTCAGTCCTATCATACTTAAGCTC
TGGAAAGTCACGAGAAAGTAAATACCAAGTTTATAAAAATACCTCAACATATTCACAAGAAAATGCACAATCACACTGAA
AAGCCAGCAACAAAATCAAACAACATTAGCATAAGACACTATCTGAAAGGACCATTAGAAAAAAATTATTACTTCAAAAC
AACAAAACTGAGCTATGAAGTAGTGCTCATAGAGGATTGCTGTATTGAGCTTCCAAAAAAAATCTACCAAATGAACAATG
GAGCACTAGGATTCCCTGAATAAACATTCAATAGACCACATCACGACCATCAGAGTTAACCCGAAAAGCTGAATTTGGAT
GAGAAAAGAAATGGTTTAGACTTAACCACTTTAAATGACAAACGCAATAATTAGAGTAATTATTACTATAACCAAGATTT
TACAAGGCCGTCCTAGTTCCCCCATGGAACGGGACGTGCCGCCATCCCATCGATGAGGGATGACCTAGGACATGCCACTC
GGGATGCTAGGATGATAGCAGATGGTTCCATCCCAACACTTGGGGCAGCACCCATTCCCACATCCCGCATGGCGTCCCAC
CAGGATATGAAACAATAACTAAAATGATGGAGATAAGTGGTGGTTAGAATTTGTAATGATGACCAGCAGTCAATAGCAGC
AGCTGATCATGCATGCAAATGACAAACAAAAATAGATGATAATTAAAGTTAGGCCAAACAAAGACAATAAAACACAAACA
TTTATAGCATCTAAGTGCAGCAGAGTTTTCAAAAAAGGATAGAAGAGTTTCAAAATGTCAACTGTACATCAATTCCCTGT
GAAAAGGGCAAAAAGAAAAAACAAGCAGTGACTAATGGTAATATAATTCTTTCTTTCCATCGTCATTGTCATAATTCACT
CATCTGAATTTACCCAATCCTCTCATGCTTAATGATTCTGTATAAACTATGAAGCAGATTCATAAGCTGAAGGAAAAATA
GCACCATTAAGATAATCTACATCTCTGTATTGGTGATAACATTCAGGTCCTTAGTTTTGCCAAAGCACTCTAAATAGAAA
GTGATATTTGAGCTCAAAAACTGGATACGATATTTGCATTAATTAAATCTCGAAACAGACTGGACAGCAGACCTCGCAGT
TGTCAAGAACCAATGATCTGAGCATTGGGCAACCACCGCCATCACTAAAAACTTCACAAATTGAATTTGTCAAAGATTCG
CAATCACTGAGGTCCACTTCTTGCAAGTTCTGACACTGCAATGATAATGTAGCCAAACTTTCTTGCTTTTGCAATACCAG
TTTCTGCAAAGCCAGAAAATATCGTTCTTTGAATCTCTAACCACCAAAACAAAAATAAAGAACAGAGAAAGAATGCAAGT
CTCATAAGAACAAAGTTTGCCTGAAGAGAATTTGATGTTATGCTGATCCGATGGAGGGCTGAACATCTAGAAACCTTTAT
GTACGAAAGAACAGGACTCCGCAGATTTAAATCCACAAATCTAAAATAAGTATTAAAAAGTCTAGCATAAAGCCCATGAA
AGAGCATAATTTCACAAAGATATAGACAAAAAAACAATATCATACTGTACTTGCGTAAGTGTACAAGACTTATATTCCGC
AAGTGTGGCAGATCCAATGAGATAGACGTTAGTAGGCCACAGTTATCGAGTTGTAACGCCTGCAATCATTATATAAATAG
AATAAAACATAATGGTGCCAAAGATATCATGAAACAAATGGATTAAATGACAAGAAAACTAGGAAAGAAAGCTCTAACCT
CTAGCATATGACTATGAGATATTGCAGACATTGAAGCTGAAGTTATGCCTTCACAGCTTTGAAGTTTTAGATCTATCAAC
ATTGGCAGTCTCACAGACTTCCAGTAAGACAAATAAATATGTGAGCTCAAATCAATGCAAACAGATCAATAGAAAAGAAC
ATCTAGAAACTCATGAAACCAACCTCAAATGAGATGTTTGGACAGTATGAAGCATCCAGAACGCAGAGATTAGGGCATGC
AAAAGCTATTTCACGCAACGTTTCATCACTAACACATGAGCAAGACGACATATCTAATGATGCCAATAAAGGGCATGATG
TAGCAGCTGATCGAATCACAGCATCAGATAGCTTGTGGCAGGAAGATAAATCCAATTCATGTAATTGAGGACAACTAAGC
AAGGCATGACCCATACTGGTGCGCCTCAGAGATAAAGTTTGAAGCTGAGGGCATCTGTAAATTATCAGCGTCAAGCATAC
CAGTAGATGGATACATTTCAACGAAGTAATGGAAGTAAACCAGAGTTCAGAGAAAAGAGTAGAGATATCATCACCTGACA
GAAATACGGAGAGCGCGACACTTTAAAATCTGAAGGTCGCGCAACCTATCATGGTACACAGTTATCTCCTGAATGCCATT
TCCAAGAGAGGCATCAGAAATTTTCAGATTGGTCAATGCAGGACAATCTGTCAAAGCATGGAAAAAAGCATCGCCCAGCT
GCCCTTTTTCCAAGATTAAAGTTTCAAGACGCCTGAAAATCAGTAAGTTATTAGCAACTCAAAAGGGAAATAAGTAAATT
GAAAAAAGAATGAACAAGGACACAAAAGCAAGGATTTCAGAAGAAAAACCTAAGAGAAGTCATTGCTTCCACAACAAGCG
CATCAGCATTCGGAATGCCAGACATATTCAATTCAGTAGCATTTGGATATCGCCGGCAAATGGCAACAACTGCAAAGGCA
TTGGAGCAGTAAGCAAATTAGAACAAAATGTCTACAGATAGTAGAGTGTAAGTCCAGAAGTCCTTGGTTTGTTCAAGATA
ACTTGCATAAATTTTGGCTAGTCTATGAAGAGAACAGGAAAGATATACTTTTCCTATCTGTTGAGCATAACAAGTCAATA
AACGGAAAAATATTCAAGTTTGAGCAGTAAGGGACATGACCAAATGATTATTTCCAATGCTTTAAAAGGCAGTTGCTGTA
TGCAAGTAGTCAAGAGACTGCATAGTACATACAGGCTGCATATGCAGTTACTATTTTATAACAATTTTAAAATTAAATAT
AATACATTATATACAATCATAAGAACAATAAAGATAATTATACTTCTGGATGGATGGTAGCAATATAAATAACAATAACA
ACTAGCAATTGTGCTGGTCACAAAGGTGCAATAGCATAGCTATAACACAGTCAGCATTTAGTATTATTACACCCATATAA
AGCCAACCAACAAGAAACCTAATCATTAGCTTGAACCCACTTCATCTGCACAGGCCCAGATAAAGGTAAAGCCCCGGAAT
GGGCGTTATGGCAAAGAACAAGAAGAAAAAGAAAGAAGAAATTTGTCCAATAGTCACAAATGGTGCCTCCACAGGTTGAC
ATCCGATCCAACCTAGTAGTAAGCGATCCGCCAAAAGCAACCAAAATATTCCTTGGTGAATCGGGCGAAAACTTGAACTA
CGCACGTACATACTTTTAAACTCCGCAAATATCGATAGAAACTTGAACCCTTGTATAGGTATGCCATTTTAGAAAGCACA
ACAATGGAAATGGGTAGTCAGTATTGGTATAAGATCTATTCCCATGTTCCGATCTTTTCATTTTATGTACCCATTTCTTG
GGGAAAGTCTCCCAACTATATTTGCAAATGGATTGGTTATCCATAAATATAAATAAAGAAAGCGTCGATTTTTATTCCGC
TTCTTGCTCTAAAAATGAAGAAAGACTTGTCGGAAATCGCCGGTAACCAGCACTCCGGGACCAAAAACCACCTTCTTTGC
ATTCTCCGATGCCGACTGGGAGGCAATGCCCAGCTTTTTTGTTTTTTGATCATTTTTTACTTTGTATTTACTTTGACCTT
TTTGTATGGTGTGCAGTCCTTCTGTGTGTAGAACATTGGCTCCAGCGTCCAATGGGTGCACCTGACTGTTGTTCTCCCCG
TCCAGTTGGAACAGAAGTCACCAACATTCATTGGTGGGGAGCGTCGACTGAGCTAAATTAGCCACTTTTCGATCTTGTAC
TAAGGTACCGAAGTCGTCTTGCATCACTCGTTCCTTTCTCATTTCAGTGCTCGCCTTTTTTCATCTTCCGTAGGGGCCTT
GATTTGATTAGAGTAGAGGTCGCGAGAGAGCAGAGCGTACCGCCCTGCCATAGTCGCGAGGATCTTTATAGTCGGTCGCG
ACTGTTGTCATAGTCAACGACGGTTGAAACTTCCAGGAAAAAACTTTAGTGAGTTGCATATGTGGTACAATTCAAAGTAG
ATCATCTTTTCGGTCCATATGTGGTATGACTGCATAGAGTAACTGCATATGGACAATGCAGTGTGGCCAAGAGACTCCCT
ACACATATGGGAGCGCATATTCAGCAACATGCACTGAATTACAAAACACTGACTGTTACTCCTGAAAGGGGTGGGCTCCC
CTATAGTCAGACAAGTTAGCGCTGTTTTTGGATATGATGCTAATCTCCTATGATGGGTGTAAGTTTCAAATGTTTCACTG
TCCACCAAGATTTTAGAGCAACTAAAGCCATGTCCACAGTCCACCACAAGCAAATTATCTGAGCCATTGGGCCTATACAT
TTCCATCAACCGATGACCAAGCAAAGATAATCATATGTGCATAGGGTGGAAATGGGCCGGGTTGGCCGGGCCACTCCCCT
ACCCAAGCCCGACCCAAAAAAATTTCAGGCTTCGGGCCGGGCTTAGGCCTTAAAACTTTTAGAAAATCCCGACCCCAGCC
CAGCCCAAATTATCCATTTAAGCTAAAAATTGGGCTAGGCCAAACCCAATTGAAGCTTAATCTTTCACATATTGTAGCTT
CACATATTTTTTGATGAAATACCGTAGCTTCATGTTAGCAACCATCTAATGATCAGAAACATGTTTACTAGAAAAGAAAA
ATTGAAAACACAATTGGAAATGGCATTCCAATTTTCTAAATGGTTCATAAACAAGTACCTAAGTTTAGGCTCCATTTCGG
GCTTCGTCTGGGCTTAGGCCGAGGCAATGATATACCCGAGCCCGGCCCGAAAAAATATAAGCTCTATATTTAAACCCAAA
CTCGGTCCAAAATCTTTTAGGCCTAGCCCGTAGCCCAACCTGAAGTTGGCCCAGCCCAATAAGGCCTATCGGGCCGGCTT
GGTCCCAATTCCAACCCTATATGTACAGATGTAGTTCAGGTTATTTGATCAATAATTACACAAGGAAATTTTGAATCTTG
AACCTCAAAAGGTCATTTATCCAATAAGCATCTTATTCATATTTCTATGTTGTCGGTGAGAGTTCCAATACAAATATGAA
GGTCAAAGAGAAAATACACGGTAGGTTCGCCTTACCGCCCCATCCTGGACATATTGTCCTGTATCAATACCTAAACGAGT
CTCAATGCACCAAACCAACCCCCATAACTGGGCATATCAACACTGTATCAGCATGAGAAACAGTAAGGAGTCTGTATCGA
GATTGCGGACCATAATACACACTATATTTCAATCGCAAGTCAGAAGAGTATAATCAGAAAAGACAATATAGCTCGCTTAA
GTTAATACAGCAGCCCAAAAACACATTATACTTCAGTCTAGAATGACACAAAAATCAATTTCTAAAATTTTTTCACTTGT
CTTTCCATTCTGAATTTTGGTATGGCTCCCACAGTTTAGTCAAGCCATTTAGAGATGTCAAGTCATCTTTGAGTTTAAAA
AATTTGTCTGGATTTGCTTCAATTTCAAAGAGTATGGAGTGCACTTTTCCCTTGCAATTCTCTTAAGAGGAGTATGGCAT
TTACAAGTTATACTTTGAAGTTCTAACTTATTACATCTCCAGACTCCAATTTTTAATCTCAGACTTGTAAACCCTCGACA
ACAAAGTAGAATGTCTCAACAAGTATGATGTGTGAGAAGCCCTACTTCATTCTTATTATTTCTGTGAACCAAGGTACCTA
GCATAGACTAATAAAAAATTGCATAGTGCCAACCTGAGACATGATGATTAATATAAGTTTTCGTAAACTCTAGAAACAAT
TTTGGTTAACACTAGAGACAATCAGTGAAGTGCCTATAGAAAGCAATACAGAAACCAACGATTTTGTTGAAAATTTCACA
ATGTATGTTTATTGAATAATTGCACTGCTATCAATTTCACCAACAACAAAGAGGAACCACAATGAAGTCTCACACAGCAA
GGATATGCGAGGTTCTTGTGGTACAAAAGATGAGGAAGAACTTCAATCTTCAACCTACTTTTATCATACTATATCTCCTA
GATGAACAGTTAAGAAACTTAAATCAAAAACATTATTCATTGGTCTAAAACTTGTAGAAATCATAAATGAAGGTACAAGG
ATGGGTACTTTTCAGTTTTCATTTCATTGAAAATGTCCCACGTTTGGAAATTAGGAATTCAACTCAACAAAATTATGGTA
TAACAAGCTGTACTTGAGGAGCAAGGTTTGATGTAATGGTTATATCACATGCTCAGCCAAAAATTGGGGCCATCCTGATT
CATTTCAGCTCTTTCAGTTTGTTTTTTAAGTCAAGTTCATTTAGGCTATTTTAGCACAATCCAAAGTAAATGAATGACAG
AATGCAAAGGTTGAACAATTCTAAAATTGACTTGACAAGTCCACATTTCATGTTAAGCAATTCAATGCACCTGCCGCTAG
CGCCATGAACATTAAAAGCTGTTCCTTTAAATGGCGCATTATATAGTTCATAGATATACCAGAGTAGGAAAGAAAAGGGG
AAGGGGCATAGAGGTTAGAACAGAAGACCTACAATTCTGCTGAGAGATCCCTGTATTCTCAAACTTTAAACACCTCCAGA
AATCCTCATGTGTACTAGCTGCTAGCCACTGCTTGCAAGTTGCGCCAGCTCTACATAAGTCTTTTTGGCCCAAGAAGGAG
AAAATCTGCAAGGAAATATAATATATCAACATGGAGTCCTGTTCAAGCAAACTAACGGTTAAACATGGAGCAGAGATGTG
GGCATACCAGGTGCAATAGATCATCTGTAAGGTCCATTCTAACCTCTACATCCTCAATATTTCTAGTACCACCTCCATCA
GCACTTCCTCCATCATTAGACTCCCTGGGTTTTCCATTACCATCATCATTTGAAAAGAGGCTTAAGTAGTAAGCCATCTC
AATATCAGATAGAACTGGCGAGCTTTGAATTGTGTACTCCCTGGTTGCCGGTGGAGCAGATGCTTCAGCCCCTGAGGAAG
ATGCAGCAGCATAATCGCAAGCCCTGTTTAAAAATAAGACATGAAACAAGCTTATCAGTGCTCAGCTCTAGAATCCTTGC
AAAGTGCTGTGTGGAGGCTTTAACTAAAACGAGCCTCGACACCACAAGAGATTAATTGCAATAACACAATCATCAATGGT
ACAGAAAGTCTTACAAAAGTACCAACCGGAGAAAAAAGATACTTCAAAGAAACACAGGTATGGAACTAACTAATAGTAGA
ATGAACGTTATCTAAGTGATGAAGTCATGAAAGGCATCCATAGAGAAGCATGACCTTTTTCCTACTCAAATTAATGAATC
AGAAGGACAGTACTACATACACAATACGGGCATCTTTATAGGCCTTGTCAAATGTCAACATAGTTTCATAACCTGATAAG
CATGTCACCTCTATAAATGAATTAGAGTCAGAGCACTTCATTTTACATTACTCTATTCCAGAAACCTAAGGACCATCATA
TGGATATGTGAAATACAGGATTTCCAATCCAGCAGGAAAGCAGGAAATAGAAACTAAATTTAAAGTTAGTAAAAAGAATT
CCATAATCAATCTCTAAAAACAAATTTAAAACATACACATGCACACATATATACATCACGAATATATATAATCCTACAGA
AAGTTGAATGTATGGCTTGTAGGGAGATCTTTTTATATCTATCGAGATCCACCCTGCAGAGAGGTCAAAAATCCAAAACA
AATGATTCATTTTAGTTCTTATAAAAAGAGAACCGGCACTTGAACCACTTTCCCGCCCATGTCACATCAAGGCACTGCAG
AAGAAAAACTGTAAAAATTGATCCAATTAGTTAACATGTTGGTTTAGTGTATTCTGAAAAAGGTCAGAAAAATCACTGGC
TTAAAAGAAAGGCTAGCGCCCGAAACTCCCATCATTGTAAGGTTTGGGGAGGGTTAGATATGAGTAACCTTAGCGTCGTC
TGCAAAGAGGTTGTTTCTGTGTTTCAAGCCTATAACCTCCGGATCACAACGGAGCAATCTTACCATTGCGCCAAAGCTCA
CCCTCGAAAGAGATCCCCATCTTCTTAGATTATATATTGAGCCATGTGCAAAAAAAAATCAACAAAAAACAGAGAAATCC
ATTAACTATTTTAGATCAAGCAACACATGGAGCAACTCCAACATCAATGCCCCTAATGGATCTGAGTGTGAGGCATGTCT
GACCATTCTCGTTTCTCCACCCAGCTTTCCACATTCCTTCCACGTTCCCTTCCCCCTGTTTGTGCCATCCCGTCAAACCC
AGGCAGGTAAATTGGGCACTTGTCAACCACAAGGTCGAAGGTCCATAATTGAACAGGAGTGAGGTCGTCATAAACAATAA
GTGACCCATAGAATGGTGGAGGCAAATAGAGATTTTGCACATTTTTCTTCCATGAACAGCATCTATACAATTGAAAATCC
ATGGACCCATACATCTTGTCCGCACATATAAACAAGACTATCACTTACCCAATTATAGGAAATCAGCCACTCATGACCGA
ATAAAAATTGCTATTTCAGTGAACTGTTAAAAAGTAGAATACCCTATTCTGAAAAAACATTTTACTAATGCAATATTCAT
GCTATACATAGGAAACAAAAGTATGCATAATCCAATTATCA
>4695_Xchr
GACCTATTTGATTAATCTGTTAAGCAACATGAAGATGATTGAAGCACATCCAATCTTTGTATCCTTGCGTTAAAAAGTAA
TGCCGGATTGGCGGAGTTCCTTCGATCTTATTTTCTCAAAACCTTCATCTATGGCATCACTAACATACAGAGAGACCGTC
TTATTATCTATTTGTTATCCACAAGCTGTCCCCAACCCAGCCAGAACCCGTTATTAGAGTCAGGCTTTCTGGCCTTAGCA
GACCTCTGGGAATGCTTTCTGCTCTCTGTGGACATGACGATATACGAAGATGGCCTTCCTTTTTTAAAAAAAAATCCATT
GTTTTCATGTTTTCTTTTGAAATACCTTTTGTAATTTAACCGTCTCCCCTTCATTTTTTTCATCCTTCTCAGTAAGGGAG
AGAAAAAAATCATCCTTTCTCTGAATGGAGAATATGTTCATTTATATTATTCTCATGAAAAAATGATTCATTTTACACTA
ATGCATGGGACTAAATCCTTGATTACTGAAAACATAATTTTATATTTATAATGCAGGATTCCTCACTCCCTGCCGCACCA
ACACATCTTTAATAGGTAAGCATCCCCATGCTACCTTTCATAGGAATAGAACAACACGGCGGTGGATGCGCATCCTCCAA
ATCTATCCGCCATCAATCTGCTGAGCCACAGACCCCCGACTGTCCTCGAGAGGTCTCGGGCACTCACCATTGTCCTTCCG
GTCATGCTCCATACCCTCCTGTCCGTTCTCTCCATTAGAGATCGACAAAGATAGTACCTACTCAACAAGTTGCTCACCGA
ACATCCGCCTGACGAGGTCCTCGTCCCACCTTCGCTCCCTCAGAGCAAACAAATCACAAACTCTGGAGCCCTTTAGTCAA
TCGTGGTTGATCAGGGTGGGCCAACCCTGCAATGTAACCTCAGGTAGTCGCCTGTCCTCTAGGATATTGATTATCCGACT
ATCCCCGATCTCCTACTTGATCGCCGGTAGCACCCGATCTCCTACTTGATCGCCGGTAGCACCCCTACTCTGAGGCATGA
GCACACAGATCTCTCTCCAGATGAAGGAGGATGGTATCAAAGAGTACTAGTGAAATCGCGAACATAGCTAACTATGAAAT
CTGGGTCAAGAAGCATAAAACCAGGTGCTAGGAAAGGCAGAAGTGCAGGCTTAGAGTCAGAAGACTGGTGGATGTAGCTT
CATTAGAAACCAGTTCATACCTACAAATCAAGTGGTTTAGACATCTGGAGCATCAATTTCTATGTACAAAATAAACCTGC
AGAGGTACGACTTCAACAATTGGTCTGATGGAAGGCTTAAAAATGGTGGGCTTTTGGTTAACAGAGCATATCAAATGTGG
GGAAATAAAACTGTCCTTAGTCTTGTCATAGGCTAGAAGTGGTGAAAACAAGCATATGTGATTTTTTTGACACACAGCAA
CCATTTAACTGACATCACATCATGCAACTTGATACACTGGCACGACCTTAATAGCAAACACGGTACCAAGAAAAAAACCA
TACCATAGATCCTTCATATTATGCGCACATGATCCTTCTTATTGCACCTTTTTACAAGAAGCATTTTGTCAGCGATTAAG
AAGGTTAAATAACAGGAAATTGTCACCTTCAGCATTTATTAATTAAGAAATTTTTAGATGGCTTAAGAAAGTTTTAGATG
ATATGTCAAGTCTCAGCATTCCAATCTTGTAAAATATAATCTCTTTCAGCATGCAGACAGGTCTGACAAAACAGCCTAAA
AACAATTATCAAATAAGATGCAAAGATCTATCAGATTAAGTATAGATTACAGAAAAAAGGTAATTGCACGGAGAAATCAA
GCCAAATGTCCTTAAGATTAGTATTATATTATGACAATGACCATAAGCAATAAGCCTTGCCATTCCCTCCAAAGAAAATC
CTTCAACTAGAAGAAACAAGAAATACCAAGATGTTGTTAGTTCTTATTGGAGCACATCTATTACAGTAGAACTTCCAATG
CAGAATTCTTCATAGGTAAAATAGTACATGACAAAAGAAAGAAAAAAAATCTAACATCAACATTAGGTTGTGAGAAAACT
AATTCCCTTACAGGACCAAGGGATTGAACAACTTGTAAGTACACTAAGTGGATTTTACAAATGAACCATCCACCGCACTA
AGTATTTGTTGTATGTGAAAATTTACACGTGGATACACCTGATATCCTGAAAGGTGCAGTGGTAAATTGTCAACATGTCA
TTTATTAAAAGAATCTTTAATTTCGAAGCTGTTGAATCAAGCCAATATATGGGTATGAATTCAAATTCTTCTAGAGTCAA
CTCTAGAACCTTAAAAGAAATCAGCATCAAAAAAGCGAATGTCCCACAATGATGAATGAAGGACAGGTCATTTCATGAAA
ATTTTGCATTTATGCAGAAAGCTTTAAGATCAAATCTAGTAGGTATCTGCTCTCGGTGGATGGATTCACTTTCTCTGCCT
TAATGACTGTGATTTTCACTCGCTGCTCATCTCCAAAGAGTTCTTCTTTTATTTTGAGCTTAAATAGGTACTGCTGAAAG
AGACTACCACGTATGATCTCCCCAAACCTAGTATCATCATGCTCTTCATATTTTAGCATGTATAGCTCCTTTGCTGAGCA
ACCTAAAATCTCCTCCCCTGACTCTTGAAAGGCCGTTACCCAAGTTAGTCCTGTATGGTCTTGCACCTGGGCCTGAAGAA
GATACCTATAGTCACACTCTTCAAATTCTTTATCACACCTATCACAACACCAGTTTCCACTAGCCAGCCTCGTCACCTTC
TTGCTACATTGTCTATCACCAATCATTAGAGGACAAGCTGTGTAACAGAAAGTATCAGTCTTGATGAATGAAATGGTAGC
TTTCACTGTCACCCAGTCAGGCTTATCACCCCTTCCAAGACCCTCATATTTGATCTGGGACACTCTCTTCCGGTTATCAT
TCCGAGAAAGCTCTGGCATGGCATCCCTGGAGATGGACTGAGAGGCTGCATTCTTTCCCCCTCCATCAAACCACTCTCTC
AAGCTATGAGCTTCAGAGGAATTAGGATTTATATAGAGTTGTGTAGCTGAAATTGTTCCGACAGACTTTCCACTGAAGTC
ATTTACTTTTCCTGCCTTAACAGCCAATATTGGAAAAACCCGAGAGTCAAGCATTTCTTGCAGTTGCCTTCCTTCTCTGT
TGCAAAAGTCTCCCCATAGAGTTAACTCAACACTTCGACCAGACACATCTTTCATATTTAGTATCCTTCTCTGAGTTTCC
ATACCATTCTTCCTCAATATGGTGACCAAAGGATTAATTGATGTGACTATGCCAATAATATCCACAATTGAGTTATTCTC
TGCATTCTCAATTTCACTGATTGGTCTGAAATTAAACTGTTGTGTTGGTATGGAGTTGTCTTCATCAGGACAGAGCTCTA
CGGTTGATGTTGCCTCCAAAAATATTTCCCATTCATTGTTAAGATGGTTGAAGCTCTTCCGAGCAGGCTTCAGAGTTCCT
TTTGATATCATATAAACCTTCCCAACATCCACAATCTCATAGAAACGGTCAACTACAGCATTAAAACAGGTTGCACGTAT
CTCTCCTCCATCAGAATCAAGGAGGTCAAAGGAGAACACTTTCCCATCTCCCCTGGCATTGTTATACCTCCGAAGCTCTC
CCTTTGCAGTCACTCTTGCTTTGATGGCCCATCGCCCCTGATAAGGATTCAAAGAAGCTATTGGTATTATCCGTGCAGGA
GCCTCATTTTTCATGATTGCCCCACGATTCTTGTAATTTGGTGGAGGCCTGTAAGATGGTTGGACTGTTGGGTGGAAACT
CTGAACGTTGTTGCTGGAGTTTGTTGCTGAACTGGATATAATTCTTGCCCCATCAAGTGAAGGTCCTCCTGAGTTACCTG
AATTGTTATTAGATGATGCCTGCAGAGTGATTGGAGCAGCTTCTGGCGGCAGATTAGGATTCCCAATTATCTCACACTCT
ATGACTAACGTTTGCATGTTCAGAACAATAATAACCCTGCATCATTACAACCTCCAGCATTAAAATAAGAAACCAGAAAT
TCAAAAGAAAAAGAAAGGAACAAGAAGATGACAATTTGGAGGGTTGTCATCATTCATCAAACACCTATGAAACAACATCA
ATTAAACTTTGTTAACCACATATTACCATTCTCCATAATTAAACAAAATATTTGAAATAAAATTTGCAGAGAAAAAACTT
TTTCCAGTTTTTATGTTTTTCGAAAATATTTCTATGATTCATAGCAGGAATGAAATATTTAAATAACCCCCTTCCAGAGC
TATAAAACATACTTCCAAGGCCCTGATCAATAATTTTCTTAGTAATTTAAAACATCCACTAGTTTAACCACTTCCTCAGC
GTCGGTGACAAAATTGTCGGCATATTAACTCCATTCCCCGTCTCAGATTCATAAAAATCACATCTTTTTCTCGCGTCGTT
CCCTTCCACCACTTCCCAAAAGTAAAAAAAAAAAAACAGAAAGAAAAATAGAAAAAAGTTTCAGAGAGAGATCAAGGAAT
GAACCTTCGGCCCTGGACGGTGCTAGAGATGTACTCGAGCAACTGAACGACCGAGCTCTTCTTCACCTTCCCCGCCTTCA
CGTGCCCACTGAGCTGCGTCCCCAGCAGCGCCTGCTGCGTCGCCACCCCGTCCGACACCAGCATCCGGTACCGCCCCTGG
GCAGCCGATATCAACTTCACGTCCAGCACCTGCACCACCGGCTTCAGGTCCAGATCGCCGCCGTTCACCGCCGCGATCGC
ATTCGCCGTCAGGCTCGCCGCCATTCCTCAGGAATTTGCCGAGATTTTGGAGATAAACCGAATTCCAGGGCTGAAAATGA
TCGGAAAACCCTAGAATTTGGGAATGGAAGGAAAAAATTGAGAAGATTGGAGTTCTCAAAAGATCGAGGAACCCTGGAAA
TAAGCAAAAGATGGGGATTTGGGGGTTCGGAAACCCTAGATGCTAGATATCAACAATTAGGGTTTCACGGGGGGAAGGCG
TGGGGTTGGAGCCGAGAGAAAGAGGGGAAATCGGGAGCGGATTGGGTTCGCTTCGAACGCAAGACTCGAGGGATTTATAT
ACGCTTCTATTTATTGGGAGAAACGGCGAAGAACCGTGCGTGTCCGATACATAGTTATTTTCTTTCTATACTTGGCTCAT
ACTTTTCCTCATCCATAGATCCCATAAAGGAGGCCGTTGTCTAATTACATTTGAAAGCATAGTTATTAAAACCACATTGG
AGACCAACCCGGCCAACAAAGTTGGCTGGCTGATCACATATATCCTGCATCACTGGCACCATATTAGCGATGCTAATCAA
GCATCTTAATTTTTTTGGGCACCACTCATTAGGTGCTCGTGTTGGATTACTGTTTTTGTAACTCGTCTCGATTTATTTCT
ATAGTGCATCGCTGATATGGTGCGCTTAGTATAAAATATAATTTCTTATATCTTGATTGTCTTGTACCAGATTTATATTA
AAATTTAAAATATCATAAATAGATATAATATGAAGTCGATTTTGTTCTCCTCAACCATTTGCTTTTGTTATTTTCCAATA
AAATAAGAACCTTAGATAAAACTCTCTAGCATATTGGACTCAAGCTCCAAATTAATGTTCTATTAAAGTAAGCCAAAAGA
AAATTTAACTATTATTCTATTAACAATTAAAAAAAGAAGCTAAAATAAGGATGATTCGTACTTATTTATGTGTTTCTACA
AATATCTTTGCTATCTAAGAGTGTAAAGGATATGCGAAGTCACTATTGATTTGAATTTTAGGCTTATCAAATAGGAATCC
GATAACATAGTTATACCTATCTTTAGAATAAATAGTTTTCCTTACAATAGTCTTATGACAAAGTAAGATGTCTTATTGGT
TAAGAGGGAAAACCAAGGTGCTTTAGGTAATTTAAATAACTATGCTAGAAATATTTACATTCTAATAGAGAAATGTGAGG
CATATTCTCAACAAATGTAACATTGAAAGAATTTTTTCCAAAAAAAATGGATTAGCATGATCTCTTGAGTCGGTGGGCAA
AGAAATTTCTTTTCTTATACTACTGCATAAGCTGCAAGTGGGCGAAAAAATATTGATTTTAAGGGACTATATATACTCCA
TGACTCTAGGGCTGCCTATAGAGTATGGACTGCCTTAATAGTCCAAAATCCTTGACAGACAAAAACATGGAGATCCAAAG
GTGCTATGGCTGCTAATTACGATTTTCTACAAAACAAGTTATTTATCTATTTAATAATTAACTAACTTATTTAGCCTCGA
AGTAGAATCTCTCTCCATTGTGTTCACTAGGAAGGGCTTTTTGTATTTGTGTGTCATGTGTTTCAAACATGATGGTGATG
CCACCACTAGAGGTTTGAGCTAAGATTTGTCATCTTGATATTGGACTCCGTACCAGTGTCACACTAGCATAGTGTCGGTA
CAGTACGATACAGAGTTTTTTCTGCGTACTGAGTGTCGGTACGCCGCCTGTATCAAGTACCGATACCGAACTGGTATGGT
CGGGTATGCCCCATACCATCCAGTTCATGCCGATACAGCTTACTATGGTTTGAACTCTAGATATTTTCTAAGTCCGAAAC
ATGTTAGATCATTGAAAAATGCAGACCATATATTGAATTGGTCTGAAACCTATTATTGATGTACCCTGAATAATCTACTT
CACAAAGTGGTTCTCTCTCAATCTTGTAAACTGAAAAATATGGATACACTACTTCAAAGGCCAATTCATATAGCTCTCAA
AAAGAGTGAATGGGAGTTCACAGTTTATGAGATTTATGCTTGTTGAAGATCAGATGAAAAGTAGATTAACATTGACTATG
GAAGAAGTTTGCTTATGAGCATATTGATGAAAAATATAAACATAGACATGATCAACTACACTGGAAAGTATGGAACGTAG
TATTTTAGTTGGTAATGGTCCTTTTTATTTAAGGAGAAAAAGACACTGACTGGTGATGACACAAAAACAATACTATGAGA
GATTGTTGAGCATAAAATTAGGAGAAGTTCGATAAAATAGGAAAGGCATAGAAAATATTAGCTTTGCCCCTGTGCAAGGA
TGAACAGAGATTGTTACCATGAATATGCTGGAAAATTGATCTCCTGATGAGCAATTAGGTCTTCAAAAATTTGCTGTAAA
GCCTAAGAAAGCATTATCTTGCTTTATTCAGAGTAAAGTCATAGTAGAAGAAGGATCCATGGAAGGATATGCCATCGTGA
GAGATGCTCCATGAGAGTTCATTACGTAGGAGGACATGATTGAATTCTTGATGGAGTTCCCATGCTCCAGAAAGCATGAT
ATAAGCTTGGGTTTTCAATATCCAGTCCATGTCTGCTAGATTTGAGCCGGCCAGCTATCGTCTCATGATATTTGGACTTT
GCGCTTAATTCAGTTAAGAGCAGCATTACCAGGAGGGTAAGAATTTAACTTTGGAATTAGAGGGAGGGGAGATGGAATTG
CGCTGGTTGGTAGGAATATAATCTTTAAGTAGATCGCAAGGGTGGTTTATACTTCAGGTTCTGAATATCAACCAGCAACC
TTTTTTTTTCATACTAAGGGAGGCAAAAGCCACCCAAAAACTTTATTAAAAGAATTGGTAATTATAGAGAGGATGAGTTA
CGGGAAGTAGAGAGTCTGTCAAATCAGAACTGCATGTGTCAGTTGTAACCAAACAAATCCATGAGAAAGCAAAGAAGATG
GCAATCTGTTAGCCGTGTATACACCAGAACAGAAACAAAAAGAAAGGATTGTGTCATCTTTTGAAGAGCAGACCAACTCC
AAAACACCTTTTGTTCCGTCAAACTTTTATTAAGGAACATCCTAGAGTTATGCATTACCTTCCAAAACCCTTTTCTTTCG
TCGAGCTTTTGTTTCATCAGCAACCTTTTTTTTAATGACTCATGTTTTCAAATATTGCACAAAATGATGATTTGTCGTAA
AAAAAATTATCGGTTCCAAATGCCCTTTTCTTGAAGTGTTACTAATAGGGTATAGGGTCAAAACTAGGGTTATATGGAGT
TTGCCCAGGACCTCCATTGAGCTGGAGAGTTTGCCCAGTGAGTACACTCATGGATGGCAATAATAAATGGAACAGAGATG
AGCATACAGAAGAATTATTTAAGAGTTTGGGGAATATCTCCCTCCCAAGTACCAGAAAGGCTTATATTTAAGAGTTGGTC
TACAATAGCACATTAGCACTTGCATTAGCTGAGTTGCTGAGGAAAGATGTTGCCCATGTTTGAAACATGAATTGAATTGC
TCAAGGTCAGTTTTCAAAGAAAAACCAAAATAAAACAACAACTACTCCTAAAGGAGATGTCATGAAGAGTTTATATTGTT
TACTGTGGCTCATTATAAAAGAGCTTTACATATATTTTAAGGAAATAAATTTAAATTGTTGGCTATATGGATAAATTAGA
TTTAACCTTTTTTAAGCAGATTTAAAAAATTATTCATAACTAAAATGTTTAATTTCTAGAAGTAGAAACGATTTCCCAAA
ACATGAAATTACAGATGCCTCGCATATCTATCTGAATTGCATAAGTTTTTAGTTCCTTCTTTTTCTATCAGAGACCACCA
ATCATATTCAAATCCATTTTCATACCGAAAAGAGGGAAAGAAAGAATATGAAATGCTAGATAACTAATTGTCATACAATT
TATTAGAATTTACATTTTATTTCATCAGATGAGTCATGGTCAACACAATTATTTGTTTTGGATATAAAAGATGCAAAGAA
TGCTAACACCCACACTTCTTCATAAGATTCTTGCCCTCTTTGCCCAAAGTATTGTTGATTTAGAGCTCCATATGACCATA
TATATTTGTCCCTTGAATGAGGAGCCTTAAGCACAACATGCCCTTCCATGTCCATGGATAAATCTTGCATTTTCCTCCGT
GTACACATGCGTTTCATTCAACAGTCTGCAATGTTTAAACAACCAAAACAAATCTAGTGTTACACCTATGTTTAAATAAC
TAGAGAATATGCTGTGTTAAAGATAGACAACCCCCAATATGTTTGCAAGTTCGGTTGTTTTTGGTCGTCATATGTAATCT
AGGTTTCTTTAGAGCAATTTATTGAGAATATCTTAGGTTCTAATTAAAGCTGAAATACATAGCATAAACACGATTTAGAG
AAACTCAGTAAGGGTTTATATGAAATCCTATTGATGTCGTTTATACAGCTTAATCTTGCATGCATCTTGCAAAACTTGTG
ATGGAAGAGTAAATTACCTCTAAGAACTACATTGAGCATGAGTTGCTTAAATTAGCCTTCGAGGCACAAGTGACAAGCAA
GCAGATGTTACTTATGTTCTGTGCTTTAGGAAGGCATCGAAATCAGACTTGGTTTACCTATTGAAGCTCGAACCTCACCT
CACGAACATTGACCTACTAATTCTTACAACAAAGTGCCACAGTTAAAAGTTCATATATCTTAACCTCTTCAGCATCCAAA
ACTATATGTCCTTATTAGGAATGTGGTGATATTTTTCTAGCACCAGCTGATGAGCCTTCCTGAAGTACGAGTATAATGGC
ACCATTAGTATGTGCATATATGAGGTATGTAATTCTCACAATTACCATCCCTGTGACTAATGATATGACCACAGAATAAT
GATACTTACGATTGGTAAACACTCTTGTTCATTGTGGTTGCAGATATGAGGAACTTGCCATTTAAGTACAGTAGCTCTCC
AGTAATTCTCTCGTTGATCCTCTCATCAATTTGTTGAGCATTAAGAGTGAATGGTTGATCAGATGCCTTAAAAGCATATG
CACAAGACCAGATTAGCTATTTGGATCACATCAGTTTTAATCTTATCAGAAAGTGTAAAATCTCATGGAATTTAGTATAA
ATAACTAGACAGATGCCACTTACCATAACCCATCCCCATGTATCCACAAAGGAAGGCACATGAGCTGTGTACGCAAGCAC
ATCTGTATCATATAATGAAAGAGAGGCTATGAGTAACCTAAAAGAGATACAAAAAGTGATAGCAGAAACTAGTTAATATT
TACAACCTAAGTAGTAACATACTAGCATCAATTATATGATAATCTAAGCTTGTGGTAGTCCTCGGTGAAAGTAGCACAAC
AAAATCTGAAGCTGTCTTGGATTGTGTTTAGATACAAAAACAGCTCAGACTAGGAGCCAAAGTTATCTTAGGCGGAACTT
GAAATTGGTATGGACTTTGTGGGTAGGACTTCAGATGATGCTTCAGGAAATTATGTTAAGCTAGACATAAGAAAAGATAT
TTTGGTTCAAAAGAGAGCAAAAACTCTTCTATCTCAACAAAAAATAATAAAAAGAAAAGGAGCAGAATTCTACTCACATC
TAAAAACATGCTTAAGGGTGTTGTATATAGATGAAAAGACCTCCTTATGTGTAAGAACACCGGCTGGTCCAGCCTTCGCA
GATCGAATTAGAACAAGTGAAAATTTGGTCACTGAATTGGGAGAAAGAGAATTAAACTTGGAACTTAATAATAGGTAGAT
GATAGTTAAGATCCCCACTTGGGTGACAAAGATGCCATCATGATGCAGCTTGGGCTTGAGCACTTGTTCATAGAATGATT
TAGTGTAGAGCTGATAGCATGGTCCTCCTTCAACAGGGTCAGCCAAATCTCCCACTATTACATCATATTTCTCCTCTCTC
TTGTCCAGCTCCACCCTATTACAGCCAATTTTAACAAACCAAATAAAAAATCATTATAATGAAATGTCGCTGCATTTATC
GTTCATCCCCGCATTTGATTTTCTTAAACTTCCTCTAGTAATATTTAGACCAGAAAAACAGAAAAAAAAAAAAAATCTAC
ATGAAATTGTAAAAAAGAGGAAATTCCAAGTAATGTTCACCATTTGATTTATTAGTGATCGATCTTTAGCCTTTTGTTTT
GTTCTGTTCTTGAAGAACAAATTAATCATTTTAGCCTCCATGAACAAACAACCAATCCAATCTAGGCAACCCACATTATA
GAACTAGTCTGACAGAAGAAAGAGGTTATTATTAAATCTGATGGTTGCTGTTCTAATAAATTAGAAAAAGAAAGAAAGGT
TCAAAAGTCTGGTTTAGCCAGGAAGCAAAACGGAAGCATAACTACAATAAATACAAATTTAGGAGACTTGTAATAAATTA
TAATGTATGACCTGATGATAAACATGTAATGGATACTGAGGGATATCCAAGAATAACTTAAATAAACCAATTTGCAAGGT
CTCGATGCTATAAAGGCACTAAGGCTGTAAATGGGCCCGGATCTGGCCCGAATATTACAGAAGTCAGCCCACAAACATCA
AGGCATGAATTGTTTTTATAAATAATATGATCAAATATGAGTAGAGTCAAATCCATGAACTAGGATCCTTAATAATCAGA
CCTCTCCATATGTGATAATATATCTAAAACCTTAGGTATTATAAACGTCAAGTATCTCTTTAAATAGGATCATTTGATGT
TTGCTCTTTAAGAGGGCAGCTCGGTTTTGCAATGAAGTAAAGAACTGAGTTATGGTTTAAGCTCACTTGTAATACAAGTT
AGATTTTTGCAAATTTTGTTGTGCTTGGTGATAAGACTCATTGCACCGTAGAGCACATAATGATGAACAAAAATCTCAAA
AAACATCATATATTGCAAGCAAGCTTGCAAGGGAGACTTAGTTTTCCACAATACAACCACCCTAGATCATGTCTCACCTC
TTAGCTCATTAGCTAAGAGCAAGCTAGCATTGTTTAACAACAAAGTCCAAACATCTCTTAGGTCATTCTTGCTCGACCTC
AACCTAACCTGAAAATAATGTTTATCTTCCCTCCCTCCCCCCTCTCTCTCACACAAGGATTAATGAAATTTTTAGTTTAA
GCAGATTTGCCGTTGAGCTGGTGGACCAGTCCAACCATGAACTAACACGCATAAATACATGTATTGCTTCCTTTTTCCCT
TTTTTTTTGAAATCCATTTTTGTATGTGTTAGTTCATGGATGAACTGGCTCCTTGTTGAGTTCGTGGATTTGATCCGACC
AATAATTACTCCGATAATTAGCTTCTATTGTCCAAAGGCAAAAATCAGATTTTTTTTTTACTTTTTTGGAGTATAAATTG
TACTTACTTCGCATCATTGATGACGAGGCAGAGCTTGTCGCTAGCAAAGGCTTCCTGATTGGCAGTCAAATACTTCCGGC
AGAAGTCTACAACCTCCTGCCAGCATCCATGCCCACACATGCGACACCAGATTTATTTTTTCAGTTAAATATGAAGCATT
TATTATTAATTATAGTTAAATATAAGATATATAACTACAATTATTACGTTAAACTTTTCATTTTAACAATAAAAGGAGGA
CATGATGGCACCTGGTCGATGTCACACATAACCACCCTATGGATGGTGCTGTGCTTGAGCACTTCTCTTGCAGCGGACCC
CTCTCCACCTCCCATTATAAATACTGTCTTAGGACTGCAATTATTGCATAAAGAGAAAAAAAATGTTATTTTACAATTTT
TTCCACTTAAAAGAAGCAGAAGACTGAGAATATTAATTGCCTATTGTTGTTAATGATGTTTTAGCCATATATGGTTTAAA
ATATTTTACAAGGAGGTACATGCATCCAACTTCAAGATTATAGAATCCTTTGAAATACTGCTGATTAACGGAACTGTGAT
AAGGGCTAAAAAAAAGGGGACTACTTGGGGTGGCAGAGAAGGGCTGCATGTATCAAGCATTCATGGTAGATGAACTCATC
CATCTCGGTGCTCTGCATCTTCCCATCGATCACCAACGCCTAGATATATGCAATGATAATGAAAACGATTAAATCAATCA
AATTAAAGTAACATTTTTCCTTATTCTTAGAGAAAGCTTACCAACCTTTCCAAAATGCTTGGTGTCAAGAAGAGCTATGT
CTTGGAACTTGCTGGTCCCTCTATGCAGCACGCTAGCATTACAAACATAGATTTTTTAAAAAAAAAAAGAAAAAAGAAAG
CAGGAGTTTCAAGTATTTTTAACCAATCTTTTCGATGAAACAACATCAGATTTGATTAGAACTTACTTGAGATAAGATCA
TACTAACATGCAAGTATCAAAATTAAGTTAATAGGATTATAAACCTAACAAAGGATCAAAAATATGATAGTTTTTTTCTC
CTTAAATAAACTTGTAAGATCTTTGTTACCTATTCAAAGCATAAGATAACTTGAGATCATCGTCGATCTCCTCCTCATAC
CATTTGCATTCATCTACACCCTCCTTGGCTTGATGGCTGTGGTAGCCATTGGCAACATAGACATCCTCCGCGGCTTCTCC
CATGGCTCCTGCAGAGAGAAACACAAGGCGAAGGAAGGAAGTGTGGGTGCTGGAGAGAGAGGTAGGGTGGTATTTATATA
GTGAGAGGGGATAACGTTTAAGGTGGAGGAAAAGGCCAAGGGGATGGAAACCGCTGCAAATAAGAGAGAGAGAGAGAGAG
AGAGAGAGCACGCGAGTTGATATGGTGATATCTCTGCATAAGGAAACTAAATATTTGGTGGAGTGAAGAAGAGGGGAGGA
TGGAAGTCGTCAAGACTTGTGGGACCACGACTGCCACGTGTTGCCCAACTGACGCGTTTGCAACGTCACGTGGCATCTGG
AACGGGAAGGGGCCAAGGGTAACGTTTGAGAGGTTTGGGTTCTCTGGGAAACCTGGGAGGGGAAGGAGCCTGATGGGTTG
ACAAGCTTGTCCGCTTACACCCGACCCGTTTCGATCCATTTCTCACATCCTTCCTAAGGCTCAATTCACCCATTGCCAGA
AGATAGGCATTTTAACATTTAGTTTGGCTCTCACCACCTCCTGCATGACATCTTGAGCAGCTCGAGAGAGTGCGCATTCT
CCGTAGCGAGGTCTATCTACTGGGAGACTAATGAAGCGGTAGATTAGGTCGTCTCCTATATAACGGAACACTCTAGAGAT
TTTTTGTGAACTACTGGATAGCTATTTTGACTGAATTTTGAAATATTTTATTTTCTAATTTTATTGGATGTATTCATATC
AATATTGTATGAGTCATCCGCTCTATCAAAAAAAAAAGTTTCGAACAGTAGTACATGCATCTTTTATCATAATGGCATTA
ACAGATACTATTTAATATAAGATTTACTTATTGTCGTAAAGAAGTCAATTTAGCATTAATTTTTAAATAAGTTTTAAATA
AATCTACAATTCAATTACAACGATATTGAAGTTTCAATTTGAAAATGATGAAAATAAAAAAAAAATCTTCTCGAGAATAA
ATAAAAATATTATATCTCTGGTAGAGTCATTAAGTAGTTATTATAATAAATAAATTCGAAAACCATCTGATGGTGAAACT
CTATTGTTACATTACTAAATAGAGGAGACTTTATATTTTAAACTTTATTAAAAATATAATAATTTCATCAAATCAGCCAT
AAAGTATTACAATAAATAATATTTAATTATAAAGATGAAAAATATCTATAATATAGTCATATTGCAGTATTATTATAAGA
GTTACATTATATGACCATTATTACGATATTTGATAGTTTATCAAATTGTTGCAACAACTATTATTTACCCCCTGTGTTTT
CGAGCATGAACTATGTCATATTGAAACTAGCAATATCAAAGCTTAGGATAAAAATTAGGGTTGGGGTGTATTTAGGTGGA
TGCAGCTGATACTGGATCCGGGTCATGAATTAAATACTTCACTTAACCGGACCCGTTTTTGCGCACACCGCCAGCCCAAC
AAAGGTGGTGACGGTGGGGCCCTCGCCCAGATGGAACTGGCCTGATATGGAAGTGGAAATTTTTTTAATTTAATATTTAA
TAGGGAAATAGAGGGGGAGCAATAGATGAGTAGATAAAAAGGTGGCGAGATCTCTCGGCCGAACTTGGCCGGTGGGGCCC
GCACGTGACTGGGAGCTGTCGAGCGTGGGAGGAGTCCACTATGAAGAGAGAGAGAGAGAGAGAGAGAGAGAGAGAGAGAG
AGGATTAAGTTTGTGGAGAGTCCACCTACCGACCTCTCCCCCACCACGCGCGCAAAAATGGCTCCCGCAGTTTACCAAAT
TGGCCATGCTACTACTTGAAATTGACACCTGCATGTATTGTGGTGCACATGTCCCACATGGTTAAAATCACCAAAATTCT
CCCATACCTCCACTACGCCTTGTCCTCCTCGATAACTCACTTGTATCAATATTGAAATACCATACCAATTAGGGTTGGCC
GATGAGATAAAAGTTGTCTATCTAAAAGAATCCAGTCTAGCGACTAAGGTGGTAGCCCAGTAGAACAGGGCTTTATTTCC
AACCAAGTGAATCCAAGTTCGAAACGCGTGAGCGTCGATTAAATTATGAAAACCGAATGCTTCCTGCTCGAACACGAGGT
CTGAAAGAGCTTACTGGTCCGCTGGTAGCCTCGGTGGTGCTAGGTGTGACGTACTCGTACGGAGGGTTCGTGCCGGAGCC
CAGAGAGGTAGCCGAGCCAGGCCCATAAGTGGGAAGAATATGAGTAAAACCGGTCGGGGTGCCCAGCATACGGTCATTTC
TGTCCGTATCGAATATTATCCTGATGGGGTGGAGGCCTAGTGAGGACTGCTATACGGAAGTGGATTTGTCCCTTCCTCCC
TTCTTCCCCTTTTCTTAAGCAGCAAAAAAAAAAAATAAAGAAAAGAAAAAAGAATCCAGCCTATAATATTGCCTACCTAG
CCTTCCAATAGAAGCAGCATATGCAGTACAACCACCATGCAGTAATTATTGTTATTGGCAAAGTGTGGCACAATGCCTGT
CATGACTATATTTGATTAAGATGTGTATTTGATACAAACTGTAGAGTCTAACCAATTGATGGCAGCAACTGTTTCTCAAA
AAAATGATCGCACTAACCTTTTGAGAAAGGTGTTAGGAACTCATAAATATACTCTGATTTTATGAAGAAACAAAGTGGAC
AGACAATCTTAGTACCACTAAGAAGTAAATTACCATGCTAGATCTTTGTGTTTGTATATTGTAAGGACAAAGAAATTGTT
CTGAAGGAAATAACAATTTATGCTCGAGATTTATTGTAGGAACATCATGAAGTTTATCAACAAATAAATAAACATACCAA
AAAATCTCATCTACAAGCTTTTAGAATTTGTCTTTTTTAGAAGGTGTATCTCTACCTAATTGTCATCCATTAAACCAACA
ATTAAAATCAACTCTATAGAAAAGGAAAAGGTTGGGAAAGATTGAATGAACAAGAGCATGTGATAAATAGGCAATGCATG
TCTCGGTTTATAAGAGATCACAATTTAAGTCAACACTTTTATTGTGTCTTCATTTTTGTGGATCTAATATGTATGGCATG
TTGAAGTACAGTTAGGTAATATCTATACCAATATGTTGAAGTATACAAGTGAAATTGGTAAGCTTCATAGAAGTCTACAT
TTTTTTGTTAACTTCTTTGACTTATTTCCGGAGGAAGTACGTTTTCCTTTCACGCATCTTATCCATCTTGAGGCAGAAAA
CTTATGCAAAGTTTGTTTATGTGAAAACTTGTTGATCATCTTTATATTTCTATCATATATTCCCTAAAATAGCCAAGGAA
ACCCTCGAAATTGAAAAGAATAGAAGATTAAAAAGAAAAGAAAACCCTTAAACTTCTCTTCCAAACAGCTGCTTGTTTGC
TTGTAAATTATGGTCCTTGGAAGCTTGGTTCACATAGACATGAAACAAGGATGTTTTCAGAGACATACATGGTAGTGTGA
TGGGGGACAAAATGGATCGTCCTGCATATGATAAGGAATCGTCCAATCCCAGCTGGGCAGACCACAATACCAACTAGGCA
GGACCTTGATTGCATTCGGAATCAACCCGATCTCGGACTCCGCCGAAGGTTCAGTTGACCTCGGTCGGACCTCTCCGCTG
CTACAACCTGCGGCAACCTCTTTTGATGCTTATAATGATGTCCCGGGCCCGAGCTCAAAATACCCTGTTGTGTCAGCTTC
AAGCCCAAGAGCTTCTTCGGCCACAGGCCTACTCGCCGACGCACCCCGGCCGAGCTCAGAGCGCCTTTTATATTCGCCGA
CGCACCCCGTCTGAGCTCGGGGCACTCCTTATATTCGCCAACGCACCCCCGCCGAGCTCGGGGCGCCCCTTATATTTGCC
AACGTGCCCTGGCCGAGCCCGGGGTGCCCTTATATTCAGCAATACACTCCGGCCAAGTTCGGAGCACCCCATCTAACAAC
GCACCCCGACCTTCGAGCTCGGGGTACCCTACCGAGAAACCTCGGAGTTAGGGATGCTAGGCCAACCTCGGCACCCGCCA
AGCCGACTTCGTCAAATATATGATGCGACCTCTCATCGAGCTTGACCTCACCTACGGCCGCATCCACGTGCAAGTCCATG
CCCACCTATATAGCCATACATTGCAACGCCACCGCGCCATGCTTTGCTTGCTGGCCAACGACAGGAAAAGACAATGCCAT
GCTGCTCCAGCCATATCCTGTCATACTCATCGATGCCTTACCGTTCACAGGAACAGCTTACGTCGTGCGCCTCAAGCAAG
CTCCAGCTGCGCTATCTGTATAAAACCTATCTCCTCCCATGATGAGGATGGGCCATACCTCCGCCACCTGAACACCTCTC
TGAGGACTACATATAGCCCCATCAGGTAACACTACAAGAACTTTTGGGAGGGGACCAACTGAGATCAACCCTAACTTGAG
CGTCGAAGGGCTCTCATCGAAATGACCGGGGAGGCTTTATGCAGGTACACCATCGTGCAGGAGGTGACTCCCCTTTCTCC
GCCCCATCCGATAGCTCCCTCGACTCTCCCGGCGTGGTCACCCTCGAGCCAAATTTGAACCACAACATAGTGCATGATTT
TTTATAATTAGTCTTTGGACTAAAATACTCAAAAAACTCCAAATCATTATGGTGCACGCTTGCACAAGTCGTAGAAAAGG
ATTAAGTAGATAAGGTCTAGATGGTTCGTCATTTTCTATTAATATTAACTATCTTTTGTCGTGAATAACAAATCTTGAGT
CCAGTAGTCCGATATAAGACGCAAGCTCGATTTAAAAGCCAAAATACTATTTCAGTTTGCGTCTCCAAGATGAAAGTTTA
GGAGTAGGAGGGCATTGTGGTCACTACGCAGGCCATCACGCGTGCGGCTTCCGCAACATTCCGCAGAGCTCTACTTGAAC
CAAGAACGAAAAAAAAAAATACACCACCACTTTAGCTATTTGACATTAGTCTAAGCATTTAATAATAAGGGGGATGAACC
CCCTAATCAGGTCAAAGCTTTTTCCAAGCTTCTCTTTCGTTCTCTCTCTCAAGTCAAGAGGCAAAGAAGGTTATGGACGG
GATGGTGAGTCACTCCAACACAACAACGACCTCAAAAAAGGGTTGAATTTGGAGAAGTGCTTCAAACTTTGGGAGGCAAC
TGCATTATAAGTGGGCAATTGAGTGTTTGTGATCATGCGAATTTAATTATGCGCACTGGTGCTTAAAGATCTCTAATGAT
CTCAACCCCCATTGTGTCGAAACGTGTCGGCTTCCTACCGGCACGGCCATGCCAAATGCATCATCGACCCGTGTTATCGC
CTGATATCTGGTTACATGGCCTGTGAATGGCTGATGAAGATTGTGATCAATGCAAGGTCAGATTATGTTCACAGGCAGTG
TGCCTATAAGTTGTAAAGGATTAATCATTGCTGCAACTGACTCGCCGGCAAAATTGAAAGAATTCAAGCAATTAGGTTAA
ACTAAGATTCGATAACCCGATCTTGTCATAAGTAGTTGAATGGAGAAAAAAATATCTGAGAATAGAATGCACCTTCCAAC
AACATAACACAAAGAATTTGCACTATGTTAACATATTTCTCCCTCTTTTTTTATGTGCTCGAGTCACTTCCCACCTATTA
AGGCATATAGGTGCCTGCAAAAATACGAGCCACCTTTTAATTGTACAAAGATTAGACAGCAGAATTAGGCAAAGTGGTGA
TTGATATTGGCACGTTTGGGAACTTCTTGTCAGAAAAGGAAGAGATGGAGTGGAGAGTAGGAAAGGGTGAAGATAGGAGT
TGCAGGGATGGGATTGAATTTTTTTTATAAAAAAAAAAAATCTCTAGAGATTTTTTTGTACATCCTGCAGGGTTCCAGCT
TTTTCTCTGCTCTATCCCGTTGGATTTTCCAAAGCATAATCTTAGTAGAATGAATATAAAAAAGCATATATAGAAATGGT
ATGAGATTTACCTGCCCAATCCTAATTAGATCATATGTTTCATTTTCTAGTGTTCCCCCAAATGTTTTCAAATAATCTGC
AAGGGTACGTAAGCAGGCATTTTAGGTTTTCTCACTGACGGAAGTCAAGAGCAGTCAGATTGGTTCAATGACGGCTTCAA
GCCATCTTCCCTTTACAAGACCTAAACCAAAAGAACAATAAGTTACGAGGTTCCATGAATCAATTAAATGGTGTAAACCA
TGATTCCAAGCTCAGCCTCCTATCTAGGTGCACAAAAGTAACCAAGATTAGCTCATCCATTTGTCAGAGAAAACATCTTA
ACCATCAAAAAATAGACATGACAATCACGTTTGTCAGAACTGTTGGCAATAAAACTTTCAGAAATATAGCTTTTTGAAGT
AAAGCTTTTATAAAAAGCTATTTGATGTTTGGTAAATACATTTCTAAAGTGTTGTAAAATTTTAATGTGTTTGGTAAACA
AACAAAAAAAGTACTTTAGGTATGACAAAATGACCATAAAGGATATTACATGGTATTATACAACAGAGCATAATAAAATA
TAATATGTATTAATACATAAATATATATATAATATTATTATAATGCAATATAATATTGTTATAATATAGTAACATAATAT
TGCATACTACAACATAATAATATAACATATATGATATAGTATAATATTGTTGTAATGCAATATAATATTGTTATAATATA
GTAACATAATATTCTATACTATAGCATAATAATATAACATATATGATATAGTATAATATTGTTGTAATGCAATATAATAT
TGTTATAATATAGTAACATAATATTNNNNNNNNNNGTATACTATAGCATAATAATATAACATAATTTGGTATTATATAAT
ATAACATAAATAATGTAATATAATATTATATTTATAGTATAATACAATAATAAAAAATATAAAATATTGTAATTATTATC
ATTATATATTTATATTTTATTAATATAATATTTTTAAGAACTAATTTTTGAGTTTCTTGTTTCTTTTGTTGGGGCTCCTA
CAAATTTTTATAATATAAAATGACATTTTCTATAATTATATTATTTATTATAAATATATTGAATAAAAAATATTTAGAAA
TCCAAACAACTTTCCAATGCATGGTAAAAGCGTTTTTTCAAAGAACTTCCATTTTGGAACTACTTCTAAAAAGTTATTCT
GCCAAACAGTTAAAACAGTTTTCTGATTTTTTTTATCAAACACCCTTGTTCAGCTAAAACGAAACGCTCCAAATGCTCCT
TAAAATTCTTTCTCCCATTGGAACATTTGTATCTATATGCATCAGGATCCCGATTTATGAATCTCTCGGTTCAAGAAATA
AGAGGATCAAATCATTTCTTCTGACTCTTTTTCAAATTCAATAAATGTTAGTTGATCGTAAATTTCATTATAGTTATATG
ATTCAAAGTATCATTTTCTATTCGATCCCTTTGAATTCAGAAAGTACTTTCTGCTTAAAAAAATTCTGCCAAACGATGCC
TAAATCCCAAGTCACACGCTCTACAATTTGGGTGGGTTGTACACATACATATTTTTATCACCTAAAATGGACTTAAGGAA
AACAATGGTGCCTTCTTCATTTAAGTGTCACCTAACTCATGGTGTGTGTATTTTTTTTCCCTTTTAAGTTTAACCAACCG
AGGAAAAAGGGAAAAGGAGAGGGGGGGGGGGGGGGGGGGGGTGGGGGGGGAAAAAAATAAAAAAAAAAAAAATTCTGAGA
GAACTTCAAATTCGCAAAAAATATTTCCATCCAAACAAATAGAAAAAAAAAATCACAAAGTATGGCCTTAGAACTCTGAG
GAGTGCATTAGAAATTTATCAATCGAAAGAGATGAAAAGAGAGAATGCAGACTGCAGAAAAATTTCAAAATTCTGATAAA
CAAGTAAACCCTCTCATAGCATACCGAGCTCCCGAAAAGAGCACCACATATACTCGGCAAAATTTGAAAGCACGCATTTA
ACCTGCAAAACTTTCCTTCATTAACGTCTTGTACTGGGAGTTCATTGCACGCCAGCTAGCTCAACGTCAAACACAAGCCA
TGAGTTCCCTGGTATTTTCCCTACACCTTTCTCCCCATAACTGCATAACCAAATAGAATCCAACAGGCAAGATTAGATAT
CACATTGCGAAGGAAGAAGTTAATAAAAGCAGGAAAATGAGAATATATATATATAAATAAATATATAAACACGGACCCCA
TAGATGGTGGGATGGTGAGTCTTCTTTTGTCCCCGACACGCATACCTAAATATCAAATAAATCAAGCATCAGACTAGATT
CGACATTACATATGTAAATAAATACATTTACATACTACACACATTCATTTTGATACGTATTTTCAAAACAATAGAATCGC
ATAAAGTTTTAATTTTCAGTGTGTACCATTAACACCAACATCCCATCCCTTGATAACTTGCCCAATACCTTTAACAAACA
ATAAAAACATTTATGTTAGACCTATAAAAGCTGTAAAAGAAATGAAGGTTTCCCAAGTGATAATTAGTTAATTATAATAT
TACCAAGACGGAATTTAAACGGCCTTTGGCCAACATTAGAGTCAAATATCTTTCCATTCTTTAACTTGCCAATATAGTTA
ACAGAGACCTGGAAAGCAAGGGAAAAAAAATTCAGGAAGCCCATTTAATCAGCTGAACCCCTTCCACAAGATGTGGAGGA
GAAAATGGATTTATTAGTGGAAGCCATAGCAGCAAAGAAATACAAATAACCAAGACACGGGAGTCAAATTTATTCACACA
CACAAACACACACACACACAGCGAGAGATTACCTTACAACCTGGAGAAGCTCTTTTGCCATCAGGTTTGCCCATTGCTAG
ATCCTCAATAGTCAAACCATTGGCAAATGTCCTCATTTTGGATGACTCTACTTTCTTTTCTTCCTCCACAAGATTTGATA
ACTCCTGGTTTGCATTTAAATCCTTAGCTTGGTTCTTGCTCTTTTTTTTCTTCTTTTTTTTGGCCTCTTGCTGAGTAGCA
TTGGCAGGAGTCTCAGCATTATTTTCGGAGGTCCTATACACAAGATAAAACCATACAAGTTCACATATATACCAATGTAA
GGCAACAGAGCCAGTAGTTCAATTCAATAACATCATGTTACTTCAAGTTCTTACTTGTTTTGTGATTCAACAAGATTCTC
ATTGATCTTGCCAACACCCTGTGAAGATATTTGCATGGTGTTCTCGTTCTCCACCAGTACATCATCCTCTTCTTGAGCTA
CATCATCTTTGCCTTTTTTCTTCTTATTTTTCTTCTTTTGTTTCTTGCTGCTGCTGACCCTGCACGATGGATCACTATAC
ACCAATTAAAAACTGTATGAACAAAATTCAGGAAACCATCAATTTGCCCTATACAGAACTTCAAATGTCTATTAAACTGA
AAGACCACGGTTCTCACTTATCATTAGAAGGCTCATCATTTGGCCCAACAGGATGACTTTGGTCCATGCCATCAGTATTG
GGAGCTTGATTTGGCCCTCCATTAGTACCCTCTGTTCTCTCTGTTGAAAAACCAGAAGGGCTTGCTTCAGATGTCTTTCC
CTTCTCAGCCCTGTCTTTTTTTTCCTTCTTCAGCTTCCCATCATTTTCTGGCACATCAATATGACCTTCTGTTGCAAGAT
CTTTTTCTTCAGTCTCAACTTTTGATTCACCAAATACTGTACCGTCCTCATCTTTCTTTTGCTCAATACTCAACATTTCC
CCATCAGATGACTTTGATCCATTTTCATGTGGTTTTTTATCCTTAACCTTCTTTTTCTTCTTTGAGATATTCTTGTTTTC
AGCATCAATCTCAAATGGCTGGTGAATTTCCCTGTTAATAAAAATTAACACATCATGCTATATGAAAGATGTAAATATCA
AAAAGAAATATTGGCAACACAATTACTATAGACCAACACAAACCTTGCAGATTCAGGGACATTGATGGCACCAAGCTTCC
TTTTTCTGTCATCAATTATCTTGTCATCTGTTTTTACATTCTCTTCCACATTCTTAGCAGAATTTTTCTTTTTCAAGGAA
AAAGAGATTGGAAAGCCATCTTCATCCTCACTTTCCAGTACCGTGGAGCTATTAGACTTGACAACAAGTTGACACTGAGC
ACTATCATCACCATCATCAGTATCACTTACCTGATGCTTTTTCTTTAAGCGACGACGATTGCCGTTTTCATTATTTAACT
TGTCATCCTCTTCAATCTCCTCAATTACAACTATCAATTTGAAAGAAATAAAACATCTTTAAGGACAAACATTTCGACAG
AGAATGATGCGGCATCAAATATCAGAACAGCAGAAGGCAATCACGAAGCAGTTATTGCATTTTCTGAAATGTCATAAGAG
AAAAAAGTAAATGCAGATGAACTGAAGTAGGATCATGTACTTTTTTATTTCAATTTCCTTGCAATTTTGGATAAATTTCA
GGCTATTTTAAGATTGAAACTGAGCCCAGTGGATTAGATGTCAAATAGTCATATTTTTCATCTTATTTTAGCTACAACAC
CGGTAGGGGAAGTCCACAAGTCAATTAAGATTAAGCTTTGGCAATAATAGGAGACTAGTGGAACCTTCATGAAGGTTTCT
CTCTTTCCTTTTTCCCCTTTTCTAAGGATACTAGATAACCATCCAATACCCATATAATTCGTTTTTAGTATGAAAGAACA
GTTCTTACTCATCAGCACTCAGTTCCAATATTTGAATGTTTAATTCCTCTAACCCTAGCAGCAAGAATTGACCTAGGTAA
TCTACTACAACGTGCACACACAAGCATGAGTGCATGCACACCTGCACATGCATCTATACACGAATACCAACTTGTTCCCT
GATAAGTAAAGGATTCTTTCTCTCTTTCTTTACATTTTCTCCTTTTCTAGGGAACCTAGATATCCATCCAAAATAACATA
TACTTAAGTTTTTAGTGCCAAATCAAAGTGCCTTCTAATGACCACTCATTTCCATGATTTGATTGTATAAGCCCTTCAGA
CCTAGCTGCAACGCTATGTGCACATGCATGCATGTGGGTTTAAGTGCATCCATGGTGCGAGCAAGCATGTAGTAATATCG
TTAAACCTTTGTAATTAAGTTAACAACTTTTATAATCATAATGGTGCAACAAGATTGGTACTTACAAGATTAAATTCTTA
CAAAGGGATGTGGTATGGGTAATTAAATAATTGGCACCAATCTAAAGGCTAATTTAAGCCCCAATCTTGATCCATCTTTA
TGTGAAAAAGAATATTGATAACTTCACTGTCAAGCATCAAATATTTCTTGAGAAATATGTTGCTCATGACAGGCCTAACA
CTCCAACAGAGAATATGCTATTGCATTTAACTTCCATGCATCTAGTGTGCATGAAATTATTGCTGCTCTTAGAACTTTTC
TGTTTACATTGTCCGTACCATCTTAGCCACTATCTCTTGTTTTGTTATATGACTAAAAAGTATTGTTTGACCTCATCATA
GCCATTGATGCAATATTATCTTTTGTAGAACATGAGATGGGGACGGTTAACCTCACACAATTTGACATCAACTTTCTACC
CGCACGGTTGTTGAAATCTTATGACTCATGATCTGATTCAAAATGGACCTAAATGATCTGGATCCCATCAATATCAGAAT
CAATCTAGGATCACAAGATTCGGATCCATATGGTAAACTATACATTCCTTCAGATCACATACAAATTGCTTATGTTGCTT
ACAAATGAAATCATGTGTAGGCCCGCTTTGCTATAATTTCTTTGACTATGTGGTCCTTAAATGGCTTGTCACTAATAAGT
CTCAAATAGTAAAATTTGTAAGCCTATTATTGAAATTCATAAAGTTAAAAAGAAGATGTAAGCTTTTGTATTTTTACAAC
TATATATTAAATTATTATCCTCGTTTGTCAATAAAGCATTTTACCTAGAATAAAGATTAAAATGACAGATAGTATATAAA
CATCTTGAATAACCAAATAGAATGTTTGCTTCATTAAAAATACTATATACAAGCCCAAATTGGTGAAAACTATACTTGTT
GTATGCATGCCTTATATATTCTATTCATCTACTTTATAGTTGACTCACACTTCAATATTCATATTTCTTTTATATTTAGG
AATTTCTGAAAAATTAGAAAAAAATTATGATCTAAGATCAAATTCGCAACAAGATCCAAACTAGCCCCTTTTAAGACTTA
CAACTTCATCTCAACCTTAACAACAATTACCATCCATTTCCTTCACATGAATTGTTCATGCACATTAGTGGTTGATATAT
TGCATCGACATGCCAATACCATTAGTGCAGACCTATGCCCATTATAAGCAAGACAATAAATAATAAATCCATAAACATGT
GTTAAAGCAATATGCGGCTAGGAGTATTCCGCGCTCTCAAGAATGTATATTATCAATTGATAAGAAAGTTTTCCTTAATA
AATTATTCACTTATTTACATATAGAATCCTGCCACCTTTTGTATCATGAGGCATTATGTTAACCATGTCCCAACCTTTCC
TAAGACTCATCTACTCTATCTTGGCCTATATGTGCATTATGAATGTGAAGTCCTACTATGTGCTTAATGTTTGTTTCTTC
TAATTTTTGATAAGTTCCAAACATAAAGGCAAGGCAACGAATCATATTCATATTCATGTCCGAGTACTGGGTACAGGTAA
TCGAGTTCAATCAAAAGGTCCAAGCAGCAAACTCTCCTATACAAACTAGGTGAACATGTATAACAGCTTAATTAAACATA
TCCTAGATTGACATCCAATCTCATTAATTTAAATCATAATTTTTGTAAACTCTAGTGATGTTCAAGATATAAAAACTAAG
GTATCCTCAAATAGTTAACTTAAGCTGACCCCAAGCTAGAATCTTCCGATCATTCACGAAATATTACATTCATAAGATAC
TTCTTATCCTATCCCTATCATCCATAACCACTAGGTAATAATCTGTGATCGCTACTTCCCATTTGTCCATGCCATAAAGA
CAGGGATGAACTTTCAATTTCAATAATCATTATTTTCATGGAAAACTAAATACTCTTGATCAATAAATTGACTTATCATT
TGACGCAATTAGTTTTAGCTAATTGCAATAGTTCAAAATTTAAATTTTGGAAAGTTTTCTACTTTTAAGATCTAATTTAG
TCATAAATTTAAATATTTACCAGTAGAGGTGGCAATCGGGTCGGGTCAGAAGCAGGTTAGGTCAAAAGTTCGTCAACCCA
AACCCGACCTATTTAACAAACATGTGACCTGACCGACCCATATATAACATATTGAAACCCGTTTAACCTGTTGAAACCTG
TTTAACCCATTAAAAAACCGTTTAACCTGACTTGACCTGTTGAAACCCATTTAACTTGTTTAAAATCTGTTTAACTTATT
TCATTTAGCTTGTTTAAAATCTGGTTAACCTATTTAAAACCCACTTAACCTATTTTTGACTTGTTTAACCCGACCCAATA
ATTAAATGAATCAAAATGGGTTAAATAGGTCAAAGATCTAAACTTGAACCCAACCTATTTAATAAACATGTAACGACGAG
TTGATCCATTTATGTGTCCAACAAAAACATGCTTAAAACAGATCGTTCACGTGTCGGTTTGATGGGTCAGATTATAAATT
GCCTCCCTTACTTACCAGAAGATCGACAATTTTTTCACCTTTACAAATACATCAGTTTTGATGTGTCTCATGAGAGACAG
TTTTAACATGTATCGAAAGCACTAAGAAGAGACAAAGTTACGAGCCAAGAGTTCATAGTTGTTAGAATAATAGCCACTTA
CCTATAAGTGATGCATAGTGCACATGTACCGCATAAAAACACTCACGCTCCATTTACTCATTCCTTTCAAAATGCACCAT
CTTTCTTCAGTTGCAATGAATTGCATGAGATGACAAATTTTGAATTTGATGATATAAATTGTCTTTTACCTGATATTTAT
ATTCTATTTGTTGGAAAAATTAAATATCATATTCAATAGGTCAATGTATGTGAATTTTAAATTTTTGAAAACTCAATTTT
TTTTTAATAATTGAACAGTTATTCTGTGATTACTTGAAAATAATAAGCTTATAAAAAACAACTCCTCTTGGGGGGAAAAA
TCTCTCTCAGAAATAATGGAACAACACTAAGAAAATGGGCATTGCATGTTCGCAGCACTAACTTGTGGCAATGGACATCC
ACCAGCTAGAGCGACAAAAATTGGATTGATCGCTAATGATTTAATAAAACAATTTCTTACAAATAAAAGTTGAATTTATT
GAATCAAACAAACACTTAAATCATCTCTCTGCTACAAAATTTAATGACATACTCTAAACAAATCTTTCTATGACAGGATA
GTCATAACCAATTATTCTTAAAAACTAATTTCACCATAATAAATCAAATAAAATGGCAGCTCTCATACCCAGTGGCATTA
TCAAAATAGCTCAAGATATCTAATCCTTGAAACTTCTAATAAGAACAAATTCTAAAACATCATCTGTGTTTTCTCTAGAA
GAATATAAATGGATAATGACAAGACCAAGAAGCAACACACAGATAAGAAGGAAACAAATGTTATTTGAATTCTATTATTA
AAAACAAATACAGAAAAAATGATTGTTCATAGTCTCAATGAAAGCCTTTAGCAGAATCCAACTGCCAATCTTCCCAAAAT
TACTAATATAGCAGGAAACATTTTCAGCAAGAAAAGCATAATTAATAGAAGAATGCTAATATGCGCAATCCTGCAGTACT
GACAATTGAGTCCTACCACTAAGGATCAAAAATGACTATTGGGATTTCAGCATTCAAAACTCTAACACAACCTAATTAAT
GCTTCAATATAAAAGACAGGGCCGAACTCAAATTACCACTACTTTTCCGCCGAGGAGAAGAAGAAGGAGAAAACATTTCA
AAATCACCATCGTCAATAAAGTCAGACTCATACTCATCTTCTTGGCTGTCATAGCTGTCGTAGTTGTCCGAATCCTCTTC
CCCAATATCTTCACCATATGAATCACTAGAGTAGAATCAAGGAGATATTCAAGCAAAAATAATGCCCACAAAATTTCAAT
CATCCATAAAGCTCAAATCATCAAAGGATACGTCTCATCTCCACCGGCGCAAGTATTCGAGCCAAGATAGTAACCGGAAA
GGTGCACGCTTCTCTGTCCGAGGACCGAGAAGACGACTTCCTCATCCTCCTCAAACTCGAGCTCCAGATGGCACGTCTCG
CTGGCATTAGGAATCAAATTACAGAGAAGAATGGGACTTTTATTGCCAACATTGCATTGCAGAACACTCTTTTTCTCCCC
CTTGCCGTTTCCCAACGTCGCCTGGATGATCCGCCATTAAAACTTCAATATAAAGCGTTAAGGAATCCAAAAACATTTCA
TGGATTTTTTTGACAGAAAACAGGTACCCTAAATCGAAAAGAACAACGACCAAAATTCTAAACCGAATGATGGGATTTAT
GAGGGATTTGCTGGGAGAAAACGGACCTGAGAGACGCGAAGCCTTCCGCGGGCGCTGTCGTAGAGATGGGAGTAGGGTTT
CCCGGGCCTCACCTCGATCCCTGTAAAAGAGATGAAAGAATCGAGTCAGAAACCATGGAATTCGAGGAGGGAACTTAGAA
TTGAGGATGAAATTTAGAGGATTTCTCACCCCAGAAGGCCATGGCAGGAGGCGATCGAGATTGGAGGCGACTGCGGGTAA
TGGAGCCGATATGAGAAGGAGGGATTCAAAACCCTACGTATGAGGCCGGGGACGAGGCTGGCGGCCTAAAACCCTAGCGG
CGGAGTGGGAAGTGGAGCGGCGGGGGGTGGTCACTTTAAAGGGACTAGTTTCTTTCAAAAAGAATATATATATATATATA
TATATATATATATATATATATATATATATACTTATTGCTTAGCTCCGAAAATTACTATTTTTTGTAAATATCTCTCTGTT
CATTATATTTTGGCAGCAAAACCTCTCCGATTAGAATTTTTTTTTTCTTTCTCTGATTGATGACATTAACAAACAATCAT
TTTAAACGCAGAATAGTTAGTTTACTGTCTTTTATATTGACTTAAAAATTATACAAAAATATAATTCTTTATAATATAAG
TTAAATAAATTTTTTAAACAAAATATTAATAAAAAAGATAATAGTATCAATTTGCACTTAGAATAATTTTAGCATGTCAA
TCAAAAAGTATAACAGGCGCGCATTGTTACAAAAGTAGGATGAGTTGAGGGACACATGCAACAAAAATATCTATATCAAA
TATGTATTCAGATATTCAAAAAAAATATATTATTAAAAAATTATTAATTTATTATATAGTTACTAATCAAAAATAATATG
CATATAAGCATCGGTTTATATCATATATATATATATATATATATATAAGACCTATAATATTACCAAATTTTAAGACAAAT
TTTCAATCTTATAACATTGGGTTTTTGCTTCAATTATTCAGAAGGATCCTCGAACTCGATGTAGACTACTTTAATCACTA
CGAGTGGAGTTAGACAAGGTTCAGAAGCAAAATCCGCCGCATCAGAAAGCCAAGTCGTAGGTCAAACTTTAGGAGATAAT
AATTTGATCATACAATGCCCGATTGAGATGATCTTTTTTTTAAAAAATTGTATATATTTTTAAGATTTACAACTTTGGGC
CAACCTTGTTGAATTGGACTGAAATCATTTAAGCCCCAAAATAGGCTGATCATACCGAATGTTTTTCTTTCGGGTAAAAC
ATTGACCTGATGTAGGTATCTATCCGAGAAGATCGGGAGGGATGATAGAAGGCATAGTAGATGTAAAAGTCGAAATTTAC
CTCCTCAAGAATTTTATTTTTTTATAATATTTTTAAATTTTAGTTTTTTTAAAATATTTTTATTAATCATATTTATTTTA
GGATACCTAATTCTATTCAAACTAGGAGAGAAAATTAATCCAAATTGTGAAAGGAGGATTTCACTAGTATTATAAATAGG
GGCTATGTACCACAGTTTAAGAGGTGTGAAGGATTAATGAAAGAAAAAAGAACTTAAAAGCTCTATTTTTAAAATTCTTC
TATCTTCTTCTAATTATCTACTGAGAGTTTTAAGTTGAGCGGGTTGAAGAAATCTTCTTTTTCTCTGATTATTCAAAGTT
TTGGGGTTCCTTATGTGTCTGTTATCATAGGCTGAAATAAAGCGTTATTAGCTTATAATAGCCCCCGCAGACATTGTTAT
AGTTTTAACTTATTTATCCTGAAGGACAATTTCAAGATTCTTAATATTAAAATAATTGATGAAATAATGGTTGTTTTAAT
AGCCTCATAATAAAAAATAACTAGTAGTAAGAGTGTTCTCTTTTCCTTCTTTTTTTTATTAGATAAAATAAATTTTTAGA
CTGTACAATCACTTTTGGATGAATTTTTGAAGAAAAATTTTGAAATTTGAAATAAATATTATTTTATTGAAAAGAGAGTA
TGAGGAGAAAAGGGGGCATTATTAGCGTTATAACAACCCATTGCAATAAGAAATAATAGAATCAGTGTAAAGTAACGGTT
GTTATATTTTCCTATGTTATTAATCTCCATAAAATAATTGGATTGGCCGAAACCATTACAATGGCCATTATAATAGTTAT
AATGTCGTTATTTAAAACTATGGCTCTAATCCCTAAGGTCAGAGACTTCGTTATAAGCTCCTAGCCAAGCTCCTTATCCC
TCCTTTAAAAGCTGGTGCTGCATTTCTTATTGGACCTGATCAAGCTGCCTTTGTTACTGATAGAAATCTTACCAAATCAT
CATTATGATTAAATTTGACATGGAAAAGGCATATAAAATCTTATTTTCCTCAGCTTCCTTTTTGTCCCTCACTTAGTGTT
GGAGCCCTCCGGCGTAGTTCAATAGTATTAGGGGATTAGATAGAGGCTTTCACTTTCCCCTTCCATTTTCATATTGTGCT
CTCAAAGTCCATTGGCTAAGCTAAATTACAAGGTCAGCAATGGCTTATCCATGATAATCTTTTTCAACATGGCCAAGATC
AGCAGTTTCATTTGCTTCATGTAGAAGACCTTCTTCTGTTTACCAAGATCACACTTGTTAATATTTTCGAAATAGAAATG
TTCCATAGCTACTAATCAGAGGATTAACAATGACAAATCTTGCATGTACTCCCCTTCTTGGATGGACTCCAGATGGAAAA
GGCTCATCATTAGGATTGCAGTGGGATACTTGGTCTTCTAATTATTTGTTGAAATTAGTAAAGTTGATGTTTTGGAATAG
GCTGGATTATGGTATGTCGTACTGGCCTAAACTAGATGGTACGGAGCATACCAGACCGGTTCGATACTGGTACCTAATAT
GGGTAGTATACCGATACTCGGCATGCCAAAAAAATTTCGTATGTATCGACATTGTACTAGCGTGGCACCGGCAAACCTTG
GTCTAGATACATATTAATTTAAATTCATACAAGGATCATTAATATATCCATGTACTTATCTATCTTTACATCTTCCTATA
ATGTATGCTCATTTTCCTATGCAGTCTTAATTAGATGCAATTAATATGAATATATATACTAGAAGTCCCCATAAAGCCTA
TAAAATACTTTTCTACTGTTGTATTTGGCAACATAACTACAAGTTGATTGTTCTCGGTCTTTGTATTGAGTTGCTTCAAT
TAATTTCATACATTCATCTGTGGAGTTCTTTGTACATGGCTTGCTTCTTTTTTTTTTTTTTTCCACATTGTGGTTGGAGA
TCTTGGCCATAACTGTTGCTGGTAAGAGGCTCTCCACGCCTGCCAATGATTTTCTTATTCAAAGGTTTAAAAAGAAACTT
GAGTTGGTTCCTCTCCCACGCCTGCCAAGTCACCCTAACTAATTATATTATCAATGCAATGCCACACTGGATAGGGCTTG
CAGAATTCATCTTTCTTCGTACGAATTCACCATTTGATCGCACAATTTTCTTGAATATATGTACTGCAAGTTTTTTTTAT
AGCTGCTGGGCCCGACACATGCCAGGGCTCACCATTGTCGGAGCAAAGCTGCAGGCTGCTTGGGAGGGCTTATCCTTTGC
GAGGAAGGTCCTCGACGTCGAGCGGGTGTATCTCGAGGGGGACTTTTCTACGGTGATCGATTGGATCCGGAGTGCGGATA
AGTACGATGACAGTCACCCGCTCATCCTGGAGATCCGGAGTTTTGTTCAAAAGATAGTTTATTTTCAGACAGCACATGCG
TACCAAGAAGCGAACAGAGCAGCTAACTGAATCACCTCCTATGTTGTCCGGCACTTCAGAAGGTTCCTTTGGATATCTGT
TGCCGACATTTCCACCTTTTTGTACTTTTTACTTTCTTTGGATTTGGCCGGATATACTCAAGCTAGAGGTATATGAATTG
CCGTTTTCAACCAAAAAAAAAAAGCATGCATCATTATGGTTGTAAATAGGTTTCATTATNNNNNNNNNNGATTGTAAATA
CGTATCAATGTGGCCTGAAATGCAAACTATTTTTTGGATGCAAATTGGTTTGAATAAGCTATACAAAGTTTTAGGTCCAC
GATTTTTCCTTTTTTTCCCTTACATGATGCATTGTTATGAACACGTTAAGGGGATAAGCTCACCACTCTCCATCTCAAAG
GTGATGGGATACTCTCGGTTACATGGACAAACTCTACAGAACGCTATGTTCTTTTGAAATTCTTCAAAACCTATAGAACT
TTCTGTTTTCCAGAAAGAATGATAATAAACAAAAAGAACAGAAGTCTAAACAAATGCTGATCAATCTCCATGTCATATTT
AACTAATCTGTGGAGAAACAAAAACATGAAAGTAACATCAATGCCAAACTAGCCCTGAAACTATTTTCTGATGGTTTAAA
ACCAAATAGAATCGACCATGAATAGAGTTGAACTTCAAAAAATGACAACACAATGAGATTCATCGGTGACAACTAGCATA
GAGTAGATTGAAAAATTGTTGTCCCAAAACAAGCTCTTAGTTAATAACATGCTCTATGATACTTTCAAAGGAAACTAGAA
AAACTACCCAAAAAAGATTCTGAAAACTCTTCTCAAGAGCATCAACTCAACAAGTGGACAAGAACAACCCCCCAGCCAAA
TGAACAAAAGGGGCCAAGCAAGGATCAGACTGCAACTGGAACCTCCAACTCCGGGGCCACCATTAGTGGTGGCCTGATGC
ACTCCTCCTCATCCTTTGGCGTGTGAATGGTAACCAAATCTGGCAGAGGTGTTGCAGGTCCCTGCTTCCCCTTTGGATCC
CAATCCAGCATGATCTTGACCTTGATCCCGAGAACACCCTGACAAGGAAAGCAAGAACAGTTAGTGTCTATCTTGATGAG
CATACTGGGATTCTGAAGCAGACAAATGACAGAGCTATGCAAGAAACAAAAGACAATCTACAGGATCATCCGAAGTGGCA
TTATTATGAGCCACAACAGCGCAGACAGGCAACACATGCAGTGGACCGCAAGCAATATGTTGGATCAGAATGAATACCTG
TACTCAAATTTTGAACTCCATAAGGTAGTCTTGAAAGAAAAGGAAAGAGAGAAAGGAATTCTTAGTTCATTACGTAAAAA
CCAAATACAATACAAAAAGGATAACATGCGTATAACAGAAATCCGGTATTTTTTAACAGCCCAAATAGATGTAAGATATT
ATAAGTGACATTAAGGTCTAGCATCCAACATGGAAGTACATGGGCAAAACAACCATCTTAAAGTCCAACACCAAGATACA
GATATTGGGTGTCACCCTCATTGGTTTGAAGCTATGTCAGTATGTACCAATGGTAATTTGGTAATGACCCCACACATATT
ACTGAATAATGAGCAGATGCAAATCTGGAGGATAAAATGATCAATGCAAGGCAGCAAGTGAGAAGCTAACCTGTCTAAGA
AGAACATGCCTCACTGCTGAGTCGATATACTCATTGACCGGCTGACCAGAAGAAATCATGTAACCATCCTTAAACTTCAT
GGATTTAGCACGTTGTGCCCTTAGCTTCCCGCTAACAATTACCTGCAAAAAGCATGGAATTCAAATCTACAAATTTTCAT
ATAAAAGTGAAGCATTTGCAAGGGATACAAAATACCTCACAACCTTTGGCACCACTCTCCATGACAAACCTCAAGACACC
ATAACAGGCCCTGAAAGAGAGATCATAGGCAAGTCAGACTAGTAGTGAATTTCAAATCACAAGAAAATCCAAGAAAAGGA
TGACTGGACCAGCAAAGCAGCTCCACAAGCAAGGATAAACATTACTACTTAGAATTGAGGTGGGTCATGCATCTATTATA
ATGAATTAAAGAGTTCACTTTTTTTTAGAAAATGTCAAAGGCTTATTTGATTTCTCTTATATCATAGATGGTGACAAGAA
ATAACCATCACAGAAGAAGACGACAAATAGACTAGTCATCCAACATTTTGATGAAAATATGACCAAGGAAATTGAGACAG
CATAAAACCATAGATCTAACCTAGCTCTGGAACATTAAGGAACATTATATGCTGTGGAAAAGTTATAAGAGAAGATGATG
CCCAATAACGTTGGAGAGGAAAAACAATTAATTGGCACTTAAACCCGTTACGAAACACTCACTACTAGATTATTTCACAT
GCAAATTTTACAACTAGAAGTCATATGCAATCAAAAATGAGGGAAAAAGGTAATAAACCCTGCAATCGATGCTAAAATCA
AGCTCATGGAGATTCTCTCCAACTCTTAAATTTTAAGTTGGATAAAAGGAAGCTCCACTTCTCAGATATTATATGACAGA
AATTTTAAATGAGCATTGGGGGATAAAAGGTTAAGGCAGATTATAGAAACAAAATATGGTATCTGAACAAAGAATTCACA
GAGAAGATGAACTATGTTTAGAGATGATCAGAAATACCAAATTCAAAAAAAAAAATCAGAACTTATCAATCAGCAGAACA
ATGAATTAAAAGGAGGTCAAAAATGTTGGAGCTTATTCCAAACTTCAAGCACACAAGGAAAATACAAGAAGCCTGACAAA
CTCCATAGTTCTCTAATATGCACTTCAGCAAAGCCTCCAAAGCATTTTGTTCAGGAGGACAAGGAGAATAGAAGTGCTCA
AATGGATAGCACTAAGATTCTTAAAGATCTCAGCCTACTCACTTGCCAAAACAAAATAAAAAAAATTAAGTCAGATAAAG
AAGTTCAAGGCCTTAAGGACATCTATATGAAGAATAATAATTAGCTCATTTAGTAAGATCAAAAGATAGAATAGTAGCCA
TGATAATTAGCCATCTAGGAATTTCTGTTATTGGAGCTAATACAAAAAATAGACACAATAATTGCATCAGAAACATCTAA
ATTATCTACATTGCCTGTCTCCAAACTAAGCCAATCATACAAGACTGCAGGGTGAATGTAGCATCAAAAACAGAGGTAGA
GATGTTATATGACAATAATATAAGGGCTTAATTACTAAATTAGTCCCTGATGTTTGGCCTCAAACTTATCTGAGTCCCCA
ACTTTTCAAAAGTTGCAATGTCATCCCTGACGTTATAAAAACATTTTAATTGAGCCATTACCGTCACTTCGACGTTGCTA
ACTCAAATGGAACTACACAGGTGGCATGTATTTTATGATGTGGCAAGAAGATGTCAATTACATGGCCAAGATGTGGTAAA
GAGAGACAATGGGGAAAGAAAAATTGCCTTATTAACAGCTTGTTGGGCGGAAGCCTAGGGAATTTGGGGTTTTTAAGGTC
CCAGCAAGCCGCTGATGTGGCAATTTTTCCCTCCCAATTCTCTCTCTCTATGTCACATCTTGGAGAAATTATGGGGTGGA
ACAGTTCTGCCAACCTGGACTATAGACCATCCAATCAAAGCTTGCCACATCATCAATTCGGAATAAAAAAATTTTCTTCC
ACTCTCAGCCCATCCAGAGTTAACTTTGATTACTTTTTTTCGGCTGAAAAGAAGGACCAAAAAAAGGAAGAAAAAAAAGA
ACCCTAAACCTAATCGTCCCCTCTCCCCTCCATCTCCTCACTGGCCTCCTCCCTCCTTGGAGCCAACCCCACTGACTGCT
GTCAACCTCTGGCTCGGCCCTCGCCGTCGTCCTCTCCCACAACTTCATCTCATCAGCATCCTCCCTCTTCGGAGCCAACC
CCACCACCTGCCATCGACCTTTGGCTAAGCCCCGCCATAGTCCTCTCTCCCCAACTCCATCTCGCCAGCCTCCTCCATCC
TCGAAGCCAACCTTACCACCCACCATCAACCTTTGGCTCGTCCTAGAGAAGGTAGAAAAGTTGTATTATGAAAGGATGCA
ACATAATTATATCAAACACCCCATACATAGCAAAATCCGATATCGTATCCAAGATTATAGTATATATTAATGTTTTCTCT
ACCAGCAACAGCATCTTCGTCTTGAAGTTTAACAAAGAAAGAATCACAAGACATGAACTCAAAAAATTAATATGCCTTTT
ATTAAATCAACAATCTTCAAGTCTTCGCAGTCAAACATGAAACATCTTAAACAAAGTCTAGATGCTGCTGAACGAATATA
GCAAAAATGGTACGAGGGAAAAGAATCTGTATCAACTTCTACTGCTGCATTTGGCTTGTAGGAGTTTAAGCTTGGGAGTC
TAAACCAACCAACCACCCCTCTGTGGCCCACACCCTGGGAAAAAATAACTTTTGTTTATATATATATATATATATATATA
TATATATATATTATTTTTATATATAACTAGTGACCATGGTTAGGCTCCTCGTCAAGGTTCCTCATCTCTATGACAATCCA
ACCTTCATCTTGATGACAATATTTCAACTTTAGCCTCATGCCATCCATATATCAGCTCCTACTTCAGCCAAATTATATAT
TGGCTTAGTCAAGTGTCCAGGTATCCCATTTTAGTATCCACTCTCCACCACCTACAACCAATAATGCACATACATAGGAT
TAATGTACATGATATGTTAAACTCTCATAAAGCCTTATCAACTTATAAGCTAAATGCTAAAATTCATTAGAAGATCATTC
CACTAGCTACCGCCTCCCTCGTTGATGATTAAAATCAAAATCAGTTCTTGAAATCACATTGCCATTTGCTTTTAAATTCA
AAACCAGAAAACATCTTCAAGTTCAGAAATTTGGCAGTTTTGAAAATACCACAAGCTGGCTCAGCTAAGTACCTTATGAC
AAGCCGCATCATTCTACTACCAACTAAAATAAAGAATATTTTAGGGCAAACGTAAGCCCGGCCTTTTAGTCATCATAGCC
AGCAAAAGAAAAAGAAATCTCCATCTTTATGAATCCCTAAAACCTCACAGAAACCATCAATATGAGAAGATGCTACCAAC
AACGGATTGAAGACATGAAAAAAGCATCAATTCAAAGCAAAATCAAGAAGAGAGAAAAGATGCACCAGGATCCTCTCCTG
TGCATTGGAGTCCCTTTGCACCACTCCCAAAACCCTAAAAATTCTCTTGACGGCTGGTGGTGGGGTTGGCTTGGAGGAGG
CCAACAGGACTGAGGTGTGGAAGAGGGCGCAGAGGGGGGGAACCAGAGGCCAACGACAGGTGATGGGGTTGGCTCCAAGG
AAGGAGGAGGCCGACGAGACGAAGATATGGGAGAGGATGGCGAGGAGAGGGGACATTTAGGTTTAGGGTTCTCATTTCTT
TTTTTCCAGCTGCCAAGTAAAAGTAAACTAGAGTTAACTCTGGATAGGCTAAGAGTGGAAGGAAATTTTTTATTCCAAAT
TGGTGATGTGGTAAACTGTGATTGGATGGTCTACAGTCCAAGTTGGTAGAACTAATCTACCCAATAATTTCTCCACATCT
TGGCCTTGTAATTGGTGTCTTCTTGCCACGTCATAAAATATATGCCACCTGTGTAGGTCCTTTGAGTTAGCAATGTCGAA
ATAATAGTAATGGCTCAACTGAAACATTTTTATAACGTCAGAGGTAACATTGCAACTTTTAAAAAGTTAGGGACTCAAAT
AAGTTTGAGGCCAGACCTTAGGGACTAATTTAATAATTAAGCTGTAATATAAGTTTAACAAAAAGGACATCACAAATCCA
AGTAAGCAAAGCTATCTACAAAAAAAATTTAAAAGAAAATCATATGTAAGTTTTCATAGAGGAATATAATACTTGAGAAA
CAACAATATACCACAAAAACGAGTAACAATTCAAGAACATCACCACTAAGCTGAGTGGCTAAAATCTATAATGCAACCCA
TAAGAATCGGCAATGGCATAAATAATAAAAATACAAAAAAAAAGTACAGAATGAAAAAAGAAACTCAGTGAAATGTTTAA
GAAATAACCTTGAGGAAGATGGATAAACATGTTGCCAGAAAAGACTAATGTCATGAAAGCTTTCAAAACTCTATTTGCAT
ACATGGCGGTGTTAATATTGTCATCTTCCGACACAAAGTTGGTATTGAGTAACCTAATTGCTTTATAGATGACAAAGGTC
TCCGACAACAACCCAAAGTGTACTACTACACCAAAAATAGTACTTTACAAGTAAATACGAAATAAAGAAAATTAACAATG
GTCCAGTAAGCGAAAGTAATGGCCATGCAAAATATAAATAATGACACACACAATACAAGGAAAGGTCAGTTTATATGATG
ACTAACCAGACCTGACATGGAGCAACCAACCGTTACTGACAAACAAATCAGTAGCCATCTCGAAATTACAAAAATAAAGA
AAAGAAATCAGATTTTTCATTGTAAAATTAAAAAAAGGTTATAGATTGACTACCATGAACTTGCCAAATACGAAACAAAA
TGTGATACCAATTATGATCCCAGACATAACCTCGGAGGTCAGCTTTGCAAGTCTAGTTTCTCATAAATAGTGTAGAGCAG
ATTCACAAAAGAAAGCACCTTGTACAAATCTGAATCAACTGCTGGGTCTCCAAGCCCAAAACGACTCAAAACTTTCGCAC
AATCAGTATATTTTCAAAAATAAAAAAGAAATCAAACTTGCAAACTTTTACAAATCTTTGGATCGCACGCCGAGTAAAAA
AATAGGGACAGAACTTAAAGGAACATGGTTGATTTCAAAATCGAAATTATGCGGCTGAAATTAACTTTTAACCCACAAGC
ACTTATCTAAGACGAGTTTACAGTATCGCACTTAGCAAAAGCCACATGATAGAGATCGACTCACATACATATCAAAAAGA
CTTGTATGCATTATTTTTCACAAGCAAACAAAACGTATTTGGTACCAGAATAATATCAAGACACAAGATTACATTGCACG
ACCGAAAAGAAATACATGAAAACACGGATGACAAGAACTGCAAGTCAAGCCAAAAAAAAAAGAAATGAAAAATGAAGATG
AAAGTAATCTTCTTCCAATTCAACAGTATAGAATCTAACAGTGGCTTCAATAAAATCTCCATTCAATACATAAATCAAGA
GAACAATACGTGTTTAATGACTGCCCAAAAGATAGAATGCACGGAAGAGCACCACAAATGGTACGAAGAACCAATTTGCT
GTAAAGATGACCCATCCCAGCAATACTTCAAAAATAAATCCGAGAAAAAGAAAACCAAGTACTAGACATTTTATTGCACG
GGTATAAAAAGAACCGATTTTTATTTGCACACTGGATAGATAATCCAAACCTCCGAACTGCAAGGCCTCCAAGAAGCTTG
TAGCGGAGCGACTCGGCCTGAGCGATGGCACAGAGCCCCCTGTTGTTCACCTTCTCGGCGTACAGCTCGACGCTGTTCTC
CGGAAAGTTGAATCTTTTCTGCACCACCGACGTCAGCTCCCTAATCCTCCTCCCCTTCTCACCTGAACCAACCAACAAAA
ACCAATCAACACACCAGAAAACCCTAATGTCCGATCAAAAAGCCCCAAATCTCGAGAGAATCACCGAGAACGTTCTGGGT
CCGCGTCGCCCGGATGATGATCTCGGTCCGCATCGGCGTAACCCTAACCTCAACGCCGGAGTACCCATCCTCGGCAAGCT
CCCTCGTCAAGACCTCGTTCAACTCCGCAAAGAAGACACCATCCGCGACGAACTAAAAGGAAGGGAAAGATCGACGGAAA
CCGGTGACTTGGGACCAAAAAAGTAGAGGAAAAAAATTGGAAGAAAGAGGGGGATTGGATGGGAGAAGGAAAACCTTTCG
CTTTTTGCTCATCTGGGTCGCCATTTTTGGGGAATGTAGGGGACGAAATCGACCGCCGTTCTTCTCCGGTGCGAGGCAAA
ACCCCTAGAAGGAAAAGGGGAAGAGACGATGGGGAAAGCTGAGGGTTTTTTCCCTTGACAAGCGGCATAACGGTTCTTAA
AAGATGGCGGTGTTGGGGAGGATCGGACGGTTGGAAGAGCTTAGAGGTAGCTTGGAGGGTTGAGATTTTTTTTTTCCAGG
TTTTAGGAGGCTTTCAGGTGGTAAGTGGGTAACCCTAGAATTAACGGACTCTTGGTACCCTGCAACCCGGCCCGCTAAAA
TGCGGCTCACGCCATTCGAGGTGGCCCAGCCCAGCATTCATTCGCAAATCCAGTAGTGAAATTGAGACTGCTCGACCTCG
GAAGCTAATTCGCCTAAAAAAAGTCTTTCTACTGTACTAGAACGTCGAATGAATGTGATCGTGATCTCTACCACTAGACA
TACATACGTAGCGCTTTAGTGTAGCTAGTACAAGTGCATATGCGGGTTTGGATACAGAAAGTATGTTTCAGAGGTCTCCT
CTCTCTCTCTCTCCTCTTTCTCTCTCTCTCTCTCCATAGCCATTCAAAAATATTAGAAAAAAAAAACGTAGAGGGGATGT
GATAGTCTTGTAGCTCTTTCGGAGGATATCACCAAAGTATTGGGCAACAAATGGGATGACTCACTCAGTAGTCTCGATAT
ACATGAGTAGTTGGAAAGGAATTACAATCTATCATCAACCTGTGGATGTCTCGCAGTAGTGAATATCTATTGCTAGCCCT
ATGTTGGCTCTGATCCACTCAATTATTATAGCCAAATCTCTTTCAAAATGAATATAATCCATTCTCGAGACAAGCCTCAC
ATATGTGCTGGCTCTGGATTCACTCGAACATCACCTTTGGTTCTTAACAGCAGACTCGATCATATATTTTTTTTTTTGCT
AGAACGGTAGCTGATATCTGATGAGTACGAATACATCCAATAAACTTGAATATGTTTGACGTATGTGAGGGATCGATAAC
TATTAGGGTGTAACCAACCTGAGGTTGTAGACTGGTTTGAACATGTGACAATACTAAAAACTAGCCAGCTGAAAAAAATA
TACATAAATAAGGTACTGCAAAGGTGGTTTCTAGAAACGGGGTGCACATAGAAAAGAAAAATATAATGGAAAATGCTAAA
CAATCTCATTAGATTTTGGAAGATGGGGATGTGAAGCCAACGTCCATCTTTTCTCATTATATATGAGTAAATCAAGAGTG
CAGCATGTAAGAAGAGAGTCGGATATAGTACAAAATAGTAAGTATTTTTTCTATTTTAAAGATATATTATTTTTTATTTG
TTTAAATATGATGTGAGAGGGAAAAAAAAAATAGAACCTAGAGAGATTAGACCAGTGTATTCTTTTCCACTTGATCATGC
ATAGATTTTTTAAGGCACAAGATGCACAAAAAATACATAAGTATATATAGAGAGAGATTATAAGAGGCTAGTCCCTACTC
TTTTTTGTAGCCTATAACCATCCCATCCTCGAGGGCTAAATCTAACTAGAAACCCTATCCTTTGGCCAAGTGGTAAGGGT
TAATACCATCTGAAAAAATATTTATTTGTGATACGAAGAAATATATTAAAATTGAATGTATTATATTTCTGATTTTGGAG
GGCCAAGGTGAGGCTTTAGGCTTAAGACCATCCTCGGTTAGCCTCAAAACGGTTCACATTATATATTAGTAGTTGTTAAT
ACTAATGTATTATAGTATGTTCTGGAAGGTTTGCTTAATTTCCTTGATATTACTTGGACTTATCCAAATACAATCCTGAT
GGTTTTCAAGAATGAATATCCCCTAGGAATAGGAAACGGATTCATGATTTGTATTTTGACAGCCAAACTTGAGGAGGAAA
AAAATAGAATAGTTCTATTAGATATAGCAATCCCCACCTTAACTGAAAAAAGATAAATATCCATAGAAATATATTTTGAA
CATTAGCTCTCGAGGATTGTATGGACATTGATGAAATTGGACCTTCATCAATACTCCGAGAGGTTTTGCATCAGACTAAA
TTGCTAAAAGAAATCAAATAAGTATGATTGGATTGCAGAAGTCTTGCTATAGCAAACCTTTGAATTTTTATAATCCAATT
ATAAATATATAGATTCTTGACATGTATGATAGTAATAGAGTCGAGAAAATGAAAAGATGAAGATCATATTGAGACTAGTG
ACTAGCAGAGTAGGGAAAATATGGAGTATTAAGATATGAGTTCTCGGAGCAAGAGGTGTGCATGAATTTTTAGGAAAAAA
ATGTTGAAACCATGGCTTCAAATTTTGAATTTGGTCATGTTAAGCGAGCCTCCAATGCTTTCCCATTTTATGTAAAGTTA
GTCCAATACGTACATATATATGTAAGGAACCCCCACCTCCAAGAAGAAAGTTTGGTCATGTATAAAATGATATATATATA
TATATATATATATATATATATATATTCCTTTTCTTTTCGGATGCAATATGTTAGTTTTTAATTTTTTAGATGTAGAATTT
AAAAAATAAAAGATAAAAATTTATAAAATCTAGAGAGAATCTAGACCTCGATATTCTTCCTCACTTGATTGCATGCATGT
TACTTTCTCTGTAAAGTGCAGAACACATGGAAAAATATATAAAGACTTTGAAATCAAATAAATATATGTACCGAAAAAAT
CAAGTGTGTGTGTATATAATTGTGTATACACATTGTGTGTATATAGGAGGCCCATGATGAGGCTTCAGAGCTGAAGACTA
TCCACATGTGGCCATCCTCGAAACCTTTTTACTACATATGCTAGAGTTCAAAATATACGACATACATGCAAATAGTGGAT
ATCAATGATTCTATAGGATTGGGAAGAATAAGTAAGAATCATTTTTCTCATCGACGTATGCAAACATATTCCATTGTCTG
TCTAATTGTAAAGAATTAATTTTATTTAGAAAGTGTTTTTGATATATACTATTCTAATTGTAGAAGGAAAGTTTAAAATT
TTAATTTCTCTAATGTCTAGTGCTTGAAGAAAAGATCATGTATGGAAAGAAATCAAAATATTAAAAACATATTTTCTAGA
CATAATGGTGCTAAAAAATGCCATGTGCTTGCATATGCGCTTGCATAAGAGAGAATAGAGAGTATCATATATATTTTTTC
CTTTTCTTAAGTTGGAAGGTGCATAAGTTTTGATATTATTTGGGAGACCTAGTTTCAAGCTTTGAGGTTGCTTGCATAAA
ATCATTCTCGAAGCATGCCCATCATACACTAATAGATATATTAGTAAATTAGTAGTTATCAACATTAATATCATAAAATA
TTAATATATGAATGTTAATCATTATATTGTATACTGCAAGATTTACTTTAGTCTTTTGAGATTTCATGGACTTCTATCAT
GCGTGATTAAGAATTAGTTATTTTTTGGATTTGTAGGAATAGATATCCTTGACATGTGAGAACCATTATTGATTCCTATT
TGCAACATCAACATAGCCTTAGTGATTTTATACAATAAACAAAACTAATTATAAATGATACGCTTTAATTGAGTATTTGA
ACAATTTTAATAGATATAAAATCCTCCCACCTCTTCTATAAGGAAAAAAGGATAAATATCAACAAAAATAGACATCGACA
ATCATAAGCTTGTTAATTTCTTAAATCACNNNNNNNNNNNNNNNNNNNNNNNNNNNNNNNNNNNNNNNNNNNNNNNNNNN
NNNNNNNNNNNNNNNNNNNNNNNNNNNNNNNNNNNNNNNNNNNNNNNNNNNNNNNNNNNNNNNNNNNNNNNNNNNNNNNN
NNNNNNNNNNNNNNNNNNNNNNNNNNNNNNNNNNNNNNNNNNNNNNNNNNNNNNNNNNNNNNNNNNNNNNNNNNNNNNNN
NNNNNNNNNNNNNNNNNNNNNNNNNNNNNNNNNNNNNNNNNNNNNNNNNNNNNNNNNNNNNNNNNNNNNNNNNNNNNNNN
NNNNNNNNNNNNNNNNNNNNNNNNNNNNNNNNNNNNNNNNNNNNNNNNNNNNNNNNNNNNNNNNNNNNNNNNNNNNNNNN
NNNNNNNNNNNNNNNNNNNNNNNNNNNNNNNNNNNNNNNNNNNNNNNNNNNNNNNNNNNNNNNNNNNNNNNNNNNNNNNN
NNNNNNNNNNNNNNNNNNNNNNNNNNNNNNNNNNNNNNNNNNNNNNNNNNNNNNNNNNNNNNNNNNNNNNNNNNNNNNNN
NNNNNNNNNNNNNNNNNNNNNNNNNNNNNNNNNNNNNNNNNNNNNNNNNNNNNNNNNNNNNNNNNNNNNNNNNNNNNNNN
NNNNNNNNNNNNNNNNNNNNNNNNNNNNNNNNNNNNNNNNNNNNNNNNNNNNNNNNNNNNNNNNNNNNNNNNNNNNNNNN
NNNNNNNNNNNNNNNNNNNNNNNNNNNNNNNNNNNNNNNNNNNNNNNNNNNNNNNNNNNNNNNNNNNNNNNNNNNNNNNN
NNNNNNNNNNNNNNNNNNNNNNNNNNNNNNNNNNNNNNNNNNNNNNNNNNNNNNNNNNNNNNNNNNNNNNNNNNNNNNNN
NNNNNNNNNNNNNNNNNNNNNNNNNNNNNNNNNNNNNNNNNNNNNNNNNNNNNNNNNNNNNNNNNNNNNNNNNNNNNNNN
NNNNNNNNNNNNNNNNNNNNNNNNNNNNNNNNNNNNNNNNNNNNNNNNNNNNNNNNNNNNNNNNNNNNNNNNNNNNNNNN
NNNNNNNNNNNNNNNNNNNNNNNNNNNNNNNNNNNNNNNNNNNNNNNNNNNNNNNNNNNNNNNNNNNNNNNNNNNNNNNN
NNNNNNNNNNNNNNNNNNNNNNNNNNNNNNNNNNNNNNNNNNNNNNNNNNNNNNNNNNNNNNNNNNNNNNNNNNNNNNNN
NNNNNNNNNNNNNNNNNNNNNNNNNNNNNNNNNNNNNNNNNNNNNNNNNNNNNNNNNNNNNNNNNNNNNNNNNNNNNNNN
NNNNNNNNNNNNNNNNNNNNNNNNNNNNNNNNNNNNNNNNNNNNNNNNNNNNNNNNNNNNNNNNNNNNNNNNNNNNNNNN
NNNNNNNNNNNNNNNNNNNNNNNNNNNNNNNNNNNNNNNNNNNNNNNNNNNNNNNNNNNNNNNNNNNNNNNNNNNNNNNN
NNNNNNNNNNNNNNNNNNNNNNNNNNNNNNNNNNNNNNNNNNNNNNNNNNNNNNNNNNNNNNNNNNNNNNNNNNNNNNNN
NNNNNNNNNNNNNNNNNNNNNNNNNNNNNNNNNNNNNNNNNNNNNNNNNNNNNNNNNNNNNNNNNNNNNNNNNNNNNNNN
NNNNNNNNNNNNNNNNNNNNNNNNNNNNNNNNNNNNNNNNNNNNNNNNNNNNNNNNNNNNNNNNNNNNNNNNNNNNNNNN
NNNNNNNNNNNNNNNNNNNNNNNNNNNNNNNNNNNNNNNNNNNNNNNNNNNNNNNNNNNNNNNNNNNNNNNNNNNNNNNN
NNNNNNNNNNNNNNNNNNNNNNNNNNNNNNNNNNNNNNNNNNNNNNNNNNNNNNNNNNNNNNNNNNNNNNNNNNNNNNNN
NNNNNNNNNNNNNNNNNNNNNNNNNNNNNNNNNNNNNNNNNNNNNNNNNNNNNNNNNNNNNNNNNNNNNNNNNNNNNNNN
NNNNNNNNNNNNNNNNNNNNNNNNNNNNNNNNNNNNNNNNNNNNNNNNNNNNNNNNNNNNNNNNNNNNNNNNNNNNNNNN
NNNNNNNNNNNNNNNNNNNNNNNNNNNNNNNNNNNNNNNNNNNNNNNNNNNNNNNNNNNNNNNNNNNNNNNNNNNNNNNN
NNNNNNNNNNNNNNNNNNNNNNNNNNNNNNNNNNNNNNNNNNNNNNNNNNNNNNNNNNNNNNNNNNNNNNNNNNNNNNNN
NNNNNNNNNNNNNNNNNNNNNNNNNNNNNNNNNNNNNNNNNNNNNNNNNNNNNNNNNNNNNNNNNNNNNNNNNNNNNNNN
NNNNNNNNNNNNNNNNNNNNNNNNNNNNNNNNNNNNNNNNNNNNNNNNNNNNNNNNNNNNNNNNNNNNNNNNNNNNNNNN
NNNNNNNNNNNNNNNNNNNNNNNNNNNNNNNNNNNNNNNNNNNNNNNNNNNNNNNNNNNNNNNNNNNNNNNNNNNNNNNN
NNNNNNNNNNNNNNNNNNNNNNNNNNNNNNNNNNNNNNNNNNNNNNNNNNNNNNNNNNNNNNNNNNNNNNNNNNNNNNNN
NNNNNNNNNNNNNNNNNNNNNNNNNNNNNNNNNNNNNNNNNNNNNNNNNNNNNNNNNNNNNNNNNNNNNNNNNNNNNNNN
NNNNNNNNNNNNNNNNNNNNNNNNNNNNNNNNNNNNNNNNNNNNNNNNNNNNNNNNNNNNNNNNNNNNNNNNNNNNNNNN
NNNNNNNNNNNNNNNNNNNNNNNNNNNNNNNNNNNNNNNNNNNNNNNNNNNNNNNNNNNNNNNNNNNNNNNNNNNNNNNN
NNNNNNNNNNNNNNNNNNNNNNNNNNNNNNNNNNNNNNNNNNNNNNNNNNNNNNNNNNNNNNNNNNNNNNNNNNNNNNNN
NNNNNNNNNNNNNNNNNNNNNNNNNNNNNNNNNNNNNNNNNNNNNNNNNNNNNNNNNNNNNNNNNNNNNNNNNNNNNNNN
NNNNNNNNNNNNNNNNNNNNNNNNNNNNNNNNNNNNNNNNNNNNNNNNNNNNNNNNNNNNNNNNNNNNNNNNNNNNNNNN
NNNNNNNNNNNNNNNNNNNNNNNNNNNNNNNNNNNNNNNNNNNNNNNNNNNNNNNNNNNNNNNNNNNNNGAGTTGCTCTC
TCTTAGCGTGCCAGTCTTCTCTCTCCTCTCACTACAAGTGCAAGCCCTTCTAGGCTNNNNNNNNNNNNNNNNNNNNNNNN
NNNNNNNNNNNNNNNNNNNNNNNNNNNNNNNNNNNNNNNNNNNNNNNNNNNNNNNNNNNNNNNNNNNNNNNNNNNNNNNN
NNNNNNNNNNNNNNNNNNNNNNNNNNNNNNNNNNNNNNNNNNNNNNNNNNNNNNNNNNNNNNNNNNNNNNNNNNNNNNNN
NNNNNNNNNNNNNNNNNNNNNNNNNNNNNNNNNNNNNNNNNNNNNNNNNNNNNNNNNNNNNNNNNNNNNNNNNNNNNNNN
NNNNNNNNNNNNNNNNNNNNNNNNNNNNNNNNNNNNNNNNNNNNNNNNNNNNNNNNNNNNNNNNNNNNNNNNNNNNNNNN
NNNNNNNNNNNNNNNNNNNNNNNNNNNNNNNNNNNNNNNNNNNNNNNNNNNNNNNNNNNNNNNNNNNNNNNNNNNNNNNN
NNNNNNNNNNNNNNNNNNNNNNNNNNNNNNNNNNNNNNNNNNNNNNNNNNNNNNNNNNNNNNNNNNNNNNNNNNNNNNNN
NNNNNNNNNNNNNNNNNNNNNNNNNNNNNNNNNNNNNNNNNNNNNNNNNNNNNNNNNNNNNNNNNNNNNNNNNNNNNNNN
NNNNNNNNNNNNNNNNNNNNNNNNNNNNNNNNNNNNNNNNNNNNNNNNNNNNNNNNNNNNNNNNNNNNNNNNNNNNNNNN
NNNNNNNNNNNNNNNNNNNNNNNNNNNNNNNNNNNNNNNNNNNNNNNNNNNNNNNNNNNNNNNNNNNNNNNNNNNNNNNN
NNNNNNNNNNNNNNNNNNNNNNNNNNNNNNNNNNNNNNNNNNNNNNNNNNNNNNNNNNNNNNNNNNNNNNNNNNNNNNNN
NNNNNNNNNNNNNNNNNNNNNNNNNNNNNNNNNNNNNNNNNNNNNNNNNNNNNNNNNNNNNNNNNNNNNNNNNNNNNNNN
NNNNNNNNNNNNNNNNNNNNNNNNNNNNNNNNNNNNNNNNNNNNNNNNNNNNNNNNNNNNNNNNNNNNNNNNNNNNNNNN
NNNNNNNNNNNNNNNNNNNNNNNNNNNNNNNNNNNNNNNNNNNNNNNNNNNNNNNNNNNNNNNNNNNNNNNNNNNNNNNN
NNNNNNNNNNNNNNNNNNNNNNNNNNNNNNNNNNNNNNNNNNNNNNNNNNNNNNNNNNNNNNNNNNNNNNNNNNNNNNNN
NNNNNNNNNNNNNNNNNNNNNNNNNNNNNNNNNNNNNNNNNNNNNNNNNNNNNNNNNNNNNNNNNNNNNNNNNNNNNNNN
NNNNNNNNNNNNNNNNNNNNNNNNNNNNNNNNNNNNNNNNNNNNNNNNNNNNNNNNNNNNNNNNNNNNNNNNNNNNNNNN
NNNNNNNNNNNNNNNNNNNNNNNNNNNNNNNNNNNNNNNNNNNNNNNNNNNNNNNNNNNNNNNNNNNNNNNNNNNNNNNN
NNNNNNNNNNNNNNNNNNNNNNNNNNNNNNNNNNNNNNNNNNNNNNNNNNNNNNNNNNNNNNNNNNNNNNNNNNNNNNNN
NNNNNNNNNNNNNNNNNNNNNNNNNNNNNNNNNNNNNNNNNNNNNNNNNNNNNNNNNNNNNNNNNNNNNNNNNNNNNNNN
NNNNNNNNNNNNNNNNNNNNNNNNNNNNNNNNNNNNNNNNNNNNNNNNNNNNNNNNNNNNNNNNNNNNNNNNNNNNNNNN
NNNNNNNNNNNNNNNNNNNNNNNNNNNNNNNNNNNNNNNNNNNNNNNNNNNNNNNNNNNNNNNNNNNNNNNNNNNNNNNN
NNNNNNNNNNNNNNNNNNNNNNNNNNNNNNNNNNNNNNNNNNNNNNNNNNNNNNNNNNNNNNNNNNNNNNNNNNNNNNNN
NNNNNNNNNNNNNNNNNNNNNNNNNNNNNNNNNNNNNNNNNNNNNNNNNNNNNNNNNNNNNNNNNNNNNNNNNNNNNNNN
NNNNNNNNNNNNNNNNNNNNNNNNNNNNNNNNNNNNNNNNNNNNNNNNNNNNNNNNNNNNNNNNNNNNNNNNNNNNNNNN
NNNNNNNNNNNNNNNNNNNNNNNNNNNNNNNNNNNNNNNNNNNNNNNNNNNNNNNNNNNNNNNNNNNNNNNNNNNNNNNN
NNNNNNNNNNNNNNNNNNNNNNNNNNNNNNNNNNNNNNNNNNNNNNNNNNNNNNNNNNNNNNNNNNNNNNNNNNNNNNNN
NNNNNNNNNNNNNNNNNNNNNNNNNNNNNNNNNNNNNNNNNNNNNNNNNNNNNNNNNNNNNNNNNNNNNNNNNNNNNNNN
NNNNNNNNNNNNNNNNNNNNNNNNNNNNNNNNNNNNNNNNNNNNNNNNNNNNNNNNNNNNNNNNNNNNNNNNNNNNNNNN
NNNNNNNNNNNNNNNNNNNNNNNNNNNNNNNNNNNNNNNNNNNNNNNNNNNNNNNNNNNNNNNNNNNNNNNNNNNNNNNN
NNNNNNNNNNNNNNNNNNNNNNNNNNNNNNNNNNNNNNNNNNNNNNNNNNNNNNNNNNNNNNNNNNNNNNNNNNNNNNNN
NNNNNNNNNNNNNNNNNNNNNNNNNNNNNNNNNNNNNNNNNNNNNNNNNNNNNNNNNNNNNNNNNNNNNNNNNNNNNNNN
NNNNNNNNNNNNNNNNNNNNNNNNNNNNNNNNNNNNNNNNNNNNNNNNNNNNNNNNNNNNNNNNNNNNNNNNNNNNNNNN
NNNNNNNNNNNNNNNNNNNNNNNNNNNNNNNNNNNNNNNNNNNNNNNNNNNNNNNNNNNNNNNNNNNNNNNNNNNNNNNN
NNNNNNNNNNNNNNNNNNNNNNNNNNNNNNNNNNNNNNNNNNNNNNNNNNNNNNNNNNNNNNNNNNNNNNNNNNNNNNNN
NNNNNNNNNNNNNNNNNNNNNNNNNNNNNNNNNNNNNNNNNNNNNNNNNNNNNNNNNNNNNNNNNNNNNNNNNNNNNNNN
NNNNNNNNNNNNNNNNNNNNNNNNNNNNNNNNNNNNNNNNNNNNNNNNNNNNNNNNNNNNNNNNNNNNNNNNNNNNNNNN
NNNNNNNNNNNNNNNNNNNNNNNNNNNNNNNNNNNNNNNNNNNNNNNNNNNNNNNNNNNNNNNNNNNNNNNNNNNNNNNN
NNNNNNNNNNNNNNNNATGAGTGTAAGATCCTTTTCAAGGGAAATGAGTGGTTGAGTTTTTTTTTTTATTTGATAAAAAA
ATTTATTTAATCAAACTATATGGATTCCATACTCCACATCAATTGTTAACAAATAATCATCTTTCTTATTTAAATTAAAA
CTTTGTTGGAAAAAACATCCATGTTACTTGTTGTTTTCTTTGCTATTTTTATTAAACTACTCTATTTAAACAAAATTATT
AGAGGGAGCAATATACTTATTCTTTGCTATTTCTATTAAACTGCTCTATTAGAAGAAAATTATTGGAAGAAAAATATACT
TATCCAAAAAGAAGGAGAGAGTGAAACAAAGAGAGAGATGGGATAGGGAAGAAGAAAATTTCAAAATTCATGCATGAGAG
GTGGAAATCACTTGGAGTGAAAAAAGAGCAAGATGCAAAGGAGTTAGAAATACGAGGCTTTTTTTTTTTTGGAAAATCGG
GAGGCAACAGACATGGAAGGCAAAACTTATGGAAAAAATATATGTTCGAATCTTTAGCGGTGCGACTTTTGTATCGTAGA
ATCCTATAAAATTATGGATAGTCACCACGTCATCCATCTTACAGATAGCTGGTTCTCATTCATTTCTGAAATATGAAGAG
ATACTATTAGTATGATATATACATATTGCAGTGATGAAAGAGAGTCATTCATCTTCGAGATGGATAATACGATAGCTATC
TACAAAACTCCATAATACAAAAATTATACCAACTGTATATAAGCACCGAGCTATAATCTAAGAAGTCAACACAGGTAGCT
CCTACCGCTACAATCTTCAAGAAGATATATACCAATACCTAGCATGTGCTATGCATTTGTCTTTTTATAAGGGGAAAGAG
AAGAGAAACAAGGAGCCACCCTTGTATGCAAACCTGAGTGTGAGCCCTAAATGATACATAAAGATATATCTATATCCTAG
TCGACTTAATCCTAGTCGCATAGGAGTAGAAAGTATGATATATATCAATGGCATGTAGAAGTATATACCAGAAATAATTG
AGATGGTATAGATAGAGATGTTTATTTCTAGGGGCTTGCTATGCTGCTACTTTAACTTTAGAACGATCGCAGTATAGGGG
AATTCGAGGGGCGCGAGCGAGGATGGTGCCGTTATAATGTTATACTGGCTTGGTCGGAGGAGGTCCACCTATGACCATGT
CGTCCAACTTCGTCGAAATCCGGCAGGGGATGGATATGGCCGCCGGCGGGGTGCTCGCCGTGCATATATCTCCATCCAAA
ATTGTAATTGATACCATCGTGGCCATCCATTTTGTAATGGATGATTAGGATTTTGGCGTACGGAAATGGAGGGGGAGCAC
CATAGCAGACTACCTTGCCCGATGTCAGGCGGCGTAGCAGACCATTGAAAGCAAAGCGGTCCGAAATCCGACCGTACTCT
GGAAGTCAGTCCTCTCTCTTTTTTACCCCAAAACCCCCTTTTCTCCTTCCGCTCAGTGCCGTCTCCCGCCGTCAACGCCC
GAATCGCCAACCGTTACGATCCGACCATCAGGTTCTCTCTCTCTTTCGCTCTCGATACCCTGCGCTTTTTTTCTTCTTTT
TTTTCTTGTTTTTTTTTTGTTATTTTTCGTGATTTTTTCGCGTTATATAGGGTTTTAGGGTTTCGGCTCATCCTGCCTAG
ACAGTCCATGCGCTTGCGATCTGGATTCGGCATCGAATGGAGATGATAATATCCCATTTCTTTGATATCTGATCTGAAGT
GGTTATTTTTCTCAATTAGTAAGAATTTATCGATTTTCTATTTCTTTTTACGGTTCTCGAGCTGTAGCATCAAAAAGTTG
AATTTTTGCTAAAAGTTTCTTCTTTTTTTTACTCTTCCCTTTTTCTCTTTTAATCTGTTTATTTTCCTCATTTGCTCACC
GTATTATGTTGGGATGTTCGATGACTATATTGGATAGAGTTTGTCAGCGGTTGTTTCATCTAATCATTGCAAGTTAAGAA
GTGAAGAAAAAGCTCGAGTTTTTTTTTTTTTCTGTCAAAATTACATTTTTTTTTAATTATCTCGTTTTTTCCCTTTTAAA
ATTCTCTTAATTTTACTCTATTTCCTAATGATTTTGTGTAAAACGTTTCTAATAGTTATTTTAGATTAAGTTTAGGTTCG
CGGGCAACTGATTTGCAGAATTTGGGGAACAGAAAATTAATGGGCTTGACTGTCTGCTGTTTCGACTTTTTGATTAAAAT
TTCTTCTTCTAAATTCCCTTCTAGTTCTGCTAACGTTGTCGTGGTCACTGGTGCATGCCGTTAAATTATATACGTGAGGT
GTAAACTTCATTTTGATTTTGTCGGTGTGTTATTGGAGCAGAACCAAGTGCTGCTTTATTTCAGTTTGCAGGAGACTCTG
GATGGTTCTTCCATGGGAGAGCCATTGGATCATAATTTGGATTTAGTTCCTGTAAGTGGATCATCCATTGCTGGAGAAGA
GTGGGAGCCTCATGCTGAAAAAGTGCACGAGCCCATTGTTAGAGGAGGACAAAACTTCATTAATGAAAAAATTCAGGAAT
CCATTGTCGGAGAAGGGCTGGGGCCTGTTGCCAAAAGAGGGCAGCAGCCTCATGCTGAAAATGTGCCGGTTTGTGTAAGT
GGATCATCCATTGCCAGAGAAGGGTGGAAGCCTAATGCTGAGAAAGTGCAAGAGCCCATTGTTAGAGGCGGACAAAACTT
CATTAATGAAAAAGGGAAGGATTGCATTGTCGGAGAAGGGCCAGAGCCTGTTGCGAAAAGAGGGCAGGAGCCCCTCGATA
AAAATGTGCTGGAGCCTGCCGCTGAAGAAGAGCAGGAGCCTATAACAGAGAATGAGCACGAGTTTGCAGCTGGAAATCAG
CCCGAGTCTGTTGCTGAAAAAGAGCAGGAGATTGCTCAAGAAACAATTTTAGGTGATGACAGCACTCCACGTGTGGGGAT
GACTTTCAAATCTCCCGAAGAAGCCTTCAGATTTTATGACCAATATGCTTGTCGTACTGGATTTGGCATTAAAATACTAC
ACTCAATGTACTACAAAGATGGACGATGTAGGTATCTCATGCTCTCGTGCAACAGAGATGGTAAAGTGAACTATAAATCT
GAGAAAGTGGCACCTAAAACAAACTGCAACGCGAGGTTTGGACTGGTATGCCATAAAGATGGATTGCTTCATGTTAAGAA
AGCTATTAATGATCACAACCATCCCCTTACTCCAGGAACAGCTCACTCCCATCCATCCAAGAAGAGGAAACAATATCTTG
GAGATATTGATGGAGACAGGATGCTTTCAGACAAGTTGTGCCAAGAACATGGATCTACAAAATCACGGAAGCAAGGAGCT
GGAGATAACAAATGCAAGTTGAGACTTGTGGAAGGAGATGGTGAAGCTCTCTGTCAGTTCTTTGTTGTTATGCAAACCAA
GAATTCTTGCTTCTTCCACTCGATCTATCTGGATGAGGAAGGTTGTTTAAAGAATGTGTTTTGGGCCGATGGCAGGTCAA
GAATAGCGTATCGGTATTTTGGTGATGTTGTTTTATTTGATTCTACCTTTCTGATAAGTAAATTTGATTTGCCTCTTGTT
TCAATTGTTGGTGTAAATCATCATGGCCAGTTGGTGTTGCTTGGTTGTGCTTTGCTTTCCGATGAAACCAGTGAGACATA
TACTTGGCTATTTAAGACTTGGCTATCTTGCATGCTCGGACAAACTCCAACTGCCATAATCACTGACAGAAATAGAGCCA
TACAGCAAGCAGTTGCCAAAGTATTTCCAAGAGCTCGTCACCGGCAATGCATGTGGCATATACTGAAAAGGCATCCAGAA
AACTTGCAAGGATGTGTGCAATACAAAGAAATTAAGAAGACTTTTAAGAAAGTAGTATATAATTCTTTGACAGCTAATGA
GTTTGAAGAAGACTGGAGAAAAATGGTTGAGAAGTATGGACTTGGTGATAATGAGTGGATCAAGTTGCTGTATGAAGATC
GACATTGCTGGGCTCCAGTTTTTGTGAAAGACACATTTTGGGCAGGAATGTCTGTCACCTTACGTGGTGAGAGCATGAAC
TCCTTCTTTCAAGAGTATATTGATTGCAAGACTTCCCTGCAACAATTTCTTAGTGAGTATGAGGTAATCATGCAAAGTAA
ACATGAAAAAGAAGTTCAGGCAGATCTTGAATCACAACATCAAAACACTCAATTGATAACGCAGATTTACATGGAACAAC
AGCTATGTAAAGTCTACACAATAGACATGTTTAAAAAATTCCAGGAGGAGATCAAGGCTTTAGTATATTGTGTTTCTTCA
CTGATAAAGGTTGATGGTCGGATATCTATCTTTGAAGTACAAGAACATGTAAGAGCAAAAGATGGTAAAACCATGGAGCA
GAAGAGATATGAAGTTCGTTATGATGAAAATGAGTTGGAGATTGCATGTATTTGCTGCTCTTTCCAGTTCAGAGGTATAC
TTTGTAGGCATGCATTGTCTGTGCTTCACTTTCGAGGTGTGGCTGAACTTTCTTCTAACTATATTCTTCAGCGTTGGAGA
AAAGACTTTAAGCAGATGCATTCTTTGAATTGCTTTCCTAATCAGGTTGTCGTTGATGGGACAATGGAATGTCATGAAAT
ATTTCGCAATCGTTGCCTTAAACTGGCTGAAATAGGAATGATGTTAGATGAAAAACATGAATTTGCAGCGAAGGTAGTCA
ACGAGGCAATACAGAAACTTCTTTCAGATGATAGCACATGTGAAGATACACAACCTGAGACTCTTTCTCTTGAAGCTACG
ACAAATTGCGACATGGTTAGTTTTAGTGCCAATGACAATAGGGATGTGGGAAATGAAAATCATGGAATTCATGATCCTTT
GCAAGTAAGCAGGCAGATTGGAAGTCACCCACATTTTCAATTTTTTCAAGATAGGGTAGGAATTTCTAATCTATACATTC
ATTTTTTCTTGAGCGTATTAGTCCATTTCATCCCGTCATCCCATATGGAGCAAATTACGTGTCACAGGTTCAGGCTGGTC
AGCAGTCAACCGGCTATAGGTCGGGAGCAGAGTGGAGCTTCCAGCAATATTTTCATGTAAATAAGCTATTAATTACCTTA
TCTTCAATTTCTGTTTTTCTCATTTTTATATCAAATCTTAAACTGATGGTTGAAATATCTTCTGTAGTGATTTGGTTGAT
ATACTTCAACCTGCAGGACACTCAGATACTAGAGGCACCTTCTTGCTCAAGGCCTTGGTAGGAGAGGAAGCTTCAGTTTG
CTAACTAGTAGCCACAGGTAAATCTAGAGTCCCTTGCCATGATCCATATTTTACAATTCCTTTCTGCTTTGGATTGGATG
GAGTGAAGTGTTTTTGGAAGAAATAAAATAGGTTGCTTGAGAAGTCTGTCAGATGGAAAACTTTTTCTGGTGGTGATTAT
TTTTATTACCAGTCTGGTATTTGATTCTCTCTGGTGCATGGTATGTCCACCAGATTTCAAGAATGACCACTGAAAACCAA
CCAATCTGCTAAAAAGGACTTTGCGATCCTTGTTAGCTGGGGAAAACTGTGTGCGCTTCCTGAAAGGGACCTGATTTGGA
TGGCTTCAGAACCGCAAGAAAAGCTTTCGTGAGCTGGTATCTGCATGGTGTTATCTTTCTGCTTTACTTTGTAAGATATG
TTTATTGATTTCCTAGAATGCCATAGCTGAAAACAGTTATTATACTATGTAAAATTCATGTAAGAAAATGGTTGTTTAAT
GTTCCCTGGACTTCATGACACCTAGAACTGTCCTTTTTTAGCTTTCCTTTAATGGATCAATGTTTAAATTATTTTCTCCT
TTCTCTTCTCTCAGAAGGGTTCGATTTGCTTATGAAATTGCTATTTAATCATGGAATCAAGTATTGGACAATTTTGATTT
GATTCACTTGGGTCTACTTCTTTGAAGTCTAAGAGCACATTGTAAATAATTGAAATCATATGTCCCATTGGCACACTAAT
CCTTCTTGCTAATACGAGTTAACTTTTTGTACTTCAGATGGTTTCTTTAGGATTCGTGCTGTTACTGAGATAATGCTTAT
CGCCTACAGCTGTATAATCTCACACTTCAAGATGAGTAATTTTGATCAATTCACAACCTGTATACAAGGTAACAAGGATA
TATGAAAATTGTGCTGTTTAGGTGATATTTCAATGGGTTATTAATGGTAGTAGATGGAGAAACTTGAAAATGACCAATTC
TATCTAATAATTGCAAGTAGCTAATGTTTTAGTTGTGCACATTTATCAGCACCTTGGTATTGATACCTGTATATGACCCT
TTCAGGTGTTCCTGAGTGAAAAACCTTTAGATATCATTAGTTTCAGAATTCTACAAGACTATTCTTAAAGAATTTGTTAT
CCGTTATTTTTTCTTTTTCTTTGATCTGCTTCAGGACCGTGGAGATCAAAATTTTGTGGTTAAAATGTTGCGCAGAATAA
ACGGACTTGCTGGAATTGGGGCAACTTGGTCCAAGCAAACTGTCAGCAAGCCGGCTTCACCTCACCACCTTCTCTAGGAC
TATAAGTGGATTGGATTGACTCACTTTCAATCTGGAATTGATTTAAAATGAATCTGGTTCAATCTAAACCAAAGTTATTT
AGATTAGGTTTGGATTGAAAAATATGACCCAATTTTGACTATGGGTTGGATTTGGATCACTAAATTCTTAATCTGAACTC
CAATAAACTGAAAGCAGATCAAAACTAACATATTATATAATTTAGAAATTTCCATGAGTATAACAGATTAATTTTCTTTT
TATAAAATTACCATATTTGGTGATCAATTTGTGCCGTTGATTATAATTTATTTCTGGTATCGTTAAAATCTCATGCAATA
TATATTGTTGATAATGTCTATATATTGCATATTATTATTATGGTTTTTATTGCATAACATGTTAATGATATAAGTAATCG
ACATATACATGTTTATTATGGTCTGTTTGGATTCTTTTTTTATGCCTGATTTGAACCACAAACCCAATGGATTAATAAAA
TAAATGGAAGTTTAACAAATGCTCTTTCAGTTGACTGCCGTTTTATATCCGGTCCTTATACACTTACCATTTAATATTTA
GTCCTATACACACTTACACCAGTATTCTGCACACGCTTAAGTCGGTGCTGCATGTGCACGCACAATTGCTTTTGCATACG
CTTATATCTGTCCTGTACATACTTATACCAGGTTTTGGTTAAAACAATACATCATTTGGTTATTAGATTCTAATTTTAGT
TTTACTTTGTCTATAACTGGTCATGACAAATTTCACTGGCACCTTCTGTCACTATATTAGTGTTGGAGCAGCATCCCTGT
TTGAGAAGGCTGAACAAGAAGTTGTTAAACTGTTGTTCTCGGAATTTTGAACACTTCGTCTAATTTTGATTTTTATTGGT
TATGATATTTCTAGAGCTTAGCTATTGGACTATGCTAATAGAATTTTTGTGCCATATCTATTTGATAGGCCCTTATAGAG
AATATGTGAATTTTAGTTCTGTTTTATGTAAATTTATTTTTGGCACACTAAGAGCATGCATACTTTATAGACTTTTGATA
ACATGTGCTTTTGAAGCTCAGTTTCCCCTTTCTGTCAATTCCAAGTTTATATGTCTAACAGTATCTTTTAATGGAACACA
ATTTGCTTTTGTGAATTCAGATATTGGATTCATGCTTCTTGCTGATCTATTTTACCTTTTCATATATTTTGATGCTATCA
AGGAACTATAATAATGTGTCATGCTCCCTATAAGTTGTTTCTCCTTATTTATAACTGGATATGTTTTTGGAATACAAGTT
AGGATTATGTTATTTGTATATTTATGATTATGACCAGAGATGAGCCTTACTAAGCTGCTAGCGGTAGATCCGAACTGCAG
GCCCGATCTTGTCAGGTCTCGGTCAAGACCTGAATATTTCAGGTTGGGTCCAGGTCATATTTGACCTTGACCCGAACAAC
CCGCTGGGTCTAATATATTTTTGATGGCCCAACCACATTGGCTATTGTGTTGGGTCCAGGTTCAAATCCAGACAGAATAT
TAAATTGTGTCGGTTTGGGGTCAAGCATGTCCTGGTCCGTTTTGACATGTTTGCTGGTCGAACTACTCTACGTCAACTTC
TTATGATGTGATTGTGCAAAGTAAACAGGGCGATCTTTGGTTCTTGTGCTCCTTATGAGATTTAGTCAATCTATTTGATG
CATCCCTTGGTAGTTAAAACAGGGTGGGCGTAGGGGGCTGTTCTGATTGGCAGTTTTGTGAAAGCTGTTTCCATGGCATC
TGAATATTATGAAAAAAAGAGCAAAGATTCAGAAAGTTATATGTGGGAAAAATTGGGCACTTGTTTCTTGTTTGGCATGA
CCAATGAAACAAGTTTTAAGAACAGGTTACTGCAAGCAGATCGCATTGATCTGCTTCTGATTCAAAACTGGGCCAAAAAT
AACGCAATCTAGTCCAAATCAAATGTATTTAAATCAAGCTTGGATCAAAAGACCTGTCATGTGGATACTATAGAGAATAC
CAAGTAGCCCGATCCATATTTGAACTAATCCAAACTGACCCAGGACCAATTCTCTATTTGTTGACCTGATACGAGCAACC
AATTTATGCATGTTTTTATGGTTTATGCTTGGATTATCTTTTGATCTGATTTGGCTTGAAAATCCCAATGAATCAATAAA
GAAATATTAAAGATAACCCAACTTGACCTGAATGGAAATAGATTAGGCTTGCATTTAAATTCTTGATTCGATTCAAATAT
GGACTGGATTTTGGGGTTGCCAATCTCTGATAGAATCTACCTGCTTGCAGCCTACCTGGGGGTAGTTTTCTGAATACTGG
ACACAGCCGACCAGGATGGGTTTACTTCCAATAAATATATCAAACCAGTTCAAATGATTTGGTTAATCTTGTGAAATCAG
TTGACTAACTCAATATTTCTACTTAAATAATCTAGTCAACCATCTTACTTGTAAACATTGTCAACATATTGTCACATAAT
CATTTTTGTAAAGCTTTTAAAATTCATAGGCAGTTTCAAGGACATGCGAATGGAAACATTTTGAAACAATCAATTTCCAT
TTCTTAAAAGTCATAACTGGAAATCTTCTTGAAAAAATGGAGCTTGGTAGAGTAACAAGTATCGTGCTTAAGAGTAACCG
ATCTATTGTAAAGATAGCCATATTTTTCCAAGAAAAGTTACTGGTTGGTTGCTTGGCAGACAGGAAGGCTAGTTTTGATG
CTCAGGGTTGTGAGATATCTTGTGTAAAACTCGATGATGCATTAGAATCGAAAGTTTACCAGGGTATTCAAGCGGCTATT
TGGTTGGATAAGTTGTTGACTGTATCTATACATGCAAGGTTTTCTTCCCCTATCCAATTTATTAAGGTAATATATTTTAA
AATTGTGCAGGTGGTTTTCAAAATTAGGTCATTATGGAATAATATCTTGGAGATGTCTAATTATTTGAAAAAAAAATCCC
AACATGTCAAAACAGTGTAATGAACACCTGATTATGATCTGGGTGTTAATTAATTTTGGGTCCATTGTTGGGTATTGTTG
ATGCCCAAAACCCTGCCTAACCATGTTCTGATGATCTAGAGACGTGGATGGTACAAATCAACTCGCTCGGTCCATGGTGG
TAGAAGACGGATCTACACACAGAAAAGAGAAAGGCTAGCCAGGGTGGCTTCGGTTAGGTCTTCTTCGATGCTTAAGTCAG
ACAGTGCTTTGGAACAACAGTATAAAATAACAAGAGAAATAAAAAGCATCAGAGTAGAGTGATCTTTCTGAATTGTTAGG
CCTTGAGTGTCTAGCCTGGAGTGCTTGGCATAGGAGCTCGGCTTGGAGGCTCGACATGGCTTCAGTTAGCGGTTATATAT
CCTGATCTCCAGAGACTCGTATCCTGATCTCCAAGGATGCGCGGACTGAGAGCGCAGATTGGAAGCTCAGCTTGGGAGCT
TGGCGTGGCTCTAGTTGGAGGTTGCGCATCTCGGTCTCCAAGGACTCGTGTTTTGATCTTTGGGGATGGGCGGATTGGGA
GCACAGGCTGGGAGCTCGTCTCGGGAGCTTGGCATGGCTTTAGTTGGAGGTCGCACGTTCCGGTCTCAAGGACTCGCATC
TTGATCTTCAAGGATGCGCAAACATGGAGCACAGACTGGGAGGCACTAGCTAGCGTTCTGGTCTCCAAGGATGCGCAGAC
TGGGAGCGCACACTAGGAGCTCGGCTCAGGATCTCGACGTGGCTTTGGTTGGCTATCGCACGTCCCAATCTCCTAAAGTA
ACGTCCTGATCTCTGAGGATGCATGGACTGAGAATGTTGGATTGGGAGGCACTAGTCAGTAGACAATGAGGGAACGAGGT
GAAAAAGGCTAAGGCTGTTGCCTTCCCTATTTATGGAGGATTTGAGCAGCCCATTCCGATGTGACCTTTTGCCTCAGCCA
TGTGTCCCTCAAATGTTCATCCTAGAATGACTCTTTGAATTGCTGCTAGTCTCCAAGCAGCCATTTAGCCTGCGAACGTC
TCACATGATAATGTGGCCACATTCCTTATGCGAGATCCGAAAAATCTCTGAAAAGATGCTGTGTATCCTCCTCGACAATC
TCTGTCAAGGAGACCCTACCGGAAAAACTACTTCTATAACCCGACCCGGCAAGCTCGGCTCGGTTACGGAAGTGGGGGGT
AAGCAATGTGCATCGGGACTGACCACAGCTCATCAGAAGGGCNNNNNNNNNNNNNNNNNNNNNNNNNNNNNNNNNNNNNN
NNNNNNNNNNNNNNNNNNNNNNNNNNNNNNNNNNNNNNNNNNNNNNNNNNNNNNNNNNNNNNNNNNNNNNNNNNNNNNNN
NNNNNNNNNNNNNNNNNNNNNNNNNNNNNNNNNNNNNNNNNNNNNNNNNNNNNNNNNNNNNNNNNNNNNNNNNNNNNNNN
NNNNNNNNNNNNNNNNNNNNNNNNNNNNNNNNNNNNNNNNNNNNNNNNNNNNNNNNNNNNNNNNNNNNNNNNNNNNNNNN
NNNNNNNNNNNNNNNNNNNNNNNNNNNNNNNNNNNNNNNNNNNNNNNNNNNNNNNNNNNNNNNNNNNNNNNNNNNNNNNN
NNNNNNNNNNNNNNNNNNNNNNNNNNNNNNNNNNNNNNNNNNNNNNNNNNNNNNNNNNNNNNNNNNNNNNNNNNNNNNNN
NNNNNNNNNNNNNNNNNNNNNNNNNNNNNNNNNNNNNNNNNNNNNNNNNNNNNNNNNNNNNNNNNNNNNNNNNNNNNNNN
NNNNNNNNNNNNNNNNNNNNNNNNNNNNNNNNNNNNNNNNNNNNNNNNNNNNNNNNNNNNNNNNNNNNNNNNNNNNNNNN
NNNNNNNNNNNNNNNNNNNNNNNNNNNNNNNNNNNNNNNNNNNNNNNNNNNNNNNNNNNNNNNNNNNNNNNNNNNNNNNN
NNNNNNNNNNNNNNNNNNNNNNNNNNNNNNNNNNNNNNNNNNNNNNNNNNNNNNNNNNNNNNNNNNNNNNNNNNNNNNNN
NNNNNNNNNNNNNNNNNNNNNNNNNNNNNNNNNNNNNNNNNNNNNNNNNNNNNNNNNNNNNNNNNNNNNNNNNNNNNNNN
NNNNNNNNNNNNNNNNNNNNNNNNNNNNNNNNNNNNNNNNNNNNNNNNNNNNNNNNNNNNNNNNNNNNNNNNNNNNNNNN
NNNNNNNNNNNNNNNNNNNNNNNNNNNNNNNNNNNNNNNNNNNNNNNNNNNNNNNNNNNNNNNNNNNNNNNNNNNNNNNN
NNNNNNNNNNNNNNNNNNNNNNNNNNNNNNNNNNNNNNNNNNNNNNNNNNNNNNNNNNNNNNNNNNNNNNNNNNNNNNNN
NNNNNNNNNNNNNNNNNNNNNNNNNNNNNNNNNNNNNNNNNNNNNNNNNNNNNNNNNNNNNNNNNNNNNNNNNNNNNNNN
NNNNNNNNNNNNNNNNNNNNNNNNNNNNNNNNNNNNNNNNNNNNNNNNNNNNNNNNNNNNNNNNNNNNNNNNNNNNNNNN
NNNNNNNNNNNNNNNNNNNNNNNNNNNNNNNNNNNNNNNNNNNNNNNNNNNNNNNNNNNNNNNNNNNNNNNNNNNNNNNN
NNNNNNNNNNNNNNNNNNNNNNNNNNNNNNNNNNNNNNNNNNNNNNNNNNNNNNNNNNNNNNNNNNNNNNNNNNNNNNNN
NNNNNNNNNNNNNNNNNNNNNNNNNNNNNNNNNNNNNNNNNNNNNNNNNNNNNNNNNNNNNNNNNNNNNNNNNNNNNNNN
NNNNNNNNNNNNNNNNNNNNNNNNNNNNNNNNNNNNNNNNNNNNNNNNNNNNNNNNNNNNNNNNNNNNNNNNNNNNNNNN
NNNNNNNNNNNNNNNNNNNNNNNNNNNNNNNNNNNNNNNNNNNNNNNNNNNNNNNNNNNNNNNNNNNNNNNNNNNNNNNN
NNNNNNNNNNNNNNNNNNNNNNNNNNNNNNNNNNNNNNNNNNNNNNNNNNNNNNNNNNNNNNNNNNNNNNNNNNNNNNNN
NNNNNNNNNNNNNNNNNNNNNNNNNNNNNNNNNNNNNNNNNNNNNNNNNNNNNNNNNNNNNNNNNNNNNNNNNNNNNNNN
NNNNNNNNNNNNNNNNNNNNNNNNNNNNNNNNNNNNNNNNNNNNNNNNNNNNNNNNNNNNNNNNNNNNNNNNNNNNNNNN
NNNNNNNNNNNNNNNNNNNNNNNNNNNNNNNNNNNNNNNNNNNNNNNNNNNNNNNNNNNNNNNNNNNNNNNNNNNNNNNN
NNNNNNNNNNNNNNNNNNNNNNNNNNNNNNNNNNNNNNNNNNNNNNNNNNNNNNNNNNNNNNNNNNNNNNNNNNNNNNNN
NNNNNNNNNNNNNNNNNNNNNNNNNNNNNNNNNNNNNNNNNNNNNNNNNNNNNNNNNNNNNNNNNNNNNNNNNNNNNNNN
NNNNNNNNNNNNNNNNNNNNNNNNNNNNNNNNNNNNNNNNNNNNNNNNNNNNNNNNNNNNNNNNNNNNNNNNNNNNNNNN
NNNNNNNNNNNNNNNNNNNNNNNNNNNNNNNNNNNNNNNNNNNNNNNNNNNNNNNNNNNNNNNNNNNNNNNNNNNNNNNN
NNNNNNNNNNNNNNNNNNNNNNNNNNNNNNNNNNNNNNNNNNNNNNNNNNNNNNNNNNNNNNNNNNNNNNNNNNNNNNNN
NNNNNNNNNNNNNNNNNNNNNNNNNNNNNNNNNNNNNNNNNNNNNNNNNNNNNNNNNNNNNNNNNNNNNNNNNNNNNNNN
NNNNNNNNNNNNNNNNNNNNNNNNNNNNNNNNNNNNNNNNNNNNNNNNNNNNNNNNNNNNNNNNNNNNNNNNNNNNNNNN
NNNNNNNNNNNNNNNNNNNNNNNNNNNNNNNNNNNNNNNNNNNNNNNNNNNNNNNNNNNNNNNNNNNNNNNNNNNNNNNN
NNNNNNNNNNNNNNNNNNNNNNNNNNNNNNNNNNNNNNNNNNNNNNNNNNNNNNNNNNNNNNNNNNNNNNNNNNNNNNNN
NNNNNNNNNNNNNNNNNNNNNNNNNNNNNNNNNNNNNNNNNNNNNNNNNNNNNNNNNNNNNNNNNNNNNNNNNNNNNNNN
NNNNNNNNNNNNNNNNNNNNNNNNNNNNNNNNNNNNNNNNNNNNNNNNNNNNNNNNNNNNNNNNNNNNNNNNNNNNNNNN
NNNNNNNNNNNNNNNNNNNNNNNNNNNNNNNNNNNNNNNNNNNNNNNNNNNNNNNNNNNNNNNNNNNNNNNNNNNNNNNN
NNNNNNNNNNNNNNNNNNNNNNNNNNNNNNNNNNNNNNNNNNNNNNNNNNNNNNNNNNNNNNNNNNNNNNNNNNNNNNNN
NNGGCGTGGATCTAACCACACACTTGACATGAACCTGACCTTGATACCGTAATTGTAAAGGATCGGATAAGCCATCCAAT
CCCAACACCGTCCTTGTTTGGGTTGATACATATGGATGGCTGGATCAAGATTGGTGGAAGCTTGGTCTGGTGTAGACCAA
TCACAAAATGCATGTCATTTCTTTGTCCTAAACTCTGAACCTGCAAGCAGCTTACATATGTACCATGGCTAGTAGCAGGT
GTTTGACATTGCTTCTTGTTGATTGTGGGCTTTCTTCGACACATAAGCTACTAGTTTCATGCAACTTCTGTATACACCTA
TGTGAGGTTAGATTGAGTTTTGCTGGTGGCATCAGCTTCCATACTGCCTGTTTAATAGTTTACAACAAACGTTTTCACCA
CGGGGAATTCGAAGCAGCCCTTGTTTTCCCATTGTATTCTGATCAAGAATGACTTTTTTTGCAGTATTTAATGCCTTTGG
ATGTTACATTACCAGACCAAGTAGACCTTACTAGTTGCTCATTGTTCTTAGCATGTTGTTTCCAAATCTTAAGATCCAAT
CCAAAATAGTCCAAAATGATTTGGATTTCATTATTGCATCTGAAATATAAATGATCATAAGATCTATTTCTGCATTATGA
ATTATAGGATCTCTTTTGAAGTTATGAGAGCCAATTTGATCATACTATTGCATATTAGAACAAGTTGAATGCCCCTTTCA
CATGATCTATTTGACCTTTTGACTTTCAGAATTTTTTCTTGCTACTGTTAAGTTTTGAGCACATAAAATTAGCAAGTTAG
TCTTTGAGTTCCTGACATTGAAAGAAAGAAACTATTCTTGATATTGTTGCAATTATCTATCTTTCCCTCCTAAAATATCT
ACCTCAAAGCATATTGAGTTTATATGTATAAGCGTGCTGTATAAATATGCTGGACAACTAGTATTTGTTTTATTCGATAA
TCTATAAATAGGCATATGATGGTGGAAAGTAGATTTCTCACGTCTTTATATGAGTAATAAGTATCTGTAATTTTAAGGGT
GAATATTTGAAATCTTAGGCCAAAGGAGTATGCATAATTTTATTTCTTTTTAAAAATATCATTCTTTGGAGATTATGCAT
AGGCCAAAGGAGTATGCATAATTTTATTTCTTTTTAAAAATATCATTCTTTGGAGATTATGCATNNNNNNNNNNGAAAAG
TCCCTGGAAGGGTAAGTAAAATAATATGGAAAAATTAATTTTACTTGGAGATTTCATCTAGTCAAGGGGTGTATATGTAG
CCCTCCGATTTTGTAGGCATGTGCAAATTTTGGATATTTTTGAAGGGTTATTATACAAATTAATATTAGACTTTTTGGAG
TCGATTGTATGCATACCCTCATTTTACAAGGGTTAAATAAGCAAGAAAGCTCTTGTTGTGGGGTATGCATGCAAAATTGC
TTTTTCCTTTTACTATTATTTGTTATATTTTTAAAAATTTTGGAAGAAAGTGGAGAGAATATTGCTGCGATCTGCAGTTT
GGTCCATTCCAACCTCCTCTACCATTTTTGATGATNNNNNNNNNNNNNNNNNNNNNNNNNNNNNNNNNNNNNNNNNNNNN
NNNNNNNNNNNNNNNNNNNNNNNNNNNNNNNNNNNNNNNNNNNNNNNNNNNNNNNNNNNNNNNNNNNNNNNNNNNNNNNN
NNNNNNNNNNNNNNNNNNNNNNNNNNNNNNNNNNNNNNNNNNNNNNNNNNNNNNNNNNNNNNNNNNNNNNNNNNNNNNNN
NNNNNNNNNNNNNNNNNNNNNNNNNNNNNNNNNNNNNNNNNNNNNNNNNNNNNNNNNNNNNNNNNNNNNNNNNNNNNNNN
NNNNNNNNNNNNNNNNNNNNNNNNNNNNNNNNNNNNNNNNNNNNNNNNNNNNNNNNNNNNNNNNNNNNNNNNNNNNNNNN
NNNNNNNNNNNNNNNNNNNNNNNNNNNNNNNNNNNNNNNNNNNNNNNNNNNNNNNNNNNNNNNNNNNNNNNNNNNNNNNN
NNNNNNNNNNNNNNNNNNNNNNNNNNNNNNNNNNNNNNNNNNNNNNNNNNNNNNNNNNNNNNNNNNNNNNNNNNNNNNNN
NNNNNNNNNNNNNNNNNNNNNNNNNNNNNNNNNNNNNNNNNNNNNNNNNNNNNNNNNNNNNNNNNNNNNNNNNNNNNNNN
NNNNNNNNNNNNNNNNNNNNNNNNNNNNNNNNNNNNNNNNNNNNNNNNNNNNNNNNNNNNNNNNNNNNNNNNNNNNNNNN
NNNNNNNNNNNNNNNNNNNNNNNNNNNNNNNNNNNNNNNNNNNNNNNNNNNNNNNNNNNNNNNNNNNNNNNNNNNNNNNN
NNNNNNNNNNNNNNNNNNNNNNNNNNNNNNNNNNNNNNNNNNNNNNNNNNNNNNNNNNNNNNNNNNNNNNNNNNNNNNNN
NNNNNNNNNNNNNNNNNNNNNNNNNNNNNNNNNNNNNNNNNNNNNNNNNNNNNNNNNNNNNNNNNNNNNNNNNNNNNNNN
NNNNNNNNNNNNNNNNNNNNNNNNNNNNNNNNNNNNNNNNNNNNNNNNNNNNNNNNNNNNNNNNNNNNNNNNNNNNNNNN
NNNNNNNNNNNNNNNNNNNNNNNNNNNNNNNNNNNNNNNNNNNNNNNNNNNNNNNNNNNNNNNNNNNNNNNNNNNNNNNN
NNNNNNNNNNNNNNNNNNNNNNNNNNNNNNNNNNNNNNNNNNNNNNNNNNNNNNNNNNNNNNNNNNNNNNNNNNNNNNNN
NNNNNNNNNNNNNNNNNNNNNNNNNNNNNNNNNNNNNNNNNNNNNNNNNNNNNNNNNNNNNNNNNNNNNNNNNNNNNNNN
NNNNNNNNNNNNNNNNNNNNNNNNNNNNNNNNNNNNNNNNNNNNNNNNNNNNNNNNNNNNNNNNNNNNNNNNNNNNNNNN
NNNNNNNNNNNNNNNNNNNNNNNNNNNNNNNNNNNNNNNNNNNNNNNNNNNNNNNNNNNNNNNNNNNNNNNNNNNNNNNN
NNNNNNNNNNNNNNNNNNNNNNNNNNNNNNNNNNNNNNNNNNNNNNNNNNNNNNNNNNNNNNNNNNNNNNNNNNNNNNNN
NNNNNNNNNNNNNNNNNNNNNNNNNNNNNNNNNNNNNNNNNNNNNNNNNNNNNNNNNNNNNNNNNNNNNNNNNNNNNNNN
NNNNNNNNNNNNNNNNNNNNNNNNNNNNNNNNNNNNNNNNNNNNNNNNNNNNNNNNNNNNNNNNNNNNNNNNNNNNNNNN
NNNNNNNNNNNNNNNNNNNNNNNNNNNNNNNNNNNNNNNNNNNNNNNNNNNNNNNNNNNNNNNNNNNNNNNNNNNNNNNN
NNNNNNNNNNNNNNNNNNNNNNNNNNNNNNNNNNNNNNNNNNNNNNNNNNNNNNNNNNNNNNNNNNNNNNNNNNNNNNNN
NNNNNNNNNNNNNNNNNNNNNNNNNNNNNNNNNNNNNNNNNNNNNNNNNNNNNNNNNNNNNNNNNNNNNNNNNNNNNNNN
NNNNNNNNNNNNNNNNNNNNNNNNNNNNNNNNNNNNNNNNNNNNNNNNNNNNNNNNNNNNNNNNNNNNNNNNNNNNNNNN
NNNNNNNNNNNNNNNNNNNNNNNNNNNNNNNNNNNNNNNNNNNNNNNNNNNNNNNNNNNNNNNNNNNNNNNNNNNNNNNN
NNNNNNNNNNNNNNNNNNNNNNNNNNNNNNNNNNNNNNNNNNNNNNNNNNNNNNNNNNNNNNNNNNNNNNNNNNNNNNNN
NNNNNNNNNNNNNNNNNNNNNNNNNNNNNNNNNNNNNNNNNNNNNNNNNNNNNNNNNNNNNNNNNNNNNNNNNNNNNNNN
NNNNNNNNNNNNNNNNNNNNNNNNNNNNNNNNNNNNNNNNNNNNNNNNNNNNNNNNNNNNNNNNNNNNNNNNNNNNNNNN
NNNNNNNNNNNNNNNNNNNNNNNNNNNNNNNNNNNNNNNNNNNNNNNNNNNNNNNNNNNNNNNNNNNNNNNNNNNNNNNN
NNNNNNNNNNNNNNNNNNNNNNNNNNNNNNNNNNNNNNNNNNNNNNNNNNNNNNNNNNNNNNNNNNNNNNNNNNNNNNNN
NNNNNNNNNNNNNNNNNNNNNNNNNNNNNNNNNNNNNNNNNNNNNNNNNNNNNNNNNNNNNNNNNNNNNNNNNNNNNNNN
NNNNNNNNNNNNNNNNNNNNNNNNNNNNNNNNNNNNNNNNNNNNNNNNNNNNNNNNNNNNNNNNNNNNNNNNNNNNNNNN
NNNNNNNNNNNNNNNNNNNNNNNNNNNNNNNNNNNNNNNNNNNNNNNNNNNNNNNNNNNNNNNNNNNNNNNNNNNNNNNN
NNNNNNNNNNNNNNNNNNNNNNNNNNNNNNNNNNNNNNNNNNNNNNNNNNNNNNNNNNNNNNNNNNNNNNNNNNNNNNNN
NNNNNNNNNNNNNNNNNNNNNNNNNNNNNNNNNNNNNNNNNNNNNNNNNNNNNNNNNNNNNNNNNNNNNNNNNNNNNNNN
NNNNNNNNNNNNNNNNNNNNNNNNNNNNNNNNNNNNNNNNNNNNNNNNNNNNNNNNNNNNNNNNNNNNNNNNNNNNNNNN
NNNNNNNNNNNNNNNNNNNNNNNNNNNNNNNNNNNNNNNNNNNNNNNNNNNNNNNNNNNNNNNNNNNNNNNNNNNCCAAA
TTTCCGCACGGCCTGGTATAATGCTGCAAAAAGAACACCACAAAACCTTTTGATGTTTGAGCACAGGGCCCTCCTGGGAT
CATGCTAGTGATCCATGCAATAGATTCCTCAACTTGAGTAGGGGAATCCAATCAAACTTGGAACTCAGAGCCATGCATTT
GTCTCATGGAGTTCAGATTTGAAAATTCCAATAAATAAGCTTAGGCCATTGTTGGCATCACCATTTTTTTTAAAATTTTA
CAGCCAGTTTTCTAATTTTAAATTCAGTTTGAAAGATTGAGACCTAGATTTTCTTGCTTTCACTATTCAAAAAAAAAAAA
AGCAGAAAATTTTGCTGTTAATACACACCATCACCACCGCAGCTGCCAAATATTGCAATCACCATCTCTATTATCATCAG
ACTGTAACCCTAATTTTCTAAAACAATCGATAATACTAAATATATTTGCATCAAAAATGGAAAGATATTATCTATTTTTA
GAATTAGGAAAAGAAAATTAGTGAGGAATGTTTTGTGCATCAATCTGGATCACAAGGCACTATTTAGCTGAACGTTATTT
GAATTTGGAAGCATGGAGGAGAAATTATTGCCTACACTATGTGCATACGTGGCTGCGCATGCGCCAAGTCAAGTCATGGT
TATTAGTGGTCATGGTTGGTTACATGTACGACTATGGGTCCATGCAATATAAATAATAATTTCTTTCCCAGAAAGGTGGC
GAAAGCCACTCCATTTTTGTTTAGCCACATAGGATCCTGAAGCACCTTAAGTCTGAATGCACATGCACGTTGTCACCTAC
TTGTCAAAATAATCGTGCTGGCCCTGGCAAAATAATGACTGCTCTGTCGTCTTCATTTCAGGAGGTCTCTTTCAAACAAT
AATGGTCAAGCTAGGAACGTGTCCATCTAATTAAATTCTTTATATTTCACACAGGGATACTTGGATGCCAACAACCAGTC
CTCGTGATGATTTGTGGTTATTGAGTAAATGGGCAATGGTTAAATTTTATCTCCTATAATTTAAGTGGAGAGTTGTTGAA
CCAAAAAGATACTAGAACATGCTGATGAGGTTTATAGATTGATTTTTTATTTATTTTTTTATATGAGAACTATGATTAGT
GTGTAAATGATTATTCATTTGATAGATTATGTGGAATATCCATATACAATATCCTAAAAAAAAAAAATCCAATTATGAAT
TTAAGTGAATGCATTGCGTACTCCTCTCAACACCAAAAAAAAAGAAAATATTTTCATATTCTTGCCATTCTTCTCATTTG
GAAGAAGAAAAAAAATTAATAACCAAAATATAGTATTATTTTTTTTGAATAAGTGCACAAGACTTTCATCATTATGGGAT
CAGGAAAGAAAAAAGAAAGGGTAAGATGTTTGCATTCTACTTCTGTATACATTAAAAATACAATCATTATGACACAATGA
AGCAACCTTATTATTATTCTAATGCCCAACACCACTTTTTTAAAAGAAAATAAATAAGGCTACGTATCACCTAGTATCTA
CTTTGAAAGATTTTAAAATCACATCAGTTTTTGTTGCTGCTTCTCACGTGCATATACCTAATGCTGGTACGAGAGGCCAA
GACTTGGAATCCTCCGTCACGTTATTTCATCTGTTTGGGTTGAAGTCGGAAGAAAATTCGAGAAGATAAAAGAGAGAGAG
AGAGAGAGAGAGGGAGAATTGGGTCACTCGAGTACAATAAGAGGATCTAATAATAATATCTGTAACCTTGAAGCGGTAAA
CTTGGAATCTCCATTTGGGTCACTAAAACGTGGCCATTGATAGCAATTATTGATGGACTGATGGGAAATCCATGTGCCAT
CGATTTTTTTTAACTTGGATGAATGTACTGTAACAAAAAAGATTTTGGATTCCAACCTCACAAGTTCATTAACTTCTATC
CAAACTGGTATCAAGTTGTTTTTTTTTTTCTTGGGCGGCTAAATTAAACTATCCTTGAACAAATGTGGCCAGCGAAGTTA
ATAGATGAAAAGTTTTCTTGGGCAGTCCTTGATCTTGTGGTAGCGTGCAAGCCTCTTCGAGTTCAACCGATGGTGCGAAA
TTGTAGCAAGTTGTTACAATTTGAGTTTGTGAGAGCTTTTGGTGCAATGACTGAAAATCGGCATGTTTTTTTTTATAATA
TGAAATTAATTTAGAGTTGCACGACCAAAAAGATTTGCAGATAGATTTTAGCATTCCAAGTTGGTAAAATCCCTTACTAT
TTGTACCAAAAACTTGAGTCAAAATCTTGCTTTTGCTATATTTGGAAGGCTCACAGTAATTGAGATAGAGTTAACCTCTA
TTATGTCCTCATTACCTACTGGTATTTTCTTGCTAGAAAGAAATATTATATAATATAAGTTATTTGGGATTCATTACATC
CCTCAATTTTTTTTTTTTTTTTTCGGTTACTTCTACAAAGCTCTAGTGTATACACATATCCTCTTATCATTCCTTCCAAT
TTCCTTTAGGTGTTCTGGTAGCAGTTAAGCCTATTCTTGTTTAAGTCGCCGACCATATGGTCGGCGACACTATTTGCCCC
TTAATAGATACGCCTTGCTACAAATCCAGACATACGTCAACAAGAGGTGACTAACATCCTGACGGTTTGCCCTATTGCCG
ATCCATGATATAACTATTTTAGAGTCCTCTTCAAGGATTAGATTGTTGGCCTGTAGGACGGCAATAATATATACCCATCT
TTCCTATGTAGCTCTTAATTCGACCTGAATGATAAATCCTACTCTACCGCAATGTTCTCCATTCTATACATTACTGTCGA
AGTTGATATTGAGAAAGCTAGAGAGTGTGACAAAATCAGATCGTAACAAATCTTGCTAAGATCATAATTAGATCAATAAG
CTGTTTTGATAATTACCATTGGTTGAGTTGTCCGTTAGAAAACTCTTTTATGACTGATGACTGAAATGTTGATTTGTATC
TATTACAGTAAGGAAGACTCGGGGGTTTGGGCTCCATCGTAGGTTCAACTCTAATTTTGTACTTATTTCTCAGCTGCTAC
TTCTCATAAGGAGCCAAAGTTGGATGAATGTGGCCCACCGCAGCCCCTTCGTTGTCTCCATCTTATGGATACAAACAAAG
GCGGCCTCCCATCAACTCGCATATATATCTTGGCTCTTCTTCTTTTCACGTTTCTCTCCCATCCCTTCTCTTGAAATGCA
TGATGCATGTGCCAAGTACTAGTTTTATTAAGTTTAGCTTCTCTGATAACAGGATCTCCTAAATCTTATAATACGAACAG
CTTTCCTTCACTTTTAAATGTACAATGACATTGAAGGAGAATGCAATAATTCTAGTTGGATTGTCTCTGTTACATACATA
CATGCATACATATGTTAAAATATTTTTAGGAACACATTGTGTCTAATATTTTAAAATATTGAATACAGAATCCAAAGATG
GCCCATAAACAATGATATCAAAAAATTAATAAATTAATAAAAATAGGGATCACAACTATAAAAATAATATATCTCCGATC
AAATAAGGTATGGTAACTCATATTTTGTAAGATCGGATATTAATTTATGAAGCAATCTCATCTTCCATACCCTAATGTGA
TGCAAAATATTTTAGAGGCCGCTAAACTGTCAAGGTGGCAAGTTTTTCCCCTTTTTAAAATAGTTCTTACATGCAATCTT
TCATAGCTTTTAACTTTAATATATATGTCATCATCGTCATTCTCCTTTCTAGATGCAAGCATTCATTGTTTAGTTGCAAC
TGTGGTTTGTATCAAGCATTTTTGGGATCTCTCTCTCTCTCTTTCTCTTCTCCCCAACCCCCTTCTCTTGGATACCCATA
GATTCTCTCCCCCCCCTTCCCCTCGCCCTCCTTTGGGATAATTAATAATTGATTCTCTTGTTGGAAGAAAGCTTGAAGAA
TATCCAAGAATCCTAATTGGCCCTCATTGGCATGCTTGGTTGCTGATAAGAAGTCAGATGGATCTGGAATTACTAAAAAA
AAAAAAAAACATGACAGAATCCAGTGGAACTTTAATAAATGCCACATATCACCCTTCTCGACTATGATCCATGAGTTTAT
TGATGGCTATGTTGGCCATAGGTTTTGTTCTGAAAGTTGTGCTATTTTAGAGCTACATGTGACTTTATACTTGCAGCAAA
AACAAATATTGGAAATTACTAATTATAAATATTGCAGCCGAGTGCCTCACCATTTTTTTTTGGTTAAATTCTTAAAATTC
TTATGAAGAGATTCTGAACCTTGGCAGGTGCTTTCCCTAGTATCTGAATTGGATACTTCTTTGGTCACTTTTAGCCAGAA
GAATAATTCTTTCATCTTTTCTATGAAATAGTTGGTAGCATACCACCTATATTCTCTCTCTCTCTGGGGAAAAGAACTGA
AAGACTATAGCTGACATTAATTCATTGAGATAACTATAGAAAAAGGAAGGAATTAAAACTCTAATCATCGACATCCTGGG
TAACAATCTAGCACCACCTTAGTCCCCTTTGCGCATGCTGTAAACACAAACCTATTCTTGTTCTTAAACGTAGGAGGGAG
GCAAGAGAGGAGCAAAAGAGAAGCAGAAATGAATGGTTGAAACATTTCTACTGCAACTTTCTGTACCTCACCTTCCTTTC
TCCAGTATATGTACATTATTGCATATCTTTTGTGCAGTTTAGAATGGAACAAGGATCTTGCGCACTACTTCAGCTAACTT
GCGACATTTATGCTGCAGACTAAGAGGTCATCTCTCCATAAAAGATTTTATTTGTATGGTCAGAAACAAAATTTGATAGC
TTATTAGACCCCTTGCACTGACCTTTCTAACACAGAAGCTCCCACCCCCTTCTCTCTCTCTCTCTAGGTCCATTGAAACC
ATTCCTCTTCTGAATCAAGAAAAGGATCTGAAGACATGAGGTGAGATGTGATGAAGTTGGGCTCAAAGCAATCCATCCCT
GTCCAATCCATTAGTGTTGATCCATCGAACAAGTGTGCATCATCGAAAGACATGGTCCAGCTGATGTTATCTCCTTCTTG
CATTGTGCTTCCACCACTCTGATTTCCCTCACCTATAGCATGGAAGAAACCATCGTTCAAATGATCGTTAAGAGAGTCAT
AGCTCTGAGGAGTATCAACGGAACTTTTAGACTCCTTGGTTGCCAGTTCAAGAGGTTGTTGGTTGTTGGGAGGAGATGGC
AAGCATTGGTCATGAAGAAAGAAGGCCTTGGTGCACCTCCTGGCCTTGGTTCGCACCACAGGTTCACTGGTTGTGGCATT
TGGGTTCGTTAATGGTGCCTCAGGCATGGAATTGGTTTGCTCGGATTTTTGAGTTGGCTGGCCATGCACCTTCTTGCGTA
GTGTTGTGTTCCAGTAGTTCTTGATTTCATTATCAGTTCGCCCTGGCAGTCTTCCTGCAATTAGAGACCATCTATATATG
GCCGCGATTGAAGCAAAAGAAAAAGATTTCTTCAGTGGGAGGGAAAAAAAAGGTACCATCTTAGCAATGTTAAGAGCTCT
CAACTATGGTCATATTGTTTCTTATCCTGCAAACTAGGAACTCGGAGGTTTCCATGCCCCATATGGAGTGAGATTTTGAG
TTAGGAGGTGGGAGCTTATGACCTGTTACCAAGGAGCTTATGGAGTATGATGATGAGCTTTTCCTCCTCCTCCGATATGT
TCCCCCGCTTAATGTTAGGCCTCAGATAGTTGAGCCACCGGAGGCGGCAACTCTTCCCGCAGCGCTTCAAACCTGCAAAC
CATTGTATCCGAATGTCATTGAGATGATTGCCATTGAAGAGAGAGGAGTGCTAAGCCTTGGAGAAGCTCAGGCATTAACG
CTTTTAATTAGTATCTCATAATGTGGGTTAGTTTGTATTCCACCAGCTCTTATGGGGAGGTTCCTCCAATTGCCTTCTCC
ATGAGCCTTGATGTATGACACAAGGATCTCGTCTTCAGAAGCAGTCCATGCCCCTCTATTGAGCCCCTCTTTTATACAGC
ATGGCTTCCTCCCCATTCTCCCCCCACCCCCTTTCTTTCTCTCTCTCGCTCTCTGTGGATCTATGTGCGTTATACCTTGT
GAAGGGAACATCGAATCCTTCATGGAATTTATAGGTGCAGGGCCTTCTGATTGCTTTTTTTATTTGGTTTTGGTGTGAGG
GGAGGGGCTATTTGAACGTTAGATGGCGAGGAAGATGGAAGTGGGATTAAAAAAATCACGAACTCCAAGAAATTTATTAT
TTAATTATTTTTTGTTTTTTGTGTGCTGGCCCATATAAACTTACAGTAAACCTTAAGCTCGATATATAAAGTTTTGTTTT
CCAGTGGATGCTGGTTTCGTTCCGGTACAATCAACATGAGACTCTTTGGCAGGGGGGCAGCTTTTGTGGGAGCATGAGAT
GTCTTTTTCTCTTCTTTTGGCTTATACTATTTTTTCTTAAATAAATTGATTTTGCTCCTCCTTAAAATTTTCCGTGCAGT
ATCTTTTTCTTATATTTTAATGCTTGCTTTGAATCTTGAGCTAGTGCATCTGATCTACTCTGGATGGCATAGCATCCTGC
ATGATATTGGAGTTACAAATTTTAAGATTGCTGGTTGGTGCACTTGTGGTTTTACATGATATTCGTGTGCCCATAGCTTG
GTGTGGTTGAAAAGCTTTCAGTAATTCACTGTGCGATGATGCAAGTTTATGGATTCTTATTTTGGTGATTCAAGAGACAA
ATCATTATGACGATGCTACTACTATCTCACTCATTAGGATCAATGTATCTGACTTCACCAATATCAACATGGCTATTTTT
ACTATTACTACTTGTTTTTGTAAGTTGAACAACACATATCATCAAATTTAGAAGTCCATTATCAAATTTTATTGGATGGG
ATAAATTTTATAGGATATCTTGGAAGAGTTAGAGATGGTATTAACGAATGATGATATTAACGAATCTCTTAATGATGAAA
TTGCAAGAAGAAAGTTGGTTTTGAAATCTAAGAAGGTGATATAGATTCTCTAAGCTATGATAGATAGAGAGAATTATCCC
AATATTCAGAATAAATAGGAGCCAAAGAAAGCATAGGACATTCTTGAAAATTCAAAAGAAGAGTAGAATTTGTTTAAAGA
TGAAAGTTTGAAGCAGGGGGAGCTTGATTAGTTAGATATTGGATTAAATCTGAAGTACTCAAAGCATGACAAAGTTGATC
AGCTTGAGGATCAACTAAGTTTAGAAGAAATTTTGAGCAAGAGGAGTCTAATCATATGAAAGTTGTATCAAGTTCAAAAG
AGATTGTGATCCATTTGATACTAAAATTGTTCAGGAAGAGTCACAAGACACTACAATCGATCCAGTTATAGAAAATCATA
TTGAGGATCCATCATTATTGTAGAGAAGCAAGAGAAACAAGAAACGCTTGTAGTAAGGGATGAAAGTATAGTGTTGGTTT
TGATGAGACCTACAGCCTAATTGCAAAAATAACTACATTCAAAGTGCTTATCTCCTTAACAGCTAGCAATGGTTGGTTTA
TATGGCAAATGGATACAAAGAATACTTTCTTATATGGTGGTTTTGACAATGATATTTATATATTGTAGCCTTTTGGCTTT
GTTGACACCTCTCATTTGGTTGTTTGCAAACTTAGAAAAGCTTCGTATGGTCTCAAACAAGCACCTAGAGCATGCTATGA
TAAAATTGCAGAATATTTATTAGTTTATAACTATTCTCTTTTTTCTGCAGATTCTGGTTTATTTGTAAAGCACATTAGTA
AAGGTATAGTGATTGTTTGCCTCTATGTTGATGATTTAATTGTTACCAGTGATGATGTTGATAAGGTCCATAGTATTAGT
GGACAGTTATCTATACAATTCGAGACGAAAGAACTTGGTGAAGTGTGATATTTTCTTGGCATGGAAGTAGCTTAGCTTAA
GGATTGCTATTTTATTTGTCAGAGAAAATATGCTCTTGATTTATTGAATAAGTATGGATTGGCTAATTGCAAGCATGTGC
GGATAACAATTGAATCAAATTTAAAATTGAGCAAAGAGCAAGGCAAATGTCTTGATGATCCTACCATGTATAGATAGGTT
GTGGATTGTTTGATCTATTTGATTATTACGAGGTTAGATATCTCTTACGCTGTTGGCTTTGCTAGTTGATATAGGTAGCA
TCCTTAATGGCTACATCTTGATGCAACTTTGCAGATCCTAAGATATATTGCTAAGATTGTTGATTATGATGTTTTATATA
TTAATAATTCTTCTATCAAGTTAATGGGTTTTATAGATATAGATTATGCTGGTGATGTAGATAAATGTAGGTCTACTACT
AGCTATTCTTTGAGCTTGGTATTTGGTGTAGTAAGAGACAACCTACCATTGCATTGTCTTCTACAAAGGTAGAGTAATGT
GCCACTACGATGACAGTTCAGGAATTGACTTGGCTTATGAGGTTGTTTGCTGATTTAGATCGGGACACTAACTATATTGT
TCTTCTTTATTGTGATAATTAGAGTGCTATCCAATTGGCAAGGAATCCTATATTTCATATAAGGACAAAGCACAACGAGG
TTCATCATCACTTTATTAGAGAGAAAATTGTTGATGATCAAGTTGATTTGCTTCCAATTTTCATAAAAGACCAGTTGGCA
GATATATTCACCAAAGGATTGATGGTCAAGCAGTTTAAAGATTTTTGTGGCAAGCTCGATATTTTTAACATAGAGTTTGC
AAGAAGAAATGTTGGAGTTATCATGAAGTCCAAAAAATCTATTATTTAATTATTTTTTAAATTTTATGTGTTGGTCCACA
TTAGCTTAGATTGAGTTGGCTCAATATATAAACTCTTGTCTTTTTGGCGGTTGCTGGTTTTCTATTATTTTTGAGTTTAG
GTGGGGATGGAACGAGCAACATGAGGTTCTTATTATTTTCCAAATTAAAGAGTGTGAGGTGTCTTTTCTTTTGAATAGGA
AAAGCATCTTTATAGTGTGCCCATTTTTTTTAATTTATTTTTAGCCTTCATCTTTTTTGGTAGTGTGAAGCATCTAGAGT
TTAGATACCAAATAAAGAGAGAAAGGTTCTCGAGTCTAAGTATGGCTGTTGACTTATAATATTCCTCTTTTTTTTTTTTT
TGTGTGTGTGGGTTTGGTGGGGGGGGGGGTGGTGTGGAATAAAGGGTATGCAAATGACAAAAAGAAAAAAAGAGAGGAGA
TCTATAGAAATCATCTGTTTGCACTAAAATAACATAAATCCTTATTTTGCGTATCTTCTAACCACCGCTCATTTAACTAA
TAGCACCTAAATTTTTTTTTTTTTTTTTTTGGACATACCAATTTATTTCAACCACATATCTCTATCACTACTACATTCAA
GATCTTTAAGATGCACAATATCTCAAAGACCCATTGTTAATTTTAGGTTTCGATATTTTGAAAAGTTCTACCTTCTAGGG
GAAAAGAATTCTTTAGAGCAACACCTAACTTTTAGCTTGCTGACACAACTGCTAAAAGCTTAAAGAAGAGGCAACGGCAA
CAGAGCTCTGGGGAAACTCCTAACGGATAGTTTCCTGCCGGAGAACTGTCCGTCGGTGTCAACGCCGGCCTAGGCGAAGT
GGTTTCCGGCGTCGCGGGAGGCCGGTCGTCCATCCGGGTGGCGGGACTTGCGACGGAACCNNNNNNNNNNNNNNNNNNNN
NNNNNNNNNNNNNNNNNNNNNNNNNNNNNNNNNNNNNNNNNNNNNNNNNNNNNNNNNNNNNNNNNNNNNNNNNNNNNNNN
NNNNNNNNNNNNNNNNNNNNNNNNNNNNNNNNNNNNNNNNNNNNNNNNNNNNNNNNNNNNNNNNNNNNNNNNNNNNNNNN
NNNNNNNNNNNNNNNNNNNNNNNNNNNNNNNNNNNNNNNNNNNNNNNNNNNNNNNNNNNNNNNNNNNNNNNNNNNNNNNN
NNNNNNNNNNNNNNNNNNNNNNNNNNNNNNNNNNNNNNNNNNNNNNNNNNNNNNNNNNNNNNNNNNNNNNNNNNNNNNNN
NNNNNNNNNNNNNNNNNNNNNNNNNNNNNNNNNNNNNNNNNNNNNNNNNNNNNNNNNNNNNNNNNNNNNNNNNNNNNNNN
NNNNNNNNNNNNNNNNNNNNNNNNNNNNNNNNNNNNNNNNNNNNNNNNNNNNNNNNNNNNNNNNNNNNNNNNNNNNNNNN
NNNNNNNNNNNNNNNNNNNNNNNNNNNNNNNNNNNNNNNNNNNNNNNNNNNNNNNNNNNNNNNNNNNNNNNNNNNNNNNN
NNNNNNNNNNNNNNNNNNNNNNNNNNNNNNNNNNNNNNNNNNNNNNNNNNNNNNNNNNNNNNNNNNNNNNNNNNNNNNNN
NNNNNNNNNNNNNNNNNNNNNNNNNNNNNNNNNNNNNNNNNNNNNNNNNNNNNNNNNNNNNNNNNNNNNNNNNNNNNNNN
NNNNNNNNNNNNNNNNNNNNNNNNNNNNNNNNNNNNNNNNNNNNNNNNNNNNNNNNNNNNNNNNNNNNNNNNNNNNNNNN
NNNNNNNNNNNNNNNNNNNNNNNNNNNNNNNNNNNNNNNNNNNNNNNNNNNNNNNNNNNNNNNNNNNNNNNNNNNNNNNN
NNNNNNNNNNNNNNNNNNNNNNNNNNNNNNNNNNNNNNNNNNNNNNNNNNNNNNNNNNNNNNNNNNNNNNNNNNNNNNNN
NNNNNNNNNNNNNNNNNNNNNNNNNNNNNNNNNNNNNNNNNNNNNNNNNNNNNNNNNNNNNNNNNNNNNNNNNNNNNNNN
NNNNNNNNNNNNNNNNNNNNNNNNNNNNNNNNNNNNNNNNNNNNNNNNNNNNNNNNNNNNNNNNNNNNNNNNNNNNNNNN
NNNNNNNNNNNNNNNNNNNNNNNNNNNNNNNNNNNNNNNNNNNNNNNNNNNNNNNNNNNNNNNNNNNNNNNNNNNNNNNN
NNNNNNNNNNNNNNNNNNNNNNNNNNNNNNNNNNNNNNNNNNNNNNNNNNNNNNNNNNNNNNNNNNNNNNNNNNNNNNNN
NNNNNNNNNNNNNNNNNNNNNNNNNNNNNNNNNNNNNNNNNNNNNNNNNNNNNNNNNNNNNNNNNNNNNNNNNNNNNNNN
NNNNNNNNNNNNNNNNNNNNNNNNNNNNNNNNNNNNNNNNNNNNNNNNNNNNNNNNNNNNNNNNNNNNNNNNNNNNNNNN
NNNNNNNNNNNNNNNNNNNNNNNNNNNNNNNNNNNNNNNNNNNNNNNNNNNNNNNNNNNNNNNNNNNNNNNNNNNNNNNN
NNNNNNNNNNNNNNNNNNNNNNNNNNNNNNNNNNNNNNNNNNNNNNNNNNNNNNNNNNNNNNNNNNNNNNNNNNNNNNNN
NNNNNNNNNNNNNNNNNNNNNNNNNNNNNNNNNNNNNNNNNNNNNNNNNNNNNNNNNNNNNNNNNNNNNNNNNNNNNNNN
NNNNNNNNNNNNNNNNNNNNNNNNNNNNNNNNNNNNNNNNNNNNNNNNNNNNNNNNNNNNNNNNNNNNNNNNNNNNNNNN
NNNNNNNNNNNNNNNNNNNNNNNNNNNNNNNNNNNNNNNNNNNNNNNNNNNNNNNNNNNNNNNNNNNNNNNNNNNNNNNN
NNNNNNNNNNNNNNNNNNNNNNNNNNNNNNNNNNNNNNNNNNNNNNNNNNNNNNNNNNNNNNNNNNNNNNNNNNNNNNNN
NNNNNNNNNNNNNNNNNNNNNNNNNNNNNNNNNNNNNNNNNNNNNNNNNNNNNNNNNNNNNNNNNNNNNNNNNNNNNNNN
NNNNNNNNNNNNNNNNNNNNNNNNNNNNNNNNNNNNNNNNNNNNNNNNNNNNNNNNNNNNNNNNNNNNNNNNNNNNNNNN
NNNNNNNNNNNNNNNNNNNNNNNNNNNNNNNNNNNNNNNNNNNNNNNNNNNNNNNNNNNNNNNNNNNNNNNNNNNNNNNN
NNNNNNNNNNNNNNNNNNNNNNNNNNNNNNNNNNNNNNNNNNNNNNNNNNNNNNNNNNNNNNNNNNNNNNNNNNNNNNNN
NNNNNNNNNNNNNNNNNNNNNNNNNNNNNNNNNNNNNNNNNNNNNNNNNNNNNNNNNNNNNNNNNNNNNNNNNNNNNNNN
NNNNNNNNNNNNNNNNNNNNNNNNNNNNNNNNNNNNNNNNNNNNNNNNNNNNNNNNNNNNNNNNNNNNNNNNNNNNNNNN
NNNNNNNNNNNNNNNNNNNNNNNNNNNNNNNNNNNNNNNNNNNNNNNNNNNNNNNNNNNNNNNNNNNNNNNNNNNNNNNN
NNNNNNNNNNNNNNNNNNNNNNNNNNNNNNNNNNNNNNNNNNNNNNNNNNNNNNNNNNNNNNNNNNNNNNNNNNNNNNNN
NNNNNNNNNNNNNNNNNNNNNNNNNNNNNNNNNNNNNNNNNNNNNNNNNNNNNNNNNNNNNNNNNNNNNNNNNNNNNNNN
NNNNNNNNNNNNNNNNNNNNNNNNNNNNNNNNNNNNNNNNNNNNNNNNNNNNNNNNNNNNNNNNNNNNNNNNNNNNNNNN
NNNNNNNNNNNNNNNNNNNNNNNNNNNNNNNNNNNNNNNNNNNNNNNNNNNNNNNNNNNNNNNNNNNNNNNNNNNNNNNN
NNNNNNNNNNNNNNNNNNNNNNNNNNNNNNNNNNNNNNNNNNNNNNNNNNNNNNNNNNNNNNNNNNNNNNNNNNNNNNNN
NNNNNNNNNNNNNNNNNNNNNNNNNNNNNNNNNNNNNNNNNNNNNNNNNNNNNNNNNNNNNNNNNNNNNNNNNNNNNNNN
NNNNNNNNNNNNNNNNNNNNATATATATATATATCTATATCTATCTATCTATCTATCTATATATATGGATATATATATTG
TTGAACCCAATAATTTTATTTAATGTGCGAGAAATCTAGAAAATCATGGCTTGGATTTTGATAGATTGGTGATTCAACTC
AATGAGTTATTTTATCTCACTCTCTCCATGTTAAGAAAAAAATTGCTCTATCTTTGATTTTTTATATTTATATTTTTATA
TTTACATTTGGTTTAATTTCATTTTTATAATGAAATTAAAGCTATAGATTTTGGTAATAAATACCTCTATCTGGGCAAAA
AATGAGAGAGCAAAAGAATAATGATTGAAAAGAAGGAAAAGTAAAGTGGAGAATGAGAGGAGATTCTTGTGAGCATTCTC
CTATAGTAGTCTCTGTTTGTGAGCCTACTTTCATGATCTTTCCTTATTCAGAGGAGTTTTATGAAATTGTTGCTTTCAGC
GTTATAAAGATTTTGCATCCTCTTTAGGTATAGGAGGGATCTAGTCCAACCGTCCAACATTCTATAATGTAATAGCTTTT
TTATTACCAAATAAACTATGCTTTTCAAAAACAAGCCATAACTAACTCAATTTATCTTGCGTAAAATCTCATGTTTCATG
TATGGAAATTATCTGTGCCTTGTATGATCTAGTAAAAGTTATAATAAAAGTTATGGTTTTACCATTGTATTCTTACACAA
GCTTCATCAAATAAGAAAAGAAAAAATATTTCAATCCCATGATTAGTGAAAAAACTTCTATAACTCTTTTTGTTATCTAA
TTATTAAATTAATTTTTTAAATAATATTTTTATGTAAAACATTGAGGAGCACACATTAGATAAATTCGAGTGTTAAAACA
AGTTAACATAGAAAAGAATAAAATTAATTTTTTTTTGCATGTAAACCCTCCTAAATATATGAAATTTCATAAATATCCAT
GCTGTGCAAAATCATTCTATTTGTCCTCATTCTCACTGGATGGGTCTCTTTGGAGAATTCTTATGCGGGCACCAAATCCC
AATCACTACCTGTCAAGGTCTAGCTCATTAAACTTGAAAACAATGGTAAAGGACTTTTAGAGAGTTGGATCACAAAATAA
TTGAAAGAAACTTAAATTTGATCCAACCTAACCGGTTTGACCTTTTACAACCTAGACTTGATGTATCTTAGAACAGGTTT
TCAAGACAGGAGATCTCTGTCATCTTGGAAGGTTGAGATCAACCGGGATCTTGCTAAATTTTGGTAAAGTTGGAAGCTTT
GGTCAAAAAAAGGGAGACTAATTATTTCAAGAGTCTTGAACAGTATTCTAGAAATATATCGAAATGTTAATAAATAAATA
AATTTCAAATTTACAATTATAGTTTTAAACAGTTTATAATTAACTAATTAATCGAAAATGATAAATACTTATCAGGAAAT
ATCAGCTGATATTTTGATATTGTATTTGGCCCATTTGTTGGATTGACTTGGTTTATACCCCATGATATTCATGTTTTCGA
TATCCGTACAAAATATTGCAGTGCCAATTTGTTGCAACCTAAATTGCTTCGACTGACATTTTGCCCATGATCTAATTTAC
ATACATCTGAACTTTGTTATTGTGTTATGATTGACTTCTCTTTAAAAATAAAGGTGATTATAATAAACATGCATGTCGAA
TTGTAGCACTTTCAAATTTTTTAAGTTATATGATTGATTTCTCTATCTCTTTTTAGCACTGTTGAGATATGCACCTTCAT
GGAAGATGAAGAAAGCCAAAAGCAAAAAACCAAGGAAAAGGAGAGATGTTTGTCTTGCTTGCCATAGCTCCAAAATAGTG
AGAGGAATCTTTAAGAGGGATGCATGCTGTTGTTCTGTATGCTTTCTTTGAATAGAACAACACAGCTTGGCATTGGCCGT
TGTGGTACTCTTATTTATTATATGTAATAAATTCTTACAATGCTTTGGGATCAAAGCACATGAGGCCATAGAGGCAATTC
CGAGCTTTTGAAATTTTTTATAAGTAGAGAACTCGACTATTCATCAGTTATACTTAGCACCTGCCTTCTCCTCCTTTTGA
TCACTATGTTGGGATTAGATATCAGCTACTTGATTTGCCATCGATTTGGTGATGACCTTAGAATCATAATAGGTCATTCA
ACCAAAAAAATAATAATCATAGTAGCCCTTGAATCACGTTTGTGCGTAGGGCAATAATCTATTATATTTATGATAGAATT
TCCTCTGCTCTATCTGGCCTCCATTTGATGGGTGTGAGAAAATGACTCTCATATCTCATATTTAAGAACACCGGAAACTC
ACATCGCTTGGATTTTCAATGATCTAGACTGATTTGGCGACTTGGACAAGTTAACTAGTTAGTATAAAAATAATTAATAC
AATATATAATATAATATAATCTGAATGATAATATCATATATAAATATATGATAAATATATTGTTTGTAAATAAATGATAT
ATATATTTTGTAAATATATTGATAAATATAAATACACATTTATTAAACATAAGTATAAATATAATATCAAATTAATATAA
AGTAATTAAAAATATAAATATAAAACATTAATTAATAATTATATCAATTTAAGTGTATAGATATTGATGGGAGGCAAAGT
GGATCGTCCTGCTCTAGCGTGGGGCCACCCAATTCTGGCCGAGCAGACCTCAGAGTCGAGCAGGTCAGACCTCGGTCCTG
CTAAAAAACAGGCCGACCTCGAACCCCGCTGAAAGTCGAGCCGATCTCGACCAGAGACCAGGCCGACCTCAGCCCCCGCG
GGAGGCCGAGCCGACTTCATCAAGCACATGCCGTGGCCTCCAAGCCTGCCTAACCTCTCCCGCAGCCGCAGCCGCGTGCG
CGCCTACGCCTGCGCATGTGGCTGAACATCCCAGCCATGCTTGCTGCCAAGAGCCAGGTTGACCTCGGACCCCGCCAAAG
GCCGAGCCGACCTCGGCCCTATCAACCTCCGCTTGGAATGATGTGACGGATCCTCAAAACAAATCTGAAAAGATATCTCC
CGCATCCTCCGCCTACGAGATTGATCTTCGTGATTCATGCCGCCTCTAGCTAATGGCTAGTTGATCACAAATCAGTCCGA
GAATTCACGTAACGGCCGAGACCCTCATCCTATAAAAAGGAGGCAAAAAAAAGCTCTCCGTAAATGAGAAAAAACACTCA
GAAACCTCTCTCCAAAAATGCTGGATCAACTCTAACTTAGCCATCGAAGGGCCTTTGCCGGAATCTTCAGCCAAAACTTT
GTGCAGATACCCCGGAGCACAGGAAGTGGCTCCCTTCCTCTGTCCCAGCCGGCGCCTTCTCGGCTTCCTCCAGCGTGGTC
ACCCTCAGGCCAAATTTCAACCACAACAGATATAGTTTATTAAGGATAATTCTAAAAATTTGATTGAGTTGGATCAGCAA
TCCACTTAAAACTCGACTGAGCGGGTTGGATCATCGAGATTTTTATCGAATCATTTGCTTGGATTTTTTTTTTTTTTCCT
TTGGTTCTCAGCAGTTATGGTGAAACTGATTTACATTAACAATGCAGTTTGGTTGTTTGGTGGTCAACCTTTTTTTTGAC
TTTAAGTGGCCTACATGCCCAAGCCTGGTCCCCGCTCCCTCTGGTTCTTTTTTCAAAGGCTATAATGGTTGGAAAGTCTC
CAGATCTGTCTCTTGGACAGTATAAATAAAATGGCTAAAACAGTGCAATTAGTCCAGCATTATCATCTCCAAGTCAAGCC
TCTCCATCCCATCACTGCAACCATCTCTTTCACCCAATGAAGCTTCCAAGAAGTTTCAAAAGGAGAGAAGAAATAGGCAA
TGGAAGCAGAGGACAAAATCAGCTTCCATGAATGCAATTGTCATCTCTCTCTAAGAATCTGGGGCTCTCTTTTCAGTCCT
ACATCAGTTGTGCGTTGAACAAATTTTGAACATTTATATAGAATTGAGATATCTAAATAATATCTTCCAACTAATTTTTT
TTTATTTTTTGATAAAATCCTGAGTTGTTGCGTGCTCTCTCATTTTTAAAGCAACATGGCTTGAGAAGAGCCATTTCAGT
ACCATACCTCAAGCCTATGTGTAGGTGCCTTCATTTATCTTGAAACAACTACCACAGCCACTACTAGCCAGCAAGCTCTA
CTACTCTCCTCACCTCTGAATAAAATGCTTGATTGCCATGTAGGAGTCATCAATTTCTTTATCAATTTCTTTGTAGAATA
TGTTCTTGCTGTTGTAAGTGATATTATCTTGGAAGGAAAAGAGACCGAGTCAGTAATTTATTGACAAGGAAGGGGAAAAT
GATAGTGGATCAATACTTATTACGAGTTGGGACTTTTACAAAGCTATGTGGGCAAGAAAGATATATAATAATGAACAGAA
ATAGCTTGCTTAATTAATTTAGCCATACATATAAGATTGCTAAGTTAAGTCAAATTGGTTCGCTATCTTGTTGTCGAATA
GCTTGCTAAATTACATATACTCGTTATTACTGTCATTTGATAGTTTCTCTCACTAATTTGTGATCCCCTTATATAATTTG
AACATGAAAAATACCTCATCCATTCTTTTTTTAGAGCAATTTGATTTTCTTTTATATTCATTTTCTAGTGATGAACTTGG
TATTTCTAAGATCTCATCCAATCATTGTTGCCATCCTGTGAATTTATACTATTGTGAGATGACAATGTTTTGTAAGTTTT
TGCTATGATTGATTAGTATAGTTAGCTATTCTCTGCCATCTTACTAGTTTACTAGCTTAGTGATTAAATAAACTAAGAAA
TCACAAGATACTCTTTGTTATCCACCTAATTATCTTCCTATTTGTACCTATACTTAGCTATATTTCAGTTACTGGTTTAA
ATTCTTGTATGTATTATTAGGCCATGGAACATGGCTTGATGAGCTTTGGCGGTCTTCCATCACATGGATTGCCTTGATGA
GCTTTGGCGGTCTTTCAAAAATCAAATAATTATATTGTTTCTTTTAGTTCAAAATTAAGTGAGGCAGTTGATTTTTTTTA
TTTCAAAATTAAGCAATCTAGTTGGGTCACACTTGGTATTGACCGAACCGGCTGGTCTCGACCAATTTTGGTTGGAACAT
GCAGGATGCCCCGATCATTGATAAACTAGCTAGGGTCTTGCCGGTGCACGGCGATGCCATGCAGAGGGTTTCACGTAACT
TGGAGTTGACCAAGAGGCGATTGCGTCGCTGGAACCGTAAGGCTGTGGGCGATATTTTTAGAAAGTTGGAGGAAGTGGAG
GCCGCGATAGCCGACCTTCAAAGAAAAGAAGATCAGGAGGGTGCACTCCCTAAGGCTGACATGGTAGGCCTTCGAGAGTT
TCTTACCACTCATCCGTCGATCTTGCGACAGCATGATATATTCTGAAGACAGAAATCTAGAATTCAGTGGGTCAGAGATG
GAGATCGGAACACTAGTTTTTTCATCGGACCACAATCAACAGAAGGCAGAGGAATATGATCTGGTCCCTGCGAGACAAGA
TGGGCCAGCAGGTGGAGGGGGAACAGGCAGTCAGATAGGTCCTGCTTGATTTCTTCTGATCTAGATGGACGGAGGACAGT
GAGGCTGACGATGTCGGCTAGCTCCCGAGGGCCGACACGGGAATCAGTGTTATGAAGAAGGCGCTATTGGTTCGACTAGT
GATGGAGTGGGAGGTACGGGAGGTAGTCTGGGCCTTGACAGAGGATAAGGCTCCTAGTCCAGATAGGTTCCCACCTTTCT
TTTTTCGGAGATATTAGGGCATCATCTAGATTGCTGTGGCGGAAGCAGTTTAGTGTTTCTTCAGTCGAGGAGGAATGCCT
GAGGACTGGAAGGCCACCTTTGTCATGCTGATACCAAAGCATCAAGATGAGGTGGAGCAGTGCCATTTTAAGCCTATCAG
CTTGTGCACAATCTTATATAAAGTTGTGGCAAGAATATTGGTGGAGCGGATGAAGCCCTTGCTTCTCGGTATTATCTATC
AGGAGTAAGGAGCTTTTGTGGAAGGTAGGAGTATCTTCGACAATGTCATGTTGGCCCAAGAAATGATGTGGGATCTTCAG
CGGCCCCGAAGTGGCGAAGTCTGATGGCTCTCAAGCTGGACATGAACGAGCTTATGACAGAATCAGGTGGAGCTTCCTTG
GGTGAGCCCTGGAGAGTTTTGGTTTTATGGGATCTGGATTGATTGGGTGCTGGGGTATGTTCGGAGACCGAATTTTTTTA
TTCTGGTCAACGACACACTATCCCTCCTTTTTCAGTCCACCATAAGGCTTCGATAGGGATGTCCTCTATCTCCGTATTTG
TTCATCATTTGCTTTGACGTCTTGTCTCGGGCACTGGTGGTTGCATGCACCGACCGGGAGTTGGAGGCTTACGTCCCAGC
TCCAGGAGCCCAGCTGATATCTCACTTACTCTTTGCCAATGACTATCTTCTCTTAACAAAGGCGCGAGTAGCGAACACAT
GGGCCCTCAGAAGGGTGCTAATTGACTATTGTGCTGTGTCTCGGCAGAGAGTGAATGTCCAAAAGTCCGCCACTTCTTTC
AGCCCTAGCATGATGCTGGAGGTGAGACGGGGGATTCGGAGGATTATGGGGATACCAGAGCAGGATGGGACCTGGAGTTA
TCTAGGCATTCTGATCACTGGTAGGAGGTTGCAGGTAGCTGAGTGCATTAGTTTGGTGCAACTGATCCAGAGTAGAATGG
AGGGTTGGCAGGAAGCATCTCTATTTATGATGGTTAGATTGACGCTGATCAGATCTAAAGATTAAGCAGCTAGTTCGGGG
CTTCTTATGGGGCTTGCGTGGAGGTAGTCATGGAGTGCACCTGGTGGCATGGGAGAGCATTTGCCTTTCGTCCAGCAAGG
GTAGCCTTGGGGTACTATCTCTCCTAGAGAAGCGGGAGGCGCTCATCGCCCGGCATGCAGTCCAGTTCATGTTGGAGTCG
TAGGGGTTCTGAAACCGGACTATAGCAGCTTGCTATGGGTGGGTGGGCCCTGAGGTGCCAGCTCGGGGAGGTCGGAGTGC
TCCTTCCTGTGGTGATAGATAGTGATGTACTTGACTACCATATTGGCTCACACCAGATAGATGATAGGTGATGGGCGGAG
CATTGATGTGGCTAGTGACCCGTGGGTGGATGCCCTCCTCTTGTGGCATTGGCCGACTACGGTCAGTGTTGAGGTAGCAG
AGGGCATGTGTGTATGTGATCTCTTTGTTTCCGGGGGGGGGGGGGGTGGCTGCATGGGACAAGGCTAGGTTGTTTCAGCT
TTTTGGAGAGCATCTTGCAGATAGGGTTTGATCTCTTTCGGTACCAGGATGTGCAAGTCCAGATATCTGGGTTTAGAGTA
CCTCGAGTAGGACTAGCCTCAGGGTGGGAGATCTTTTCTGCATCCTTCGACGAGAGTATGAGTTGGGGCCAGACTGTGCC
TGGATCTAGCACATGGGACTCCATCCAAGGGTAGCACTATTTCTTTGGAAGGTGGTCTGGGATCGTCTTCCGACGATAGC
AGTACTCAATGGACGAGGGCTGAGGATTTTCTCGGAATGTGGAGAGTGTGGTGTGGATGAGATGGCGGACCATGCGATGT
TTCAATGTGAATGGGCGAGTTGACTTGGTGGTTGGCAGGGATCCAGCGTGAGATTTGGGGCCAGAGGGATCAATTTCCAC
AGGTCATACATCGATTGTTAGAGTCTCTACTGCTTCACCAGAAGGCGGTTAGAGCGACTTGCATGGCTTACTAGATCTAG
TTGGCAAAGAATGTCCGAACCTTTGGTGAACACAGCATGCTGCCGAGGCTCGTGGTGGAGAGCGCCCAGGCGCAGGCAGT
GGAAATCAGTCATATCACACCCGTTGGAGGGATCTTGACAGTTCGGAACATCTGGAGTTTCCATTCTGCTCCGGCAGCAT
TCCGCACGGTGTTTTTACCTGGGAGTCCCCACCCCCGAGCTTCCTTAAGGTCAATTTCGATAGGTCTGTCTTGGACGGAG
GCACGAGGGGGGGCACAGATTTTGTTATACAGGACCCATATGTCAGGGTGGTGGATGTTAGCTATTCGATATCTCGATTC
TCAATGCGGAGCTGAGGGCTGCTTGGGCAGGCCTTCGTCATGCCCGGCGCGACTTACGAGCCAGCTCTATTATCCTAGAG
GGTGATTTGGCCACGGTCATCAGTTGGATCCAGAGGGGCCCAAAGGGTAATTGTCGCAACCAACCACTGCTCCGAGATAT
TTGGGCAATGCTGAGGGACAGAAGGGCTTTTCAGGCCAAATATATTTTTTGAAAAGCAAATGAAGCTGCGGATTTGGTGG
CTGCTTATGTGGCCAGTCATTCTGGTAATATCTTGTGAGCTGGAGACGGAGAGTTGCCCTAGGTACTCGGAGGCATTTTG
TTTTCTGACTTTCTTGGGTGCATCCGTACTCGTCAGATATGATCTACCCGCTTTAGTGCAAAAAAAAGGGTCTACAATTC
GTTCGTTAATAACAAAATGGAATTAGAGTAGTTATTCGAATTGGAATAGTTATTGCATATGTTTCCTTGTTCTAGTTGGC
CTACAATTTCTTCTGACTAATTTTTGTTTGAGGGTGCTTTCATTGATAGAAAATTAGAAGGCCTTATACCAGGTTCAGCT
TATGATAGCCCTCCTTTGGAATGGTTATGCCGAGCATAAGCAAATTTGCCCGGCATAAGTTTTCCATGATTATGCTTAAT
GCAATCGCTGCGTAGGAAATTATCAATGTGACACTTCTCAAATATTTAACTGAGCTGATGTCTGGAGGTGCCTCCAATAT
TTTCTAAAATAGATATCCAATATAGAGTAGAAGCACCAATCCAAGGGGCCACACAAACGTACCATCTATTTGTGAAAGAC
ATCGTTGGACCATAGGAAATCTTCTGTGCCCATGAAACAAGCTAAGGAACCGAACTCCCAAGCGAAGGCTGGTTGGATCT
CTTCCCCCCTCATCCATCCATCTGCCATGTCTTCATTGAACAAGAAGGGATCGTCTGAAGGTGGCATCGATGCACCGCCT
CTGCAATTCTGATCTCCTGCTGCATTGTCCTTCGATTGGATCTCTCCATCAACCTTCAGATCNNNNNNNNNNNNNNNNNN
NNNNNNNNNNNNNNNNNNNNNNNNNNNNNNNNNNNNNNNNNNNNNNNNNNNNNNNNNNNNNNNNNNNNNNNNNNNNNNNN
NNNNNNNNNNNNNNNNNNNNNNNNNNNNNNNNNNNNNNNNNNNNNNNNNNNNNNNNNNNNNNNNNNNNNNNNNNNNNNNN
NNNNNNNNNNNNNNNNNNNNNNNNNNNNNNNNNNNNNNNNNNNNNNNNNNNNNNNNNNNNNNNNNNNNNNNNNNNNNNNN
NNNNNNNNNNNNNNNNNNNNNNNNNNNNNNNNNNNNNNNNNNNNNNNNNNNNNNNNNNNNNNNNNNNNNNNNNNNNNNNN
NNNNNNNNNNNNNNNNNNNNNNNNNNNNNNNNNNNNNNNNNNNNNNNNNNNNNNNNNNNNNNNNNNNNNNNNNNNNNNNN
NNNNNNNNNNNNNNNNNNNNNNNNNNNNNNNNNNNNNNNNNNNNNNNNNNNNNNNNNNNNNNNNNNNNNNNNNNNNNNNN
NNNNNNNNNNNNNNNNNNNNNNNNNNNNNNNNNNNNNNNNNNNNNNNNNNNNNNNNNNNNNNNNNNNNNNNNNNNNNNNN
NNNNNNNNNNNNNNNNNNNNNNNNNNNNNNNNNNNNNNNNNNNNNNNNNNNNNNNNNNNNNNNNNNNNNNNNNNNNNNNN
NNNNNNNNNNNNNNNNNNNNNNNNNNNNNNNNNNNNNNNNNNNNNNNNNNNNNNNNNNNNNNNNNNNNNNNNNNNNNNNN
NNNNNNNNNNNNNNNNNNNNNNNNNNNNNNNNNNNNNNNNNNNNNNNNNNNNNNNNNNNNNNNNNNNNNNNNNNNNNNNN
NNNNNNNNNNNNNNNNNNNNNNNNNNNNNNNNNNNNNNNNNNNNNNNNNNNNNNNNNNNNNNNNNNNNNNNNNNNNNNNN
NNNNNNNNNNNNNNNNNNNNNNNNNNNNNNNNNNNNNNNNNNNNNNNNNNNNNNNNNNNNNNNNNNNNNNNNNNNNNNNN
NNNNNNNNNNNNNNNNNNNNNNNNNNNNNNNNNNNNNNNNNNNNNNNNNNNNNNNNNNNNNNNNNNNNNNNNNNNNNNNN
NNNNNNNNNNNNNNNNNNNNNNNNNNNNNNNNNNNNNNNNNNNNNNNNNNNNNNNNNNNNNNNNNNNNNNNNNNNNNNNN
NNNNNNNNNNNNNNNNNNNNNNNNNNNNNNNNNNNNNNNNNNNNNNNNNNNNNNNNNNNNNNNNNNNNNNNNNNNNNNNN
NNNNNNNNNNNNNNNNNNNNNNNNNNNNNNNNNNNNNNNNNNNNNNNNNNNNNNNNNNNNNNNNNNNNNNNNNNNNNNNN
NNNNNNNNNNNNNNNNNNNNNNNNNNNNNNNNNNNNNNNNNNNNNNNNNNNNNNNNNNNNNNNNNNNNNNNNNNNNNNNN
NNNNNNNNNNNNNNNNNNNNNNNNNNNNNNNNNNNNNNNNNNNNNNNNNNNNNNNNNNNNNNNNNNNNNNNNNNNNNNNN
NNNNNNNNNNNNNNNNNNNNNNNNNNNNNNNNNNNNNNNNNNNNNNNNNNNNNNNNNNNNNNNNNNNNNNNNNNNNNNNN
NNNNNNNNNNNNNNNNNNNNNNNNNNNNNNNNNNNNNNNNNNNNNNNNNNNNNNNNNNNNNNNNNNNNNNNNNNNNNNNN
NNNNNNNNNNNNNNNNNNNNNNNNNNNNNNNNNNNNNNNNNNNNNNNNNNNNNNNNNNNNNNNNNNNNNNNNNNNNNNNN
NNNNNNNNNNNNNNNNNNNNNNNNNNNNNNNNNNNNNNNNNNNNNNNNNNNNNNNNNNNNNNNNNNNNNNNNNNNNNNNN
NNNNNNNNNNNNNNNNNNNNNNNNNNNNNNNNNNNNNNNNNNNNNNNNNNNNNNNNNNNNNNNNNNNNNNNNNNNNNNNN
NNNNNNNNNNNNNNNNNNNNNNNNNNNNNNNNNNNNNNNNNNNNNNNNNNNNNNNNNNNNNNNNNNNNNNNNNNNNNNNN
NNNNNNNNNNNNNNNNNNNNNNNNNNNNNNNNNNNNNNNNNNNNNNNNNNNNNNNNNNNNNNNNNNNNNNNNNNNNNNNN
NNNNNNNNNNNNNNNNNNNNNNNNNNNNNNNNNNNNNNNNNNNNNNNNNNNNNNNNNNNNNNNNNNNNNNNNNNNNNNNN
NNNNNNNNNNNNNNNNNNNNNNNNNNNNNNNNNNNNNNNNNNNNNNNNNNNNNNNNNNNNNNNNNNNNNNNNNNNNNNNN
NNNNNNNNNNNNNNNNNNNNNNNNNNNNNNNNNNNNNNNNNNNNNNNNNNNNNNNNNNNNNNNNNNNNNNNNNNNNNNNN
NNNNNNNNNNNNNNNNNNNNNNNNNNNNNNNNNNNNNNNNNNNNNNNNNNNNNNNNNNNNNNNNNNNNNNNNNNNNNNNN
NNNNNNNNNNNNNNNNNNNNNNNNNNNNNNNNNNNNNNNNNNNNNNNNNNNNNNNNNNNNNNNNNNNNNNNNNNNNNNNN
NNNNNNNNNNNNNNNNNNNNNNNNNNNNNNNNNNNNNNNNNNNNNNNNNNNNNNNNNNNNNNNNNNNNNNNNNNNNNNNN
NNNNNNNNNNNNNNNNNNNNNNNNNNNNNNNNNNNNNNNNNNNNNNNNNNNNNNNNNNNNNNNNNNNNNNNNNNNNNNNN
NNNNNNNNNNNNNNNNNNNNNNNNNNNNNNNNNNNNNNNNNNNNNNNNNNNNNNNNNNNNNNNNNNNNNNNNNNNNNNNN
NNNNNNNNNNNNNNNNNNNNNNNNNNNNNNNNNNNNNNNNNNNNNNNNNNNNNNNNNNNNNNNNNNNNNNNNNNNNNNNN
NNNNNNNNNNNNNNNNNNNNNNNNNNNNNNNNNNNNNNNNNNNNNNNNNNNNNNNNNNNNNNNNNNNNNNNNNNNNNNNN
NNNNNNNNNNNNNNNNNNNNNNNNNNNNNNNNNNNNNNNNNNNNNNNNNNNNNNNNNNNNNNNNNNNNNNNNNNNNNNNN
NNNNNNNNNNNNNNNNNNNNNNNNNNNNNNNNNNNNNNNNNNNNNNNNNNNNNNNNNNNNNNNNNNNNNNNNNNNNNNNN
NNNNNNNNNNNNNNNNNNNNNNAGTAATCTGCCAATCAGCTCTCTTAATAGCACTGATTCTGTTTCTTTGTCTTCGGATA
ATCATCAATTAGAGAAAAAATTGGGTGTTCCAATCCCCCTCCCTAATTCACTGAATCTTGAATTTCTGCCTCCACAAAGT
CTCCTGTTGCTGAAGAAGTGAGTTGTGCAAAGATAGCTGACGCCTAAGTTCCCCTAGGTCTACATCTGTCATGCTACCCT
CTTTACCTCCTATGACTGCAACTCAGCGATTGCCGCTTCCACCTCTACCCTTCAAATTATTTTCCCCACCTCCTCCCTGT
TCCACCTCCGTAGATGCCGCTTGGTTATTTCCAACTTGCGGTACACCCTGTACATAGCCTCCGCCTGCACTGGCATCCTC
CATGCCTCCTAAATAATTTTTCAGAAATGGAGGCATGCAAGCCAGAACTTTTCAAATCTGAATGGACAATACTGAGGGTG
TGGGGAAGAAGTACTCACCAGTAGTGGGCAATGGTTTGAGGCAATTCTGGGGAGATGGTTCACTTGGTAGTCTAGATAAC
TCTGAATCTACCTGGCTATTGTGAATATTCTGTCAATCTTCTTCCATACTCTAGCAATTTTCTACCGATTATTGTACGAT
GTAAACCTCTGGCCGATGAAGCTAAGATCAATCAAACCATTTGGCATGATGAAGTCTTGAAATTCCCTGACCTCCCTCTT
ATTAGTGAAAGTCTTCCCTCCTAGTTTCTCCTGCAGGCCATTTATGCAATTAAAATCTCTTGCCACCATCATTCGGTGCC
CTTGTTGTGACAACCTAGTTACCTCCTCCTAGAGGACCCTTCTCTTCTTGAACTCCGTGCTGGCATACACAGCTGCTAAG
ACCCACGGCAGTCCAGCATCTTCTGAAATTACCATAATCACCTATTGTTCACAAACATTGAATACATTCTGGTTGCAGAC
CCCTTGCCTCCATGTGGCAATAATGCTACCTGACAATCCTCAGGATTCCACTCATAATAACCCCATGATCTTGGCAGGGT
CCTCTTAGCACGTTGCAAGCTACTCCCAGAAAGTCGGATTTCAAAAAGCACACATACCTTCGAATTGTGAAGTTGAATCA
ACCTCCGAAAGGTCGGAGCAAAGGACAGCTTTCTGGCCCCTCGGCAATTCCATAGTAATATCTTCATAGGTCGAACCGAG
GGTTGTGGCCCTCCTCCCCAGGCTTTGCCCCACTCCCATCATCTGACACCACCGCACCTTTGGCCTCCACCTGCGAGCCC
AGTAGCACCAATTTGAGGCTCTAGATCACGACATCATGCTTGATCCCCTACCTTTGTCTCTCTTCACCCCCACCGTATCA
CCTCCCTCAATCTCGATCGTGCCGGTCAGCCCGCTCACCTTTTGAGCTAGGCTCTCGGTCGCTGGGTTCTCCCCACCCTC
ATCCGGCTCCTCCACAATCGCTACACCGGCCAAGGACTCCCCCACCCGTGGTGCCACCTCTGCCCTAGCTACAGGTTCCC
ACGTAGTTGCCGCCGTTCGAGAGGCTGATACACCTCTCATCGACCGTGTTGCATCGCCTGCGTTCCCCTCGGTAGCTCGA
GGGGCTTTCGACACCAGCATAGATGCTGGAGAGGAGCTCCTCACCCGTTGGCACTCACAACCTCTCCGCTGTCCCAAGTC
CCCAGTGGCTGCCATCGCCACACCTAGATTCCCAAGTTCTCCTAGCCCGGATGGCCCCTGCTCCAGGGAAGAGCTTCGGG
CCCAATTGAACCACCCAAGCCTAATCTAGCGCCTGCACCCATGGAGAGGGTCCGATCCACCTTCTTCTGGCCCAATCCAC
GGCCCGGCCTGGTCACTGGCTCGGAGCTTCGCCCGCGACGACCCGCATGGCCCATCTCACCATGGTTCGAAGCAGTCTGA
CCGAGCCCTAGAGCGCCCGGCCCAGGTGACATACTTGTCTTCACTTGGAACCAAACTCCCAAGTGAAGGCTGGTTGGATC
TCTTCCCCCCTCATCCATCCATCCGCCATGTCTTCATTGAACAAGAAGGGATCGTTTGAAGATGGCATCGATGCACCGCC
GCTGCAATTCTGATCTCCTACTGCATTGTCCTTCGATTGGATCTCTCCATCAACCTTCAGATCAATCAGTATGCTGCTGC
TGCACGTTGTTGCCTTGGTTTGAGCCAACTCTAGTTCATGATGCACTGTTTGAGCCAAGCTGCTGCCTCGTTGCACCTTC
TTCCTAAGAATTGTATTCCAATAATTCTTAAATTTCATTATCGGTACGTCTCGGGAGCTGGCCGGCTATCAAAGACCACC
TTAATGAGATCAATGGAGCAAAAGAGAACTTCACTCTATATATAGGAGTAGCACAATTGATATAAATAGAGGGAAGGTAA
TGGAACCTGTTTTGTAGAAGCTTGTGGAGTCTGATGATAAGGTCCTCCTCCTCTTGGGTTATGTTACCTCTCTTGAGGCC
AGGTCAGAGATAGTTCAGCCAACGAAGGCGGGAGCTCTTCCCGCTTCGATTGAGGCCTTAAGTTTCAAGGAAAGACATGA
AGTTTTATGACTGCACATTTGTTATAGACATGGATATATATAACTAGCTCTCCTTGGTACTTACCGGCTTCTTTAGGAAC
GATGTGGATTGAAGTCTAGATTGAAGCCATCAGTCCAATGGATGCTACAAATTTTAAAATGGGCGATTGCGGAACAGCAA
ATGACTGTTGGATTGAGCTGGTTAGCGGGGTTGGTGATCGATGGAAATACTGTGCCTGTTTGACACGTTGTGGCTTGCTT
TGGATAACTTTGCATCAGTAGTGGTGATACTCATTTATATGAAGTGTTTGAAACGAGAAAAAAGTTATTTTTGGCGAGTC
TTGAGCACCGCCGACCGACGCAAAACTCCAAAAGATTGGATCCATTGTACCACATTCGAAAATGCGCTGGGATGAACGTC
AAATCACGCTGACAATTGTGCACTTTGCCCCGGTCCTTTTTCTATGCAGGCTTTTTTTTTTACTTTTGCTGTTCATGAGG
GGTGGCAATCAGATTGAATTGGATCATAAACGGATCGGATCACATGCAGGTCGGGTCAGAAAATCATAAATCTGAATCCG
ACCTATTTATTAAATAGGTCAGAAATTACAACCTGAACCTGACCTGTTTATTAAACAGGTAACCCGACCCGATTCGTTTA
ACCTGTTTAATAAACAGGTAACCTGTTTATCCAACCCGACCCGACCTGTTTAACCTGTTTGCCCAACCTGACCCGTTTAA
CCTGTTTAACCTGCTCAACCCGACCTATTTAGACCTGTTTAGACCCGTTTAACCTGTTTAGACCTGTTTAACCTGTTTAA
CCCGTTTAACCTGTTTAGACCTATTTAACCTGCCCAACAGNNNNNNNNNNNNNNNNNNNNNNNNNNNNNNNNNNNNNNNN
NNNNNNNNNNNNNNNNNNNNNNNNNNNNNNNNNNNNNNNNNNNNNNNNNNNNNNNNNNNNTTTGACCTGTTTAGACCCGT
TTAACCTGTTTAGACCTGTTTAACCTGTTTAACCCGTTTAACCTGTTTAGACCTATTTAACCTGCCCAACAGTTAAACGG
GTTAAACGGTTTAAACGGGTCAGACATCTAAAATCTGTATCCGATTCAATTAATAAACAGGTGAAACGGATCGACCTGTT
TACGATCCGAACCTGTTTAGGCCAAACCCAAACTTGTTTATGGCGGGTCGAATACGGGTCGGATTGGCGGGTCGGGTTAT
ATTTTGCCACCCCCATTCATGAGATCCTGATAGAGGATGTTGCCTACCGCGCTGTTGGTTGTGACAGAAAGTTACCTAAA
ATATTTTAAAATTTGTTAGTTTCTGATTTTTTGGATGTATCCGTATTAAAACAATATCTACTCAAAAGCAAAAAAAAATA
AAAACAAAGGAAATACATAAGCTGCATCTCCATGCCCTGTTCTTGGCAAAGATAGCAGTTAGAGTTGGTTGCGAACCAAA
TTCAAATAACAAATATTGAAAAGCCTCTTCAATGCATGAATAAATTATCATAAAAAATAGTATTCGCTAATAGTCAATGA
AATGATGCAATGAAAAGGACGCTACATTGCCAAACTGTTTAAAAATGGGCATAAAAGTTTCCTACCCACCGATGGTTCAC
TGTTGCCATTCGTTCCAGATTGTCCAAATCAGCGATATGTTTCAGCCAGAAGACCAGAATACAAGTGAAGAATTCTATTT
TGGAGATTCTGGAGGTGGGTGAGCAGGTGGGTCCACTGACATATCTGGGGATTCCGCTCTCGGGTTAGCGGCTACGTCAC
AGGGACTGTACTCCTCTGGAGCTCAGCATCAGACATAGACTGGAGAAATGGCGGAGGCACACACTTTCGATGATGGAGAG
GATCATCCTGGTTCGGTCGGTACTCTCGTCGATTCCGACTTACCTTCTCTCCAACTCTCTTATTCCAGTGGAGGTTCTGA
GGACTATTGAGCAGCTCTTCAGGATCTTCATCTGGGGGGAGTAGTGGTAGAGGCGGTATCCATCTGGTGGCATGGGAGGT
CGTGTGCCAACCGACCGGAGTTGGTGGATTGGGAGTGCAGTCTTTGGTGGTGAGGCGGGAGGCTTTAGCGGCGCGTCATG
TTGCTAGATATATGCTAGAGTCCGATAGTCTGTGGTCCTCACTAATGAGGGCCAAGTATGGAGCATTGGTTCTGGGGGCG
AGGGCAGGACGACACCATTCGCCGGTTTGGAGGGAGATGTGCGCTAGGGCCATGCAGGTGCTTCTAGAGTTCAGATGGTC
TATCGGGAACGGACGATCGATCGATGTCCTAGCAGACAGTTGGGTGACTGAGCAGCCAATCAGTCGTCTGCCGACCCTGG
TGGACTCGGCGAGATTGGATGGATATAGAGTATGTGATCTATTGGACCCCGTTGGGTGTCAGTGGAGGGAGGGGCTGATT
TGGGAGGCATTCGGAGAGCAGCTGGCAGATTTGGTTTTGGCACTTCCGGTTCCATCGCGAGGGGAGTCTGACAAGCTAGT
GTGGAGGCCATCGGGACAGACGCAAGTACGAGCTAGGGATCTTCTTCCCATGTTCAGTAGGGAGACTGGCCGACAGATTG
AGGAAGGATGGATTTGGAGGATGCGGATTCATCCGCGGGTAGCGCTATTCATCTGGAAGGCAGCATGGGGCTGCCTGCCG
ACCAGGAGTCTGCTATCCCGACGAGGAGTGAGGGTTGCGCAGCACTGTGTGGTGTGCACGGAGGCGGAGGAGATTATTGA
CCATGTTCTAGTGCAGTGTCCGAGGGCGAGTGAGATTTGGAGCAGTTCACCAGTCCCCTTGCCCCTGTTGGTGGAGTCAG
TACAGGCTCTGATTCTTTTATTGAGAGCCTCCATTCGGAGCCCTAGGTCTTGGGAGGAGGGTATCCTCAGAGCATACATG
GCTTACCACGTTTGGTTGGACAGGAATGCTGGCATTTTTTAGGGTAGGAGGCTTCCACCGAGGATGGTAGCTGATAGAGC
TATATCACAGTCTAGGGAGGTTATTGCAGCCTCAGCATTGTTCACTGTTGGGATGGCCAGGGACATCTGGAGCACTTCAT
ATGCTGGCATAGCGCCCAGGTTCGCCATCGTTTCTTAGGTGCCCCCATCCCTTGGTCATCTCAAAGTGAATTTCGATGGG
AGTATGTTGGTGGATGGTACTACGGATGGTGTTGGATTTGTGATCAGAGATTCCTGGGGCAGGCTGGTGGCAGCCGGGGG
TCAGCGCACGCTAGGACTTACGGTTGTAGGGGCAGAGTTTCGGGCAGCATGGGAGGGGTTATCATTCGCGAGGAGAGTCC
TCGGTGCCAAGAGGGTGCTTCTTGAGGGGGATTCCTCTGTGGTGATTGACTGGATTCGATGTGTGGATAGATATGGTGAT
GGCCATCCTCTCATTAGAGATACTCGGAGACTAGCTCGGATGTTGGGGGGCTTCCAGGTAGCACACGTATTTTGGGAGGC
GAACCAGGCAGCAGACTGGGTCGCCTCCTTCGTCGCCCGGCACTCTGGGGAGTTTCTTTGGACATCTATGGAAGACACTC
CTTCCTCTTTGTACTCTTTACTTTTCCGTGATCTGGCAGGATGTACTCACTTTAGAGCTATTTAATATGCTGTTTTGACC
AAAAAAAATACCAAAATTAGTAAAAGCCCATCCTTTCACCTCTAACTTAACTCCAATAATTAACCATCGGTAGCCATTAT
AGAATAAATCCATAAATAATCTATTGAGTCCAATACTAGTTTTGTCCCGGTTCAGAACTGCATTGAACATTATCATCCTA
ACTCATGGGGTGATTTGGCATCTTAGTATCATATTTGGACACCATTTCTTACTTTTTTTAATTTTTTATCTTAAATGAAA
ATATGAGTGAATATTGATATCTTTTAAAGTTGACGAATATATGATAGCAGCCACTGAGATGGTAGCTCAGTGGAACGGGG
CTTTACTTTCAACCAAGTGGTTTACGCACAGACGTCAATTAAAATGTGGAGGCCGGATGCTCCCTACTCGGACATGGAGT
TTGGAAGGGCTACTGGTTCGCTGGTAGCCTCAGTGGTGCCAAGTGTGACATACTCACACAGAAGGTTCGTGACGGATTCT
TGAGGGGTATCTGAGCCGGGCCCACGAGTGGAGAGGGTATGAGTAAAACCGGCCGGAGTGCCCAACATACGGTCATTTCT
GCCCGCATCGAACATTCTCCTGGCGGGATGGAGGCTTAGTGGGGGCTTCTATGCAGGGATGGGCTCGTCCCTTTCCCTTT
CCCTATATATATATGATAGCATTGGCATGATTTTCTCCGGTTCTTCTCATTTTTCTGTTAAATTTTTGACAAGAAAAAAA
AAAGAAGAAAAAAAGAGAGGGAGGAAGAAGGACAAAGCCTTATAACAATCCAAAATATTTAATGAGAAAGTATTATTTGG
ATTTTTTTGTACTTGTACAAATATTCAAGATTCATCCAACAAAAAAAAAATACGTGAAACTAAACACACGCCCAAACATG
TCCTCGTAGTGGAGTTTCCACTTCTGGCTCGTTTGGTTCGCGGGAAAAGAAGGGGGGAAAGTGTGGTCAACGGGAAAGTA
ATGAGATGCCTCTTGTTTGGTTGGAGTTTTCAAAGGAGAGAGAAGGAAAAGTTATATTCCCATGGGAATGTGATTCCCAC
ATTTCATGGGAAAGTCTTTCCCATGAGAAACATGGGAAAGTTACTTTCCCATGAGAAACATGGGAAAGTTACTTTCCCAT
GAGGCGGGAATCACTCCATTTTTACTTTTTCCCAAAAAGTCCCTTCAGCATTAAAGAAGCATTAAACAGGCATTAAAAAC
CTAATTTTTATTAAGGGCATAATAGGAATTATATATAACTTTCCTAGGAAAGTGGATGGCCAACCAAACATAAGCACCTT
GGAAATTTGTTACTTTCCCATGGTCAACCAAACATGCCAAAAATACTTTCCTAGGCATTCTCTTCTTAGGAATTTGTTTC
CCAGGAATCATATTCCTAGGAAGGAAAATGCTTCCCGCGAACCAAACGAGCCCTTCAATCTCACCTCCCGAGCAACCCGC
TCCGCCGAAACTCTCCTCCCCAAACTCCTCACGATCACCGCTTGTGGAGCTCCATGCCTCCCTCGCCTTCTCCAGCTCCT
CCAGCGGCAGTTCCAGCACTCCAGGGAAGTATCTCCGGACAACTTCCAACTCCTCCGCAGAAATTGAGTGGTTGGTCCAT
ATTGTCTGCCGGAGCGAACCTCCTGCCACCTCCACCCACGACGTCGTCGTCCCAACCTTCCCCAAGGCATAATGCTTCTC
GCCGCCCCTGGGAAGCTTGGTTGCCTCCTCCTCCTTTCCCGGCCTCCCGTCCCTCATCCCACTGCTCACCAACCGTTTGA
GGAAATACCCCACCGGTCGCACGAACTTTGGTGCACCCGCGCCCTCGGGCGCAAACCCCCTCGCCCTCCCGGATATCCCC
TTCGTCTGTTTCGACTACCTTGATTTAAGGCTTCTTTTTTCTTTGATCGAAAGTCTTCTGATTTAGAATTGAAAGAATAC
TATTTTACTTTGAACTTGTTCTTCTACAAGTTTACTTTGGAGCAAAATCTAATTAAGCTTTCAACCCTCAATCAGAAGCT
CTTTTCCTTTTCCCAATTAACCAAAAATCTTTTTGGGACTTGTATTGTGAATGAGAAGCAGCAGTTTACTTTGTTTGCGT
ATCATCATCATGTGTCGTCGCAGAGACTGTAATAAGCTAAAGAAAGCGTGCATATGTGAGACAAGTCATAGAAAACAATG
CTAAACCCAGGTTGCTTTGGTAGAGGACTTGAGGAAATTTTATTTTAATGCTGGCGAAAGAGTTGCACTGAGATCACCAA
CAGCAAATACTAGAGGAAGAGATTGCTTGATAGCTCAAGGTTTCATGATTCGGATTCGAAGAAAGCAGCTAACGATCCAA
GATCAAGACTACCATATGGTTGGATGTGGTCGGTCCCAACCCAATTCTCAAACACTCCTCTGCTAGAGAAGACATTCTCG
TCAAAAGATGCAGACAGTTTACCATTGTCACAATCTCTCATGTCCTGTTGGATATTTCCACCGAGGAGTTGGAAGAACTG
AGAGTCAGGAAGGGAAGGCTGGGAGAGACCCTCGATGTCGAAACCTGTCCGTAAGTTCAATAGATCATAATCTTGAGGAG
CTAACAGAAAAGAATCCGGTGCCAAGTCTTCGATCACCAGCGACTTGAGTCCATTTTTATGAGCATTTTGGTTGCCTCTT
TGATTCAAACTCACTTCAGCCTCGCTGCTCTGTGTTGGATTCTCAAATGATGGAGCTTGAACTGATGTTTTGTTCTTGGA
TTTCCTCTCTTCATCTTGGTTCAAACACACTAGGTTTGTTAACGGAACTGATCTAGCTTGAACCTTCTTCTTCAGGACTG
TGTTCCAGTAATTCTTGATTTCAGTGTCTGTTCGGCCCGGTAGCCTCCCAGCTATCAGAGACCACCTGCGAAATTGAAGG
GAAAAAGAATTACTAAGAGAAGTGTGGAATCTCAAAAGCATACTAATACCTATTGCCTAAGAGCTTGTGGAGTCTGATGA
TGAGGTCCTCCTCTTCTAGAGAGATGTTCCCCCTCTTGATATCTGGCCGCAGGTAGTTCAGCCATCGAAGCCGGCAGCTC
CTTCCGCACCGATTCAGTCCTGAAACATAAAAGAAATGGAAATGAAGATATCGGAACCAAATCATTTCAAGATTCAGATT
TGATGAAACAAGTAGTTGAAGTTTTATAAATGGTGGGAATTGTTCCAACTGATGATACAGCGGGCTTCATCACAATAATT
AGCCTCTTGAGACATGGAAGTTCAGAAAAGAAGCAACTAGTCCTTTTATTTGCTATAGGGGATGCATGGCAAACTTGATA
GCCTTGTAATTAAATACCAAAAGGTAGCCACAGCAAATCCTTGAACTTGCTACTGAAGAGCCTCTAGACCAAGGACTACT
ATTCCGGGCGTACTCACGGCGTATGTAGTGAGACACCAGCACACAAAAAAAAAAAAAAAAAAAAGGACTGTGTGTGAGAG
AGAAAGAGAGAAGGAGTCCTTTGCTATTAAGGATGGGTGGCAGGCACACGGTCTGCTAATTTGCTTGCACCTGCTCTATT
GGGAACCTTCCCCCACCTCCCTTCTCCATGAGCTTTGATGTAGTCAGTGAGGATCTTGTCCTCAGTGGCACTCCAAGGCC
CTTTGTTCAATCCCTCCTTGGAGTAGCATGCGCTTCTATCCATGCTGCAATAGAGGAGCTGTGTCTGAGCTCAAGGCATC
ATACTTTGGCAGGCAGCCTATGTTATATGGCCAACTCCCATGCATGTCCACAATAATTTTAGCAGTAAGGGTCCATCAAA
CATTGGTTCCGATCGAACGGGGTCCTTGCGTGATGACAGTTTGATGGCTATGACAGCATCAAACAGGCCAAATCGAATCA
AACTTCTTCATATCTTTCAACATCATCACGCTGGACTGTGATCTGCATTAGGCTATTAACATGAACCACTGATGGAGATC
AATTAAGCTCATGAAGGCCAGTTTCACCTGCTCTTCTTACTGGCCCTTCAAAGCTCATGTCATTACCATCACTCCCTTGA
CCATGCAATCGCATAAAGGTAAGCATGTTGAAGTTTCCAGTTCATGCACCTTATGATGGGCGATGATGCATGGGGAGCAT
TAGTTCGTGGCAGAGATGTGTGCACCGATCCAAGCCAAGATATTTCCCAGCTCATTAGATGCTAGCCTTAAGCCCAAGTC
TGAAGATTTGAAGATGCTGGATTTAAATGGAAGTTGCTCATGGCATTTAGAAGAACACCCATCTGATCATGATCACAAGG
GCCATTAGTCATCAGAACAGTACTTGAGTTCCATACTAGTGTTTCGATTCCGCATCGTGATTACTACTCATGATGATATG
GCCCGAATACTCTCGATGGACTTGGTTAGGTAAGCACAAGATTACCAGGAAATTCCTCGCCTATTCAGGATTGCTTGGAA
TAGTAGGATGATCATTTCTAATTGAGTGGTTTAATACTAAGAAACTTATTCTTTCCTCATGGCCTCCTTTAGTTAGGGCT
ATGGGAGAAATTTGGTATATATGAGATGTGGTGGCTGTTGTCAATAGAGTATGAAAATAGGTAACATAGATTTAGAACGG
CGTGTTATTTTCCTGTTAGCATGCACTGGAATGTAAGTTTTAAGTAAAGGAAAAGTCTAAAAGGTACCTAGTATGAGACA
ATATAGAGGACTAACTTGGTCTGTGCATGGTAATCCTTGTCCACAGGTCATTACCTTTATATTCTCAAGAGGTAATATCT
GTTGTCTCTCTCCGTTGATTGGATCTTCATTTATGTCATTAGAATAAGTGATGCGACTACTCACCTAATGTTTGGAAAAA
AGGTGTACTTTCTATTATTGTTCTCAGACCTCAGGGCTCGTTTGGTTCGCGAAAAAAGAAGGGGAGAAAGTGAGGTCAAC
GGAAAAGTAATGAGATGCCTCTTATTTGATTGAAGTTTTAAAGGAGAGAGACTGGAAAGTTGTATTCCCATGGGAATATA
ATTCCTACGTTTCATGGAAAAGTCTTTCCCATGAGAAACATGGGAAAGTCTTTCCCATGAGAAACAGGAGGAATGTTACT
TTTACATGAGAAACATGGAAAAGTTATTTTCCGTAAGCCGGAAATCACTCTATTTTTATTTTTTCCAAAAAAGCCTTTCA
GCATTAAAGAGGCATTAAATACCTAATTTTTATTAGGGGTCTAATAGAAATTACACATAATATTTTCAGAAAAGTAGATA
GTCAACCAAACATAAGCACTCTAAAAATCTGTCATTTTTTCGTTGTCAACCAAATAGAAATCTGCTTTTCAGAAATCATA
TTCCTAGGAGGAAAAATGTTTTGCACGAACCAAACCAGCTCTAAGAGAATTGTTACTCAAATCTTTCTGCAGCCTCGAAA
GCCTAACTACTGCAGACTCCCAAATGCAGCCTATCTGCATATAGTCCACCTAGCAGTAACTTGCTTCAACTCTGGGTTTT
TACTAGACAATACAAGCTTTCCAAACTTTGTATTCAGCATATCATTTACCAAGATCCCATAAATCTAGGTTACCATTTAA
CTAGGTTACCACAGGCATATATTATATCAATTTTTAGCTCTATTTCACACTTCTATCTAAACCTTTATTAGATTATATAA
AAGCTTTTCCTCAAGAAGGTAATCTAAATTCTAGGACCAACTCCAAGTGCACCTCTACTATCACCTCTGCTTCAAATCAA
GAACCAACTAGATAGCCATGCATTCTCCTTCATTTGATCTCCTCACACATATTTCAGGCACTGCAGACGTTCTAATAGTT
CCCACCTTTGTTTCACTGCCGTGCGGATTCCATTTAAGGAACTTAATTCGCATTGCTGATGGAGGCTTTGTTCTGCTGTC
CACATCCTTATGTACCCGATTTCTTTTTTTGTCAAATCCACTAGAAACGATTGCTATCACTTTAATTGCTTTCTTCTCTA
ACAATTTACCAGGGTTATGGAGGTGAGGTCAAAATGAGTGACCTAAAAGCTTTGGAAATATCAAAAGCTGTCATGTTCAC
ACCTAAGCCAACGCAACCATTTCTAACTGCTATCTTTGTCAAGAACAGGGCATGGTGACGCAGCTTATGTATCTCCTTTG
TTTTTATTTTCTTTTGCTTTTGAGTAGATGTTGTTCTAGTATGGATACATCAAAAAGATCAGAAACCAACAAATTTTAGA
ATATTTTAGGTAATGTTCCGCCAGCTTCGAACAGCTATAGGCAACTTCCTCTATCAGGATCACTCGTTGTATAATAAGCA
GCATGAACAACAAAAGTAAAAATTAAAAAATTAGCCTGCATAGACGAAGAACCACGGCAAAGTGCACAAATGTCAACGTG
ATTTGACGTTCATCCCGGTGCATTTTCGAATGTGGTACAATAGATCCAATCTTTTGGAGTTTTGCTTCGGTCGGCGGTGC
TCAAGACTTGCCAAAAAAAACTTTTTTCTCGTTTCAAACACTGCATATAAATGAGTACCACCACTACTGATGCAAAGTTA
TCCAAAGCAAGCCACAACGTGCCAAACGGGCACAGTATTTCCATCGATCACCAACCCCACTAACCAGCTCAATCCAGCCG
TCAGTTGCTGTTCCATAATCACCCATTTGAAATTTGCAGCATCTATTAGATTGATGGCTTCAATCTAGAGTTCAAACCAC
AAGGCATGAGCCCTGGATATATATATATAAAACTAACCATGACAAGACTGTAAAAGATGGGAAGAACTCCCGTCTGCTCT
CAGGGCTTGAACAGAGGAGCTTGGTCCCTGGAGGAGGATCGAATCCTCGCAAACTATATCGAATCCCATGGTGCCGGAAA
ATGGTCCAGCGTTCCTAAAGAAGCCGGTAAGTACCAAGGAGAGCTAGTTATATATATCCATGTCTATGACAAATGTGCAG
TCATAAAACTTCATGTCTTCCCTTGAAACTTAAGGCCTCAATCGGACTGGGAAGAGCTGCCGCCTTCGTTGGCTGAACTA
TCTCCGACCTGGCCTCAAGAGAGGTAACATAACCCAAGAAGAGGAGGACCTTATCATCAGACTCCACAAGCTTCTAGGAA
ACAGGTTCCATCACCTTCCCTCTATTTATATCAATGTGCTACTCCTATATATAGAGTGAAGTTCTCATTTGCTCCATTGA
TCTCATTAAGGTGGTCTTTGATAGCCGGCCGGCTCCCGGGACGTACCGATAATGAAATTAAGAATTATTGGAATACAATT
CTTAGGAAGAAGGTGCAACGAGGCAGCAGCTTGGCTCAAGCAGTGCATCATGAACTAGAGTCGGCTCAAACCAAGGCAAC
AAGGTGCAGCAGCAGCATACTGATTGATCTGAAGGTTGATGGAGAGATCCAATCGAAGGACAATGCAACAGGAGATCAGA
ATTGCAGCGGCGGTGCATCGATGCCATCTTCAAACGATCCCTTCTTGTTCAATGAAGACATGGCAGATGGATGGATGAGG
GGGGAAGAGAACCAACCAGCCTTCACTTGGGAGTTTGGTTCCAAGTGAAGACAAGTATGTCACCTGGGCCGGGCGCTCTA
GGGCTCGGTCAGACTGCTTCGAACCGTGGTGAGATGGGCCATGCGGGTCATCGCGGGCGAAGCTCCGAGCCGGTGACTAG
GCCGGGCCGTGGATTGGGCCAGAAGAAGGTGGATTGGACCCTCTCCATGGGTGCAGGCGCTAGATTAGGCTTGGGTGGTT
CAATTGGGCCCAAAGCTGTTCCCTGGAGCAGGGGCCATCCGGGCTGGGAGAACTTGGGAATCTAGGTGTGGCGATGGCAG
CTACTGGGGACTTGGGATAGCGGAGAGGTTGTGACTGCCAGCGGGTGAGGAGCTCCTCTCCAGCATCTATGCTGGTGTCG
AGACCCCCTCGAGCTACCGAGGGGAACGCAGGCGATGCAACACGGCCAATGAGAGGTGTATCGGCCTCTCGAACGGCGGC
AACTACGTGGGAACCTGCAGCTAGGGCAGAGGTGGCACCACGGGTGGGGGAGTCCTTGGCCGGTGTAGCGATTGTGGAGG
AGCTGGATGAGGGTGGGGAGAACCCAGCGACCGAGAGCCTAGCTCAAAAGGTGAGCGGGGTGACCGGCACAATCGAGATT
GAGGGAGGTGATATGGTGGGGGGGAAGAGAGACAAAGGTAGGGGATCAAGCATGATGCCGTGATCTAGAGCCTCAAATTG
GTGCTACTGGGCTCGCAGGTGGAGGCCAAAGGTGCGGTGGTGTCAGATGATGGGAGTGGGGCAAAGCCTGGGGAGGAGGG
CCACAACCCTCGGTTCGACCTATGAAGATATTACTATGGAATTGCCGAGGGGCCAGAAAGCTGTCCTTTGCTCTGACCTT
TCGGAGGTTGATTCAACTTCACAATTCGGAGGTATGTGTGCTTTTTGAAATCCGACTTTCTGGGAGTAGCTTGAAACGTG
CTAAGAGGACCCTGCCAAGATCATGGGGTTATTATGAGTGGAATCCTGAGGATTGTCAGGTAGCATTATTGCCACATGGA
GGCAAGGGGTCTGCAACCAGAATGTATTCAATGTTTGTGAACAATAGGTGATTATGGTAATTTCAGAAGATGCTGGACTG
CCATGGGTCTTAGCAGCTGTGTATGCCAGCACGGAGTTCAAGAAGAGAAGGATCCTCTAGGAGGAGGTAACTAGGTTGTC
ACAACAAGGGCACCTAATGATGGTGGCAAGAGATTTTAATTGCATAAATGGCCTGCAAGAGAAACTAGGAGGGAAGACTT
TCACTAATAAGAGGAAGGTCAGGAAATTTCAAGACTTCATCATGGCAAATGGTTTGATCGATCTTAGCTTCATCGGCCAG
AGGTTTACATCATGCAATAATCGGCAGAAAAATGCTAGAGTATGGGAGAAGATTGACAGAGTATTCACAATAGCTAGGTA
GATTCAGAGCTATCTAGACTACCAAGTGAACCATCTCCCCAGAATTGCCTCAAACCATTGCCCACTACTGGTGAGTACTT
CTTTCCCACACCCTCAGTATTGTCCATTCAGATTTGAAAGTTCTGGCTTGCATGCCTCCGTTTCTGGAAAATTATTTAGG
AGGCATGGAGGATGCCAGTGCAGGCGGAGGCTATGTACAGGGTGTACCGCAAGTTGGAAATAACCAAGCGGCATCTACAG
AGGTGGAACAGGGAGGAGGTGGGGAAAATAATTTGAAGGGTAGAGGTGGAAGTGGCAATCGCTGAGTTGCAGTCACAGGA
GGTAAAGAGGGTAGCATGACAGATGTAGACTTAGGGGAACTTAGGCGTCAGCTATCTTTGCACAACTCACTTCTTCAGCA
ATAGGAGACTTTGTGGAGGCAGAAATTCAGGATTCAGTGAATTAGGGAGGAGGATTGGAACACCCAATTTTTTCTCTAAT
TGATGATTATCCGAAGATAAAGAAACAGAATCAGTGCTATTAAGAGAGCTGATTGGCAGATTACTGAAGACCTGGACACT
ATCAAATGGGTGTTTAAGCAGTTCTTTCAATCCAGATGGACAAAACATGAGGGGGGGGAGAGAGAGCCCGCAGGTTATGT
CATCCCCCTTGGCCACAGTCTTGGAGGAGGAGAACGCAGTACTGATCCGGTCGGTCTCTACTAAGGAAATCTAGGAGGTA
TTTTGTTCCTTAGCTAAGGATAAGGCCCTGGCCTAGATGGTTTTTCTTAAGTCTTCTTCAGTAGATATTAGCCATTGATC
AGGCGGAATGTGGTAGAGACTATTCAGCAATTCTTCAGCACAACGACAATATCTGTAGATTGGAAAAGGATATTTGTTAC
TCTGATTTTGAAGAGACAAGATGCCATGAAGCAGAACCACTACCGGCCGATCAGCCTCTGCACTACCTTGTATAAGGCTA
CAATGAAAATATTAGTGGCCAGAATGAGGAGCATCTTACCAAGGATCATTAGCCTGGAGTAGGATGCCTTTGTGGGAGGG
TGGAGCATTACTGACAATGTTCTTGTCGTCTAAGAGTTCATGCATGACCTCCAGAGAGATCCTAGTTGGAGGAGCCTAAT
GGAGATCAAGTTGGACATGGAGAGGGCATATGATAGGATGCGCTGAGATTTTTTGCAGTACACGTTGGTGAGTTTTGGTT
TTCATGAGGATTAGATTGGGTGGGTGCTGGGATGTGTCAGGTCTTCTTTCTTTGCCATACTGGTGAATGGCTCGCCTACA
CACTTCTTTGAGTTCTCTATGGGGTTGCGGTAAAGATGCCCACTATCTCCCCTGCTCTTCATCCTATGTTTGGACGCACT
GTGCAGAGCCCTCAACGTACTGTAGAGACCTAGGTGCTGGAGGCCTATAGATCAGTGCGGGTGTCTGTTAAGATATCACA
CTTCTATTTACCAACGACTGCATCTCCTGGTGAGGGCTATAAGGCGAGCAGCGAGGTAGATATAGAGGATTATGAAGGAC
TATTGTGCAGCCTTTGATCGGTGGGTAAATCTGGCTAAGTCTACCATCAACTTCAGCCCGAAGACCAAGCCGCAGGTGAA
GGCCTCCATCTAAGGGATATTGGATGTGGGAGAGTAGGAGAGCATTATGAGGTATCTGAAAGTCCCCATCACAGGTCGAC
GCCTTCGCTACAGAGACTGCTCCGACATTGAGATGAGTATTAGACATAGGCTTGAGGGGTGGTAGATGGCTGCATTGTCG
ATGATGGGCAGAGTGATCTTGGTCCAGTCAATCCTTAGTTCAATACCGATCTACTTGCTATCGAGCACCATTGTGCTGAC
AATGCTGTTGAGGTCCCTGGAGCAGATGTTTAGGAACTTCATATAGGGTCGACGGAAGGGCAGAGAGGGCGTTCACTTGA
TGGCATGGGATGTGGTCTGCCAGTCGATCAGACAGTGGAGTTTGGGGATCCATTCACTCACGGCGAGGCAGGAGGTGTTG
GTGGCGAAGTATGTGGCCAAGTATATCTTGGAATCTGGTAGCTTATGGAGTGCTCTTCTGAGGGCCAACTATGGTAGTCA
CATGATGGTGACGACTTCCAGGCAGGGCATCACTGCTCTTTCGTTTGGAGGAAGATATGCTCCCATGCTCCAAAGGTGCT
TGCAACGATTAGATGGGTGATTGCTGATGGTAGGTCCATTGATGTTTTGGAAGATAGCTGGGTGTCCAAGCAGCCGCTCA
ACCAGGTGTCGACCTTAATTGATGCAGCAAAGCTGGCAGGCTGCAGAGTCAGTGACTTGATCATCTCGAAAGAGAGCAGG
TGGAATGAGGTGCTTATCAGGGAGTCTTTTGAGGAGCAGCTGGTTGAGAGGATTTTGGCTATCCTTCTACCGACTGGAGA
TTTGTCGAACATATTGGTATGGGTGGCCATCGACAGGACTAGGGTGTGGGCCATGGACCTGCAAGTGGTGTTGGGAGGGA
GAGATGCTCGATAGATGGACGGTGGATGAATCTGGAGGATGCATGTTCACCCCTGAGTGGCTATGTTCATATGAAAGGTG
GCTTGAGGTTGTTTGTCGACCAGGAGTGTACTGGCTGAGAGAAGTGTCAGAATTATCCCGATCTTAGGATGGTGTTTTGA
CATGGAGGAGTATGTTAGCCATGTTTTGCTTGGTTGCCCACGGCAGCTTTGGAGGAGGGCCTCTTTTCCCCTACCTTAGT
CCATTGGCTCCGTTGATGACCTGCTACGTCAAATGAGGGTTGCTATGCAGAGCTTGAGGATGACAAAATGGGGCATCACG
TGTGCCTACTTGGCATATCATGGTTAGACAGAAACACCTGGCTCTTTGAAGACAAGTGGGTTTCCTTGACGAGTGTAGTG
GAGAGAGCCTTCATCCAGATCGCCGAGCTCACTAGGGCTACCTTGGAGACTTCATCTAGAATGGTTAAGGACAGCTGGGA
GTCCTGGGACCCCCCATTCTGCTATTACAGCACCCAGGATTGTCCTTATTTCTTGGGAGCCCCCACTCTTTAGCCATCTC
AAGGTGAATTTTAATGGTAGCGCTTTTGGCGATGGGGACAGAGCAAGTGTAGGATTTGTAATTAGGAGCCATGATGCTAG
ACTGATTGCTGCTGGAGGGTGAAGCACCGTTGGATTGACAGCCATAGGAGTGGAACTCATGGCAGCATGGGAGGGCATCA
CCTATGCGAGGCGAGTACTGGGGGCTGAACGTATCTTACTTGAAGGGGACTCAACCATGGTGATCGAGTGGATACGGGAT
GGGGGCGGAGGGGGGATGAGAACCCTCCATTTTGCGACATCCTTTGGTTGGTAGAGGACTGCATCGCCTTCCAAGCAGTA
CGTGTATATCGGGATGCAAATAGGGCCGCTGACTTGGTCGCCTTCTTTGCTGCTCAGCATTCTAGAGAGGTCCTCTGGTC
ATGTTAGGGGGCTGCTTCTCCACCGCTTTGTCATATTCTCTCTCTTGATTCTGTTGGTTGTACCCATAATAGAACGGTAT
GAGTAGGTATTGTACCAAAAAAAATAAAAAAGAAAAAAGAAAGTAAAGCTCATGCTGAGAGTCTTTCTGTAAGATTTTAA
ATGTCAGTTGAAATGTATGAATAACCATATTTCCTTTTTGGTTGGTAGCAATAACTTCGTTTCTTAAAGTACCGTATCTT
TATGATCCATTCTCCTTGTTCTAGGAAGCTGAGACTATACTACTGTTCTAGAAGATTTTCTGTACTTTTATGAAATACAT
ACGTAGATGTGGAATATGCATAGACAATGATGGAAATATATTCATTTATACGACAAAATCTTTGAAAGAGTAGAATATGA
TATGACTAAAATATATACAATAAAAGTCAATATTCTTCTACAATCTTTATTATCTACCCATCATTAAACTCACAACTTAT
AGTTCATAATTTTGTATGACGACATCACTTTCACAAATAAAATCAATCATCTTCATATTAGTCATTAATTCATAAAACAG
AAGGAAGGAAAGCAAAATATATCTTCACTTTAACTTGTCATGCCCGGAGATATAACACTATTATGCTACCATGGGGTATC
GCCCACAATAACATGAAGCCAACTATAGCGACCTATATAAAAATTCAACTCATGCAAGATATAGTAAAAAGAGGTCCAAA
GTTTTCCATCAATTAAATAAAAATCAAGTTGTTGGTACAGAGTTTCTGAACCCAAGATTCTTAAATATTCAAAAAATTGT
AAAATTATCAACTAGTCCATAATCAACTAACAAACTAAATGCTGCTACAAAAGTCTTCTAACACAAACTCCAGGCCTGGA
TCATTCCCAACTCCCCGTGACATTATTCATCTGAAAAATTAGAACAAAGAGATGTGATCTATACTGCTTAGTAAGTAAAC
ATACACTAACTTACAGGATTAAGCATAAGTTTTTACATAAATTAATACATCCTTAAAAGAAAATAACTACTATTGCAAAA
TAGAATATTTAAGTATATAGTATCATAAAACAAATTATAAACCAATCATGCTTTTGCATATGCATAAATCATGCAAATTT
TATAAATATGGTTCAAGTGTATAGCATCAACAAAGTCATAAATCATGCTAACTTCATAAATAGAATCATTAATTCTTCGT
TATTTTGTCACATCATAATTGATATTGATCCTCTCAAACTAAGTGCTAAGGTCACCTTCTATCCATGATAAGGTCGTAAC
CAATAACCTGCCAGCTACTATTCCCTCTGGCAAGGGCCTTGTTACAAGCTATTGTAACCTGTTGGCGAGGGCCGTATGCC
AACTATTATGCCTGCTGAAGGATCGTACATAGCTATTTAAGAGTCTGTAGTCATATATCTTATATCATATTTTCTTAAAA
TATATGTTTTTATATCATAAACAAATAAATAAGTTGAAAGACATTAAAAAACTTTATAGAGTTCATAGTCATTTAATAAA
TCATTAACAATAAAACACTCATACAATCAGTCTGTTCATAACAAAAATGCAAAGTTCATAATTTATAAACAAGCTATTAA
TATCAAAATATCTATGTAACCATACTTTTCATAAAAATATATGATTTGCATAATATCATATACTTAATCTTTAATTTAAG
AAAACATAGAATCATCATAGTTAGATATTTTTTTATATTTCATAAAGTTTTAAGTATTGAAAATAACTGATAATTTAAAA
CTAGTAAGGAGTGTCAAGATTATTTAAATAAACTCTTTTTGCTTTCAACCTTCAAAATTCAACCAAGCAAGTCACTCGAA
TCTATTCAAAGCTTTGCAAAGCAAAGTTAACTCATATTTTATAACTTTGGTAATATTAAATTTTAAAAGCAAGAAAAAGG
GGATGGTGGCCAGATGATGACGTTTAGTGACTCTGGTTGGGTTAAATATAAACTATTCTATCAATGAATCATAAAGAAGA
GACTCGAGCAAGGTTAAGATTATTCGACAAAGATTATCAATATCAACATTCAAGATACTCAACAGGGGTAAGGGTGATGG
ATCCAACATATTGCTTAAGCACTAGGGTGGTTCAGAGCCTCTTTGCTGGGATCAATTTGGGTCCATAAGAAAGGGAGATG
AGACTTGATATAGGAATCCATGGATCTTCTAGAGAGAAAGAGGAAGAAGAGAGAGAAAGAGGAAGATATGTAGGAGGTGC
CCCTTCCTATGGCAGGAGATGTGTAGGTATGCGTCCACTATCTTGGCTAACACCAGATGACTGATCGATGATGGGTGAAG
TATGGATGTGGTGGAGGACCTTTAGGTAAATACTCTTTCAGTGAAGCTCTGACCGACCATAGTCAATGTTGAGGCAGTCG
GCGGACTTCAGATTTGTGATCTTCTTCGCCCTGGGGAGGCAGGGTGGGGCACTAGCTAGATTGACTATCTGTTTGGAGAG
CACATCGCAGAGAGAGTCTGATCGCTACTAATTTCAAAGAGTGCTAATTCGGATGTGAGGATTTGGTGGATGTTCTGCAG
TCCAGAATTAGAGTGAGAGACATCTATGGCCTCCTTCAGAGTGAGTAGCACTCGAGGCAGGACTGCGCCTAGATTTGAAG
ATTTGGTCTTCACCTGAGAGTTATCATGTTCCTTTGAAAGGTAGTTTAGGGCCGGTTGCCGACGAGATTAATGCTGAGCG
GGTGGAGACTGGGCACCAACCTCAGTGCCCTAGGTGCCAGGTAGAAGAGACCATGGACCACACTCTATTTTAGTGCGAGC
AAGCTAGAAAGGTCTAGAGGCTTGTTGACATCCCGTCGGATGCTCGGTGCCAATCGGGCTCCTTCACTCATGCGCTCAAA
CGGTGGGCTACCACCCCTCAAACTTGATATGTGGCTACCGTGGCGACTTATACTACTTATAATATCTAATTGGTCAGGAA
TGTTTGAATTTTTGGAGAGAGCAATTCTAAACCAACGTCCATCATGCAACGGGCCTGGGTATAGGCTGCGAAGGTGATCC
ATGCAGATCCATCAGATATGCCTTTGATAGCTTGGTGCATCTGGGGCTCTACATCTACTCTTGTAGTGCCCCGAACCATA
TTTTTCATCTGGGAGCCCCCACCCCCAAGTTTTCTCAAGGTCAACTTCAACAGATACGTGCTAGGCGATGGTAGAAGAGG
TGACGTAGGCTTCATCATTAGAGGCCCGAACTCCAAGGTGGTTGTTGCTGGTGGATGCCAGATCTTTGACATCTCTATTC
CAGGAGCGGAGCTGAGGGCAGCTTGGGCTGGTCTGTGTCAAGCCCGGCGTGTTCTGCGGGCCAATGCAGTTTTGCTCGTG
GGTGACTTGGCTATGGTGATTGACTGAATTCAGAGGAGCATCGACGGCATGGGTGGCTTCTACCCTTTACTCTAGGATAT
TCGGACCATGGTAGGTGGAGACGTCGCCTTGTAGGCCAAGCATACCTACAGAGAGGCCAATAGATCTGTGGATTGGGTTG
CCTTGTCTATGGCTGACCACTTTGGGGGAGCCTTCTGGGTTGGTGAGAGAGAGTGGCCTAGAGCACTTCAAGACTTGTTA
TCTTTTGATATTTTTGGATATATTCATACTAGAAGTGTATGAGTCATCCGTTGTAGCCAAAAGAAGAAGAAGAAGAAAAA
GAAGAAGATAGAGAAATAACAGAGAGAAGGAGAAATGCTTTGCCTCTCCTAAAAGAGGAATGAGAGTCCAAGATTGTTCG
AGGGCGAGCTAGGGGACCATAGCCGGAGGAGGTGAACAAATGATGGCAGTGATTGACCAATGAGAAAATAGGAGAAAAAG
AGCTGGAAAATGAGGGAACATGGGCTTTTCTTTATTGTTTTGGGCATTAACCATTCACTAGCAGCCATGGCTTCACCATA
GAGGGTCATGGTGATGCCTAAGGAGTTCAACCAAGAGATTGGTGTCAAGAGGGGGTGATGTTGGTGGCCAAAGAAAGGAA
AAAATGGATCGAAAACATAGGAAAAATGGGCAGAGGGTTTTGTGATCGATTTTTGGCCAATTTACCAGTAGAATCTAGTC
GACAAGCGATCCTATCACCGACAAAAGGGAAGAGGAATGGAAATCGGGGCTTACTTTGGGCTTTGATGACACTCTATAGC
CCTAATTTCCAACGAGCACAAGCACAAGGATTTGAGAGCATGAAAGAGTAACATGGAGAGAAAGAGGGAGAACGAGAGGT
GCTACTCAATGGTGGAGGGCCACAAAGAGGAGGGGAGGTTTATTTATAGAAGAGATCTAGCGTTCCGATGGCCCTAGGTT
TTTTATTTTTTTTTGGAGTCGCTGAGGCCTCGGATGGAAAGCAAACTCCTATCATTACGTACGAAGTACGCATGGGGCTA
GCCAATGGACTATAGTGGGTTTGGCCAGTCGGGTAGACCAAGTGAGACCGGGCCTATCTTCGGCAAGCCCATTGTCATCT
ATCATTTTCTTTGTCAATGAATGTTACGGTCTATAAATCTAGTTCACATTTTGTAGTGTCAAATATCTCAACACTCTCGA
ATGTTACAAAAACATCTCTAAGAGACACGGCATCTTGTTCTCTCCTTTCATATAGCCGAGTCTGCTCTTTGATTGAGGAT
GAAAATTATGGCATGTAATTGAGAGAATTAGTAACTTTTATACATAATCTACTAATATGAGAAAATATAAAGGATACCAT
CAAGTTTATTTCCACCTTTTTTATCTAGAAACATGCTGGAACAACCTCATTTGAATGAAGATATTTGTCAAAATTTTCAC
AAGTTAGTAAGACGGTGGCACTTCAAAAAACGTAAGAATGCATTGAAATTTTCAATTTGTTTTCTTCTTTCTCCTCTTTC
CACTTGTGAAGATATAGTTCTTAAAGATCATGGAATTAGTATATTCACCTGAAAAGGAAAAATGACAAAAATAGTAACTT
GGACAACAAATCATTGCAATAGTTCTCAATACTTTCTTTCCTTTTCATTACTCAAAAATTTATATTAACCAACTTGAACC
TTAAACTTTCACATCTTGTTAGATTTTGCTTTGCCACAACCATCTTTCTCCATACCCACCTATTTGCTAGTTTATATATC
TTCTTCTTTAAGAATGAAACTAGCAATGAGCAACTAGCCATGAATCAAACATGAAACCTCCTACCAGCAAAAGCTTCAAT
TTCTAGGCTATATGGAAGTTTGATAATGTTCACAATTTCCATGGTGCAATTTTTTTAACCTCAAAAAAGCAAACATGGCC
ATTGCCCAAATCCTTTCAAAATCTTGGATTTAAGTAACCTTTACATATTCTTCTCATCCACATAGCCTAGCTTGATAATG
TTCACAATTTATAAGGTAGAATTTTTTAACCTTGAGAAAGAAAACATGGACATGGTGCCCAAATTGTATGAAAATCTTGG
ATTCAAGTAGCTTACACGTACTCATTTCATCCATGAAGGCTTTAATGCTTCTAGGTTCCATTTTTATCTAAAAGAAATGG
CTATACAAACCTGATAGTTAGATTTCCTAAAGCTAGAATATATCTTACTTTATTGGCTAAACATTTTATTTTTCAGCAAA
AAAATTATATAGATAGTTTTGTAAAAAGGGTGAATCAAAGTAGATCCCTTTTTTTTTTTTTCTTCTTGAGAAAGAGAGGG
ATATTCATGCATGCTATAATTGCTCGGTCCAATTTTTGGGGATACACCATCCAAAATCGAATCCAAAATATCTAATTGCT
ACGCACATAGGTGTGATCACTGATGCAAGTGCCAATTTCCGATCTATAAATTTTTAATTTCCAAAAATTTTCATTTTGCT
ACATTTCAAAGAAAACTCTTCAATTTTGCATTAGTTTTTGAACCATTCCTACAAGTGACTAGAATAAGATCTTGAATCCA
ACTACTAATATTTCATTGTCATTGTGGAAAATTCATGGACCTATGCAATTAGCACTCCTTTGCACTTCTATAAGACTTAC
CCGAGAGTATTTTGTTGGACTATAAGAACTTATTTGTATTTTTTCGATGTAAATACAAGAACCTATATGTAGCCCATTCT
TGGACATCAACGGGTTCCATGTGGACTTCAATCAGACTCTCTCTTGCTTTCATGCTTTCATGGTGTGAAGAAAAAAAGTA
TTTATTATTCTATGTCACTTCAAAGTTCCGTTAAGTATCTAAAGAACAACAAATTATATTATATAAGGAGTTTGGTTTTG
ACTAATCCTAGAACCACCTGCCACTAAGAGTCCCTCTTGTGCTGTCTTACTAATCCTAAAACCACCACCAAGTTTCATTA
AGCGTAATTTAGTTTGCAAGTCTTGACATATAGTCTATCTTAATTAAATCTATAAGGCAAAAAGAGAGAGATGGAGAGAG
CGAGTGCAAAACTTTGCTATTCCTCTTCACCATCTTGTAAAGACTCTTGGCACGTGTGATCCAACTTTTCCGAGGGAAAC
GGGGAGTAAAATAGAAAAGGACTCAGATTTGAGATGAATCATATCTTTTTTGAAAGGCTCCTTGGAGTTGGGTTTGGGTC
TCCTGACATTGACATTATAATAATAGAGATGGGGTAGTTTGAATTACTTTAATCCCCCTTCCAATGAGAAGAGAAAGGGG
AGGGCCAACCAGCAGGATTTTTTTGCATTTCCACAACTCTCCCATCCAATTTCATTTCACACCAGAGTCCCGTCACTGAG
TGCAATCATGCACGAAAATATTCTATCTTCTACTATACATGAGAATGCCGTATAAATCTCAATCAATCAATCAATCAATC
AATCAATCAATCAATCAGTTAATTAATCTATTTATATATATATATATATTTTGACCTTATGTGCATGATACGGACTGATA
TTTATTTGTTTGTGCAGGTATGTTCCTACTTGTGTATGCATTTTTCTTATTGAATCATATGCAAATACTTGCATGCATTA
AGTATGCAGCCATCGTACATCTGAGCGGGAATCAAATTTTTCATAAAATTTATAGTTGTATTACTTATATATATATATTT
TTTTTAGAATGCTGATTTGGAATTATCTTTTATTTCAAGGCATAATTTGATCCACGAATTTCATATTAATCTGAAGTTCG
CTCCCAACAATATAGCCATCTCTATTCTGTCACGTCAATCCCGCAAGCCTTTTTGGCTGGTTTGAACTGATAGAATGTTA
AAGTCAATCTTTTAAACAATTATTTGGACTCTTCGATATTATCCTTATTTTAGAATTAGATACTCCAGAGACGATATGAG
AATTTTAGGGTTAGAACTCTGTCGAATCCTTCTATAGGAAGAGGTTTTATACATTTTGGCTTCTACTACCTGGAAACTCA
TTTCCTCACTTGGTTAGCAGCCGCACATGGAAGGTGTCACTGCATGATTTGTTTAATTATTCCAAAGAAGATTGATAGTT
GGCTCCTCCTGTGGAGCCTCGTATGGAATTATTGGAGCCTCCATTTGAAAGAAGATGGACTTCTCTGCGCCAAACGTTAT
TGTCTTTCTTCTTCTTCTTTTAGCATGTGTCTCACAGTACAGAAGTACGGATGCACCCAATAAAATCAGAAAATAAAACA
TCACAGAAAATTCCAAAGTTATTGTCTTTTTTTTCCCCATACTTTGAAGCCATGCATAAGGCTAAGAACTTCTTTTTTTT
AAAAAAAAAAACCTTTCACCTTTTTTTTGTTGCCAGGTGGGATCCCACCACAAAGACAACCTCGTCAATCCGGGATGGGA
TCTTCCCTCAGTCCTAAAAGAAAGGTGTGGAGAAATTTTGTTCTTGGGTAGGTACGTAGCCTTAAAAGAGAATGGACCCT
CCTGTCATGATATCAAGGGACAAAATTGACTGTCCACATTTATCTAATGAACAGTTGCTTGAATTCTCAAAGAGATTCAA
TCACAAGAAAATTGTTTGGAAGAATTCTAGCCACTATATTTGAGAAAATGTTGATAATGTGCTATCATCATGAGGATTAT
GAGAGCCGTGCCAAGTAGTAGATATCTGCTGGTTTTTACACATTATGTACAAAATAATAGATTTTTCAGAAAAATGTTAA
GGGCCATCACTTCCTTACCCATGTTCAGTGTGGCGTGGGATTACCTTGACTCTATTTTAATGAATTTTTGGAATAGTGCA
CAGAGAGAGAGAGAGAGAGAGAGAGAGAGGAGGAAGATAAAGATGTACAAACTATGACATGGTAGCCTTCCAATTGGATC
ACAGCTTTTTTGAAAAATACAAACATGGCCGCCACTCAATTTGCAGAAAATGTCAGTTTAATTAAGTTATTAAACCTATT
TTTGATGGCTGAGATTAGATAGCTTAGGAAATGACTTAAAGTGACTCCTGTTGCTATTGAAATCCAGCCTGACACTTGGC
ACCAAGCTAGCGAGATTGGCGAAGCTTCTAACCAGATCAGCGAGGTCGGCTTGAGCTCGTTGCTAACATCTGACCTTGAG
GAAGAAGAGTAAATAGAAATGACCGTGCTCGGATGAGGATTTCAACATCGAATCTGACCTAAAATAGAGAAGAAGTCTAC
TTACTAAAGTATGTCTGGTGGGAGATTCTCCTGCACCTAAGTCAAGCAAAAATCTCACAAAAATAGAAAAAATATGATAG
AGAGATCAAGCCTCAGATCAGCATAACTGAAGATCCCCTTGCCCTAGGCAGTCTTATTTATAGATGGAGCTCATTGGCAT
CCGTTGAGAGTTTGTTAGAGGAGAATCTCAACTAACCTCGAATCTCAACTATTTAACTGGCAACCCTAATGGTTAAGACC
GTTGAGTAGTGGGCTAAGTTGCAATGGCCTTATGTTAGGCGATTCTTGACTATCCATGGAGTGTTAAACCAAGTAGCAAG
CTCTGGTAGGTCGGTTCTGACCATGTTAGTTAGGGCTTGATTCCGCCTAATTCGGGTGGTGGTATGGTGCCACCAAAACC
GATATCTCTCTTCCTAAATGTAGCTTTTAGAAATGGGCATAATATAATCAAATGGATTTCTTCATTTATAGAAAGAACCG
ATCGAGTTTTATATAAAGATTGTAAGTCTATACCATGTGAGAGATCAATCCCCAACATAGATTGGTGGTTTAAAAGGGTA
TTAGGAAATGAAAGAAATGGACTCAATAATATAGGAAGCCAAGGGCTAAATGGTGAAATTTACGTGGAAAGAAATAAATC
ACTTTGAAGGATAGAATGTTGAAAGAAGAGAAATAGAGTCTAGATGGAGAAATCATTACCATGTATGAAGAGATGGCTAC
CAATTAAGAAAATAGATCACAAAGATACTAGGAGAACCAAAGGAAAAAAAGACCATCCGATAAGAAAACTTGATAACGGA
ATAAGAAAGTTCAATTGAAGGTTGATACTAAAAGAGAGTGCTGCAGAAGACTCGGTAAATGTAGGAATGTGGATGAAAGT
AATAAGGTGAGTAAGAAAAAGAGTTAAGAAAATTGTACAAAGAGTTAGATTGCAAGACTAAGAGAAAGAAAACTAAGAAT
TTATTCGGGTTAAATGCATCAAAATTGGTTCAGGAGGACAACATTAAAAAAGGATGGAGAAAATTTTTTGTTATTCTATT
TAGTTGAAATCATATAGAAGATTTAGAATGACATACTAGCTTTATTGTGGATAAAAATATTAAAGTATACACAAAATTAA
AATAACTAAGGTAAAGAAGGCTATGAATAAAGATGAAAATAAAAAAAAAATGTAGTTGGACCTAATAGAATCTCTATTAA
AGTTTGAAAGTATTTATGTGATGTAGGAGTAACTTAGTTAACTAATTATTTAGTAAGATTTTAAAGACCAAGAATATGCT
AGATGAATGGAGAAATGATACTATAATATCTATTTATAAGAATAAAGGTCATATTAAAAATTATTCTAACTATCATGATA
TTAAACTCATAAGCTATGCTATGAAACTATGGAAAAGAGTGATTGAGCATTGATTCAGTATGACAAAAATGTCAGAGAAC
CAATTTGATTTAGTACTAAAGTTTGACTATATAATATATTTTCTTTTTTGGAGGTTAATGGAGAAATATAGAGAAAAGAG
ATAAATCCCCATATGGTTTTTATTGATTTAGAGAAAGTATATGATAGAGTTCTTAAAGAACTCTTATGATGGATGTTAAA
AAAAATTCCATTAGAGATATTAATATGGCTAAGGATATGTAAGATGAAGCGGTTAGTAGTGAGAGAACTACCAATGGTAA
TACTAATGAGTTTCCAGTTGCAATAGGCTTGTCACAAGGATCTACTTTAAACCCTTACTTTTTTACACTAGCATATTTAG
GATAATATTTTTTGACACATGTTATATCTTAGTCGGCAAAAATAAGGTCGGGGGTTAATAAGTTGGAACTATGGAAGAAT
ATATGCTTTAATCTAATGATTTTCAATTAAGTAGGACCAAGAAATAGAGATGAAGATGGTGAGAAAATTGAGGATTATGA
AATTTCTAAGAGTGACCTTTTTTGGTATTTAGGATCAATTATTCACAATCAACAAGAGATTAAAAACGATACTACCTATG
TGATTAAAGCGGGTTGAATAAAATAGAAAATTGTATTTGGAATGTTATGTGATCGTAATATACCAACCAAGTTGAAGATA
AATTTTTTTATAAAATAGCGATACAGCCAACTATATTTTATAATATAGAATATTGGGTAGTTAGAAAAAACATATATACA
AGATGAGTGTTGCTGAAATGAACATATTGAAAAGAATATCCAGTAATACAAGAAAAGATAGAATAAGAATTGAAGTCATT
CATAAAAAGATGGAGGTAGAACCACTTGAAGACAAATTAAGAGAAGGATGATTTAAAGACTTTTGACTTGTTCAGCGTAG
GCCAAAGGATGCACTAGTGTGAAGAAGTGAAGGAGAGACTGATAGAGATAGAAAGAAAATCATATGGAAGGATATAGTAA
GGAGAGACCTAATAGCTATCCATCTTTCAAACAATATGGTCCTAAAAGGAACAGAATTCATGGATCCAACCCTAGCTAGT
TTGGAATTAAGATTTACTTGACTTGAGTTGCATTTTATCACACACTCTAATCAAAAATATTTTTATCATACTAATTCAAC
AATTCATCCTCTTTTATATATGTAGCCTAATTGTCATACTACGTACATTTGGTGTGCCATATATTCCATCATTATCGTAA
TCAGTTCTCATCACCTTATAGAAATAGGCTTAATAACAGGTGGCGTATCAATATTTTACTCTTTAATATCACATCATAAT
TTCCATTCTAACTTTTCATTAGATGTCTACCAAAAATAAAAGAGAAAACAGAAAAGAAGGAACAGCCTCCAAATCCAATA
GTCATCATGAACATGAAAAGCCATGCACCTTGGGCATTACTAACAATCATGAAGGTTCTTAAATAAGACACCATCCGTTC
TTCATCACACCTTCGTTCAAACCATCACTAGGTTGGAACTTCAGTTACAGGTAACACCTACATAGATGTGTCCATTATTT
GAACCACTCCATCTCGAAGTATCGTCAATGCGTGTCACTAGAAAACTCTTCTAAGAAAGGGAGTACGGCTCTTGGCAAAT
AAAAACACAGCTTTTAAAGTTTCATCGTGCCATTAGATATAGCGTGTGTATTGTAGTTGAGGTGACAACCATATTTAGTT
GTTACCACATCCCAATCAGACTTTTTCCAATGACAACGTTAAAATGTTGCGAACTACCTCCCAAGCCCTACATAGGACAA
AGGAAAGTGGACAAATTGTTCGGCGCATGGCACATCGTACCAATTCAAACCAGATAGCATTCGATATAGATAGCGTGCTG
ATGCTCGATACGTCAAAAAAAATTTATATTATATCGTACTGATACTGTGCTAGTGTAGCACCGATATGGAATTTGATACC
GACACAATAAATTTTGGTTCTATGTAAATTTGCAACATTGTATAAGCTATTTATTTTTCTATAAAAAAGAATCATAACCT
TGTTCATGGAACTGAAACTATGGGCTTCAGCAGTGTTCATGCATGTTGTTGTTTTATACGTTGTCTGTCCATGATGATGG
CAGCGGCGGGGGTAGAAGATCCAAGGTGGACAGTAGCTTCTTCCTTCCTTGAATTGAGCAGTCATCAAATAAGTCTCTAC
TGTTTCTCACAGTGCACACTTATAAAGCATGAGGTTGCAAGGCCTAGAAGCCTGATGATGGGTTGAAGTCTGAGACAAAC
AAAAAAAGAGTAAAAAGGTTTGAAGTAGATTAAGGCTTGAAAGTTAGTTGCGTAACAATTTTCTCTCTACATAAATATCA
CTTCTTTGATCTAGAGTACTAGGTTTATAACATTTTATAAAGGTGGACGAAGAAGAAATGGCAGTAATTAAACTAGCAAG
CAACATGATACATATGACATTTTGTCCTTTACAAAATTTAAAAGATATATCTTGTTGAATCCATTTTAAATATCTTATCA
AAAATAAAAAGATGAATACATTTTAAATAAAAAAAACAAATCTCCTGTTGAAATTTATGAGATATAAAATATGATAAAAT
ATTTGTGGATTTTGATAGGAGGATTACTTATATAAAAGTTCTCCATCAGGCATGGGTCCACATTGTTGAAATGGAGAATG
GACCAATTTAGAAAGACTTTTATGAATAATATGCCCTGCCGACAGTCCTTGTTTTTGTTCTTCTTGGTTTTTCTTATGAA
GACTAAACTTTTAGCGAAGTTATGATGGCTGGGACCGTCCTCTTGAGAAGAGATGTTCAATGATTTCCAGAATTACTGCA
AATGCGACATGTTAGGCATACATAACTCCATGAGTATGATAAGTATATTTTGGAGTCATCTTGGTCTTAGCATAACACAT
CTCTATCATTATCGAAATGTCTAGGTTGGTTGGAGTCTTTCTATCTAAATTTGAAGCTCAAATATATATCTTATTTACAT
GTATATATATACATATTATTTTGAATTAATGGTTCCATATCATCATTATAAAAAAAAAATAACAATATCTGAAGAAGGCA
TTGCTTTAAAAAAAATTGAAGAAGGCAAAGAACATTGTGGAGACCTTTCAATTTTAGTATAGGCGGAGCATGAAGTAGTG
TTAGGCCGCCCTGCACAAAGAGCTAGTCTTTAACTATAGACTGCACACAACTTCCACTCAAGACATCCACACACACACAC
ACAAAATAAATAAATAAATTTATAACCAATTTGGTATAATTGCTGGTGAATCACAAACTCTACCCATTATGATATCAATG
TTGCATTTATAACCTTCTCTTTTTTTTCAGATTAACAATAAAAAATTACTTATCGATATTTTAAAATTAGAAAAAATTAT
TACTGTTATCTAGGTCAACAACTTGTAAAGCAGTACCACCAAGATCAAATGTAGAAGCTCCTTCTTTGTGATCATAATTC
CATATCTGAAGCAAACCTCATTCGACCAATACCGATACCATTTTAACTACATACAATTCAAGCATATCATCTGCGTCTAG
AAGAATAAGTTGATACCGACTCCACTGCAAAGTATAGTATGAGGGATGGAGATTCCTGCCCTCCTTTATTGCAATGGGAG
CCAATTTTTAAGCTAGAAATCTTTCCAATAACACAAAAACTACAAAGCCAAAGGATGAAGGAATTAGAAATATATAGTAA
AGGCAATTGGACAGAAGTGATATTAAGAATCATGAGGTGGTCACGTCTGAGAATTCTGATCATCCATAGAGTTCATTATA
AGTATTATTGTTTTCATGACCTGAGTATTTCATGAACTTTGAGCTTCTTTTCTTTCCTTCTTTTGTCCATTCTGAGGACA
TATCTCGCCTTTCCCGGCATTAAGTGCCCATTTCATAACGTGCAATGATTCATAAAACTTTCATAGTTCAATTTTATAGC
TACAAGTGAATGAGAAGATTGCTTCACAAAACCATGAACGTATTAACTTGTTCAAAACCATTATTAACTTGCTTGACCTG
CCGCTGGTGAGGCTTATGAATTGATTCTTGGTTTCAGCCTTGAGCATTCGACCATGGTAGAAAACTTTTGCTATTGGTTT
CTTTGTTGGCTGGGAAAAGGAAGTTGTTAGGAGATTTTGAACATTTTGCTTTCCTCAAGTGTTGCTAAAAATAATATGAA
TCTCCTATCAGAGATTAAACAAAGAAATCATGAAAACATATAACAAGCAATCGCGAAGCTACAAAATGTCATAAACATCA
CCAAAATTTCAATGAGACGAGAAACAATATTATACATTTCTATAACCAAATCATGTAGATGATGTCGTCCTTTTTATTAG
TAGCATACCTCCAAATTTTCCCATGTTTTTATTATCTAAATAAATTCTGTAGAAAATATTTTCCAAGCAAAATGAATTTT
ATGGAATATAAAATGAATGTAGGAACAAAATTTGAACATTATCAAAATGTTGCAACATTAAGATCTACCTTAGCCAAATG
GAATGTACGCAGGAAAAAAGGTTTGGCCTCATGAACCATCCATGTGGCTACTATATATATATTTTAAACATCACATGAAG
TTGAGATACTTTTAGGGTTAGCTGAATTCTTGATTGAAATCGATTCAACAATTTAATATATAGGGATGATGGCATTAGTG
ATAACATATAGTGGAATACAAAACATTAGAAAGGTTGTAGGCTGGTAGTAAATGACAAAGATTAAAACGAATATATTTAT
CCATGTGGCTTAGAGATATTGTGTGTTCTTTAGCCTTGGCGTTCCTATATCCCTACCGATCTGATCGAAAAATATTACCC
ACATTCACTCCGTCCCTTGGGACAAGAAATGCAACTTAACATGATCATTTTTACCAATTAGATGCATAGGGATCTACTTC
TCGGGGATGGAGTGTACAAGTATTGATTTTTTAGCTACTTAAATATTCTAATGTACTAACATCATTCATCATTCCATCAT
GCTACACATAGCCTTCGGTGTCATTTGCACTCTCTATGGTTATGTAGTAAGTTGCTCCACCATAATTAGGCTAGTATATT
CCTAACTCGTTTCACTACAGAGTAAATTATACCATCCTACAAGATGGATAGTTTACTTAAACTGAACACTACTTAAAATG
CTTTCTGTGTTCTAAAATAAAATCTCTTACTGAGTCAGATTATAGAGGGTCTATTGATTTTATTCCATCTTACTCTGGTT
TCAACCATGAACCAAATGCAACCAATAGAAGCATCCCTTGAGTATTGAAACATTTATTCAGTAGAAAAAAAAAAGGTGTT
GGTCATTAGTGTGGACTTTGCTCTTTTCAACCAAAATCAAGTGAATGGTCTTATAATGCGTTTAAAAGCAAAGGACAAGC
CCAAAGACAAGCCAACCTCAAATTATAAGGGTAGCCTGTCCACCTATCTTTAAGCACCTGTTGATGAAGGACACTTAGAT
GTCATGTGATCCATACTTGCAGTCCTTTTGGGGGTAAACATGGGCCCAAGGAAGAAAGAGAGATTTGATCTATAAGTGGC
TAGTCTTATTTTCTCCTCAACTATGTCTGCTGTTAGGGTTTTCTTAAGTGTTTAAAGAAGCTTGTTCTAATCTAGATACT
TCGATCGAGTCATCCAAAGGTTTTTCGTCAATGAGGAAAAGGAAAAACTCATGTCCATTTAAAATTGTTTCATAATTTTT
TTACTGATAACTGTGATTTAGAGAAAAAAAGCTGGATTAGGAGTTTTTGACAGAACAAATTGGATTACAAGTTAAAAGGC
TAAAATAAGATACGCTGTTCGATCTGTAAATTAAATCATGTATTGCTCCAGTCTCAAGTTGCAGACGCAGCAACCGATGG
ACGCCATAGGAATGCTTATCATAGTCTAATGAAGTATCTGAACCATTTCCTTTAAAGAATACTCTCCTATAGAAGGAGTC
ACCATGATGAAATTAAAGTAGTGAAGGGGAATCACATTTTGTCTGAGAAGAGCAGTCACTAGATGATGATTATAAAGCTT
CAGGGGTAGTTTGCTGTGAGAGGGAATGACTTGCACATATACACTGAGATTCAGATGAAATTTTTGATCTTTTTTATATA
ATGGATAAATTTGAGGTGCAAAGAATTAATCTTTCATTACACATGATACAATTTGTTTCCAATTGTTTAGGCCTCCTGGG
AACAAAAAAAAAAAAAGGCACAAAAAGTTCCCTTCTATTAATTAAAGAGTTTGATATAATCCTTGTACTCAATTTGGAAA
AAACAATTGACATTGTCATGTTTGTCTTTCTGATTTTGCTATTGGATTTTCCATCAAAAAATTTCTGTTAGATTGCATAA
CTGGAACTGTCAATTGAAACAATCTCAGATATCAATTTTTCACTTGATAGATTATAAGTTTTTGTATTTGAATATGGACT
TCCTAGTGTTGGGTTCTTGAAGGCCTGCTACATCTTTGTATAGTTTGAACTCCTATAAATTTTTTTTGGCACAAAAAGAA
AAAAAAAAGGCAAAAAAAACTCCTAATACAACTAAGGCAACAAGACTAACATGAACACAAGCCCTTGTCCAAATCCTCCT
GAATACGGCGATGATAAACTGGCCGGCCTCTAAGAACCCTAATGAATCGAAAATTGTGATTAACTATGAAAAGTATCAGA
AAAATATTTTTTTCATCATAATTATGCGTCTCAAATGGCATCATCCTTCATCGATTATAGAAATCCAACCAAGTAGGGCA
TTTAAAAGGAAACAAGCTTTGAAATGTCATTGAGAAAGGAGGTTGCTCGACCCCAACTAGAAGGGTAGATGAAAGCGATT
AGGTGATTTTAATAATAACACATAAAAGCCTCTTTTCACTAAAATAAAAGATGGATGATCAGCACATCGCAATCATCTAT
GTAATTTTCCTCTAAAGAAAAAATAAACATTTTATAAAGGTCATCCATGGCATGGCTGAACCTAATCATTAGGCTAATAG
GCTGCCAATCTAAATTATGCAGTGCTAAAGCTTCATTCATGGCATTTATATTAATCTTAATAGAGAGGGATGATACCAAG
TTTTGAGTCCACGACATATTGAGCTTCTGTAGGCTCATAGGACTCGGATTCTTCACATGTGATCAGTGTCTTTCCAGTAA
CAGGGTATAGAAGCCCATCCATACTTCCTAAGAGTTATAAGAGGCTGAGGAGGGAGTGGCTCTCAAGGTGCAATAAAGAG
AGGAGAGCTCTCTTAGACTCTACTAAGTCCAAGATGGGTAGGAAACCTTGTTGCTCTAAAGAAGATCTCAACAGAGGAGC
CTGGACAGCAGAGGAGGACAGGATCCTTAAAGCCTACATCAAAGCCAATGGAGAAGGGAGATGGGGAAGCCTCCCCAAGA
AAGCAGGTGCAATCAAACACACACTTCAACACTCTTCTCTTAACTAGAAAAGAATTGTTGAGCTGCTTGATACTCCAACA
ACAGTCTCAATTCTCACCCATGGTGTGTTTTCAGGCCTCAAGCGGTGCGGAAAGAGCTGCCGGCTCCGATGGCTGAACTA
CCTTAGGCCTGACATCAAAAGAGGGAACATAACAAGTGAAGAGGAGGATCTTATCATTAGACTACACAGCCTCTTAGGAA
ACAAGTAGAACCTTTGTTACTGAATGGCTTCATGGTGATATAGTTGTGAATTGTGTCTTCACTTGTGTCCTTCAACAATT
TCTCTTGCAGGTGGTCGCTGATCGCAGGGCGATTGCCAGGGCGAACAGACAATGAAATCAAGAACTATTGGAACACTTGT
TTGAGGAAGAAGGTCCAAGGTCAGCACCAACCAAAAAGGTGTGAGCCATCAGTCGATGAGGCACCGGTGGTGGTTCGAAC
GAAGGCGATTCGATGTGCAGAGATGTTCATCCCACCCCAGCAGCGCATTGCTCAAAACCAAGAAAAAAATGTCACTATGG
AGCCGGCCATGACGGGAGAATTGGCTGCTGAGAAGGTACCAAACTCAAAATCTGATGAACACTCCTCTTTTGATCCTCGA
GAAGACACTTGGTGGGACGTGTTGCTAGGGCTGGATACAAGCAATGCTTCCACATCAGAAGCTCTGGACTTCGATTTTTT
GCAACTATGGGGGAGTGAATCACCATGCAGCCACTATACCAGAAGAGAAGACTGTAAGGGGATGCTTGAAGATTGGATGA
GTGATGCAACACTACCCTTTGAAATGGAGCTCACGTCACTGGCCAGTTTCCTTAACAGCGAAGAGGAATGGCTTGGAGGA
GAGCTTTAGGATGAGAACCGAATAAGGTTAAGGTTTGGATGGATAAGGAGCTGTACTCAAGTGAAAACGCTGATTCATGC
ACAGCTCTCACTATGTTGTGCTCTCTTGCAGCACCCAAATAAGATTCCCATAATTAAATCTACTTAGAAAGTAGTGTCTC
CTTTCATGGTGTATCCATCACCTTTGTATTAATAAACGAGTATATTCCACGAATTCTCCTTTGTTTGTGCAGCTTCAGCA
CCTCCCATCTTTTGTATTGATGATATTATGACTTTTGAAGAGAAAAAGAATCATGAATTATGATTTGTTCTTTTCTTCTG
GTGAAGCCATTGAGACTATTTAAACTACTCATCAAGGGAGCCGCAGCCATCTCAAACTGAACCCATGCAGCAAGGAAAAG
AGAGGTGCTGTGCTCACCTAAGCAAACACCGCATTTATTTCGATAAATCGACTAGACCAAATGCGTGTGAAACCAAATAA
CTTTGAGTTCACCAAAATCTAAGCAGTATCTACAAAGAGTTTGAGAGTCCTGATAGGGGTCCGGCAAAAATTAAATGCAT
GCATGAACATGTTTTAAATGATTATAGTTCTTGTAGGGTGTAAAAAGAACACTTTACACTCGATGCCAAATTCAATGGTG
GAAATTGCAAAAAAAATGAAAATTTGAGCCATTGAATATGATACATAAGGTTTATAATGATTATAGACAAGACCAGTTTG
TTTCCAATACCCTTTGACTCACTGAATTATCTCAAGTTAATACTTCTAGCGACATTGCTATGTGTTTAATTTTTCGATGA
TTTGATGCACAAGCAAGTGATCTAAAAAACTAACGATTTTTTTTTTTTAATTTGTAGGTATTTTAGATATTATACATTAG
AATTTATGATTAACATTTTCATTTTACAACTCCCATAATTAATTTGGTAGCATGTGTAATGTTTTCTCTTTACACTATGT
ATTATAATCACATTTTAGTATGGTAGAATTGTGATATACATGCGACGAAAAAATAGCCATACACCCATATCCAAATTTAA
TGATGGAAAACTGTAGAATGAAAATGTAAACAGTTGGATGTGATACATGTGGTATCAAATGTATATCAACAAAATATGGT
ATCTTTTGAAAACAACTGCATTGTCTTCTGCCGGTAAAACTATTAAGTCATGATGACTTGGAATACAGGCAAACAATCCT
ACAACGGAGCATAAGATCCTCTCTCTTCAACCTATGTGTGTTAGAAATCTATCTACAAATCTTATTAGTAGCCTCGAGTC
TGTAGTCAAGATTCATTTATCAAAATATCTTTCAAATTTGAAGTAATAAGTAGGCAATTAGCCTGCCTCTTAATTGTCTT
TTTTTTTTTTCTTTTGAAACGGAAACGGAGATATTTCCCTATTATTATATATTAGATCGTATTTATTTACTATACAAGAT
GGAAATATAGGATTCTGGCAAAGGAGCTTTGGACTCTTTATTTATGAGAACTCTAGGGACCTACCCCGATGTGGTGGGGT
AGTGCATGACATGACAACGTCCTGAGTTGATTTACTATAGAGAGGAAAACTTTATTCTTCGATTGAACTTTCTATCCACA
GTATTTTGCTTCGATAAGCTGCCTGTAAGTTTCGCTAGATAACCAGGAGTCCGACCAAAAGACTGTACTTCCTGCATCTC
CAATATTTGAAAAGGATGAAGAGCAGAAGAAAGAGAATGCCTTGGTTATACCTTTCCACACAGGGAAAAAGGAACAAAGC
TGAGAATGCCTTGGATTTGACAGAGGTGGAGTCCAGTAAAACATGTATAAGTTTCCACTGCTGCCTTTCCTGCTTGTTAA
AATTATTTCCACCGCCATTTCTTTTTTTGATGTAAAGAGAGGCAAATGGAGCCACGCAGATTTCATTGAAGATTAATCAT
GCAAGAAAAAAAAACTAAATGATTCGAAACCAAGGGTTTGATAATCAGGACAGAAAATGCTGATGTTTGTAAGAAGAAGC
AATAAAGGAAAGAATCTTATCCGGACCAACAAGTAGAAGCATTCATTGTCTGAAAATTTCAAACAATTTCACAAAGATTC
CAAGCAATTTCCACCGCCATTCTAAGAAGGGCTTGATTGGCAGTTGTGAGGTCAATGACTCCGAAACCACCCAATTTCTT
TGGCCTGCATACCTGTGCCCAGCTAGCTAGGTATTCAACTTTGCTGAATGAGCTCGTCCCCCCATAAGAAATTTCTACAA
ATCCGATCTATCTGTTCAATGATGGTTGCTGGTATCTGGAGCATGGATATCCAATATAATGAATAGATCTTAGAACCGTA
TGAGTGTGTCCGGCCATGGTGAGACAGGCTCCTAATTGTCATGTTTGACCAATGTGACCTCTCTAGGTATCAATTCATCG
ATCAAAATCAAAATTTCCCGCATGCTAATGTGGTCATTGTCATACATGCATCAGCAACAATGCCATAACCAATTCTTTTA
ATCATCGTCATGGCAATTTTTTTACTCCCACCTTCTATAAGTACTCTTCATTTAATGCCATCACATTTTTATTGCAACTT
AGCAGTCCATTTTGCATATTTGTATTTATTGGAATATAGTAAGAGCCCCAAAGGAGGAGGAATGGCAAGAATAGTTGCCC
TTACTCCTAGATTCCCAGCAAAACTGTCAAACCGTGCAACTAGTATTTTCCTAGAATCTAACTTAATAAGCTATAGAAGC
TAGATCACCTTTGAAATGATTCTAGTATTTATTTGCTTAAAGAGGGTGGTTGCACGGAAATTCATAGCATTTTGCACTCT
CAACATTTTCCAAATTTGAAGCTAGATTGATAGGCTTATACTTTTATAATCTTTCAGTCTACTAAGCTGGAAGAATTCAT
GAGACTGCTTAAGTACATCATACGCCAATATAAGAACTTTACTGTATTTTGGAGAAATCCTTTCAAGCGCCCATTAGTAT
ACATTTTCTAAGCTCATATAAGAACTTTATGCATATTATACTAGTTTCCCAAATGGCTCCATCACTAACCAAGCAAACAT
ATAGAAAAGATGGCATTGCATGTTTGCCTCAAAACTCTACAAGGCCATAGTTGCACATTCACCTTATTTAAGGTAGAAAC
TTTGGTACTTGTCTGTCAAATTAAACCAATTATAAACTCTTATATAGAAAGAAAAAAAGAAGAAAAAAAGGAATGCAAGA
GGATGAGAAGCAATGTTCTTATGCAAAAATTAATCATAGTGATGAATTCTGCCTCTTTTTTTTTTTGAAAGTCCGAACAC
TTGATGCAACCACGTTTGAAACTTTTTCCATAGTACAGTTTGCCTTTCCATTACAGCCTGTTTCACAAACACCAAATGGC
TATTAATCGAACACTTGGCTTTTCTGTATGAGTATGATATCGTACCTGTGCGACACGTAATCTCTTCAGTCAGGATAACA
AAAAATATTGTAACTTTATGTGCCATGACGCAGTACCTAAAGACCCCCAAAAGAATAGAAGCCTAGAAGCCTCTTAATCC
CAGCTGGCCGATGCTAACAGTGTTAATAATAATGACTTATGCTCCTTGTCCCCTTGTCGTTGTCTAATCCTCCTAAGAGG
TGTCTCTGATACCCGTGCAGCCCTGTAGAAGTAACAAAAGAGCTCCTCTAACACAAACATTATAGTTCATAAAGGGTTAA
TGGATTATCTGTTGGGTTAATGAGCAAACAAAACTAACAAACAAATATACATGTCAGCACCAAAATGTTATCTTTCATAT
TTTCAGAGACAAAGGACCTTTGAAAAAAAATAAATTCTTAGCATGATATCAACCATCTGAGAGAGGAAGCTACATCTGGC
CAACCTAGCTTGAAGTGAATAGCTCCATATTAATGCTAGAAAACTAAAATTCATATAGTTTAAGGCTCATCGCTGTCGGG
AAGGAATCATCCAAGATACATTTAAATGATGAGAGAATCTTTCGCAAAGCCAGATTTTATATGCTTTGCATTGTCTAGAG
TAAAAATGTTGCTTCTTTATGACAGTATCCATTTATGGTCTATCAGAGCTTTATAACCCATGTTAAGATGGCCGACTAAA
TTAATTATTGGAACATGATTCTAGCTAGCAACTCTAGTGATTACATAGAAGACTAGTAATCAGAAACCATTACAAGTTTT
ACTAAAAGCTGTGTCCTACAGATACCTAAACCAGATCAGCTCTGTGCGTTTTCTGCCATATACTCCATTCCTTCTTGTTG
TGGAGGCATGGGGAAGTGTGAAAAGTGCAAGAATTATAGGACCATCCTATGATTACACCAGCAGAATGCAAGAAGATACT
TAATCTATAAACAACTAGGCCATAACCATAGATAATTACGAACCCTTAGGTATGGCTTAATTAAATGTATAAAGCTTTCT
TTCCTCAAAAAAAAAGGGTATAAAGATTTCGTGTTCGCAAAATTTATTAAAAGATTGCCACTAAAAGCTTCCCTTTTTAT
AAGCTTTGTTCATTTCTTGTGGTAATATGACAACCTATGGAAAGTCAGGCATATTTGATAATGGTGATCACGTGATACTG
CAACTTTTTCTAATGAAAAAGATATACTTTTGTAAGCATATAAAGCATACGGGGGCATGTACAAACCATGCTAGGTTCTT
AGGGGTCAAGTAATGAAAACCTAAACTCTGTCCTCAGGCTTAAGCTGAACCAAAGAAACAGCACCAATTATTGCTGGTAT
CCACCTAAGCTGGCTGCAAAAGTTATTTGATGTTGTTCGCACACAAAAAAAAAAAACAAAACAGCAAAAACGTTCTCTTC
CATACAAAAACTTAATTTCCTATAAATAACCAACCCATTAGTTGATTTCATGAATTCACTGGTGTAGATGAACAAAACTC
TCTCTCACTCTCTAAAAAGGTTTATCATATTGTAACATAGCTGGTAGAAGTCAAAAATAATACTTAACGTATGGTTAAGC
ACATGATCGAGCACAATATCAAAAAGAAGACATCATATGCTTGCCTCACCATAAACTACACACGTTCAACATGAGACTGA
TGCTTCAAGTGAGGCTCCATCCATGTTTCTAGAAATATAGGAAAGTGGCAGATGTACCAAATACAACATTATCAGTTTCT
TGGGGCTCTAGATAAATATCAGTGAGTGCTAGCAATATTAGCAATTCTTTTTCTTTTGGGGGTAAAAAATAGCAATTTCA
AAGAATAGCCATAATAACCAACCCGAAAGGAAAATAACAAAATATTATTTCATAGAAAGAAAGGTGTTTCTAACTTCCAT
TCCTGTAAAGAAACAACACTTGCAAGCAGTACAACTCATATTTGTCAGAAAGTGGACTCCATCATCATTCATCCGATGTC
AAAATATACTTTACAATCATCAACGCAACAAAGAAAGAAAAGAACAGAAAAGAAAAGAAAGAGATGCTTATCTTTCCCTG
GGCAAGTAGCTAGAAATCCAGCTTGAAGACCACCTTGTGTCTTCTCTTAGCCCCATGTCATGGAGGACACATGGTTGACC
ACAAATTTCCAATCAAACCCAAAATTCTGTTAGTTAGATGTTAATGTTAGAGAAAACCATAAAACTTACAGTAAAAAATT
CAACAAAATTTATATAACTCCAATTTAAATCTGGGCAGTAAATTTCCACAAGAGTTCCTAAAAATGCGTAATTCCATCAA
GAGCATGAAGGGAGAGGTGATTTAGCACAGAGTCTGATCCTTACATAGTTAAACTTTATAGTGTTTCCTTATCATCTAAT
AATCAAACAGACTTATAAGAGAAATCATTAACTCAAATGTTTAATCCAAGCACCACAACTCACATGATATATAGGCATAG
ATTGCGTAATGTTAGAATACTTTGCTTGACTATTACCTAACTTTTTCTTATGGCTGTGTATGCAAAAGATGCAAATCAAG
CTGAAATATAGTTAATGAAAAAGAAGAACAGGGTTATATTTTTGATGTTGATTCATAATAGGAGTAATCACATGCACACA
TTACTGAACTAGAAAAATAAAATATACAGAGTCTCTAACTTTACATGGATACCTTGATGGAGACTCACTTCTTTAAATAA
AATTTTTAAAAGAAAAAACAAAACACTATGTCAGGGAATATGATAGCTAGACCAGTAAGGATGTAGATGACACCAAGTAG
TATATCAGCCAGTATAATGTGATCCCAATTGAAGCATGGTTTAAAAAAAAATGGACTATCTGTGCTTAATTTCTTTTAAG
ATGAAGAAGAAAAGAAGATCAGCATACAATTTGTTTTAAGAAGACAAACCCTTTTCTTCTGGAATGAATTCTAACCAAGA
GGTGGCATTTCCATTATTGGTAGGGTGCTTTGGATGTCGAATTAAGCTATCCAGAGGTAAGTTGTGCACTCATGAGTAAG
TCTTAAGAGCATAAGCAAGCGGTTGAAGAAATTTGATGAACCAGACGTGGCTGCGGAGCCCATTATCCCCATTTTTTAGG
GACAGTGCATATCAACTTTTTAGTCAAATGCCTTGTCTGAATTTTTGGAATTACGAGCTCCATAGGCCTTCCATGATCCC
ATAGTTTTCTTTGGTTGTTCTTATCTGCACGGCAACTCCCAGTTGGGTGGGGGGATATACCTTATGGATAGCATCATACA
GTGCACTAAATAAAACTTACACGATGGCATCATATGGCGCGCTTTCTTGAAAGTATTCCTTAGCTTACTTGCAGCCTCTT
CAGAGCCACCTTGGACCAAGAATCCATTACATCTGGTTGAATGCTTTAAGACTTCATTCTGATGATGTGTCTTGTATAAT
CATTGGAAGGAGGATAGGGACCATTTAATTCTTTCTTTTCTCAGTGTAAGTTCGGAAAGTTTGTAGAATCAAATTTGGTT
TCAATCCAAGTAGAAGGCTTTTGTTCTCACAAGAAGTGGAAGCTTCTTGAACTTGAAAAGGAAACATCATATTGGTTTAT
TAGTTGGACTGCACCGAGGCCTCTAGGTTCACATCATGTTAAAACAATTATGCTCAAATGTGATGTTAAAGCAAGCATCC
TAACCTGTAAGTAGTATTCCCTGAGGCTGTGAGGCTGTGTTTGGATACTTAATAGCTCATCAGGGAGCAGAGAGATTTAA
CCATTTGAAACCATCTCCTAATCAGTGATTTAAGTTATGCCATACTATAGGATTCAGGCCGGCCCACTCCAAAGCCACTT
CTGGGTATTTATCAATATAGGCTAGCCTAGCCTGTAATTTTATGATTTTGCTAGTTGTCCTAGCCCAACCCACGAATCCC
ATAGGATTGTCAACCCAATCATCCAAACAAGCCCTACTTGGTTGACATTTCCAGGTTTCTTGGCATTTGGCTGCTGAATA
GCTAACACTCCTTGAATAACTTTAATCATAAAAAAATTCACTCCCTAACCAGCTAACCAGAGACTAACTCTATTTGCTGT
TTGGTTAATGCTTCTATAGTTAGTGGGATAAAGTTGTTGAAACAAGTAAAAAAGTAGAGAGGAGGTGAGGGCTTTTGGTG
GTTAAAGTTATTTTCACTCTCTTCCTACAAATAATTTTAACCCAGTTAAGTACCTTTTTCACCTGATGACCAAATAAGTT
AATTCACACCTTTAAAATGGTGTCCGGTTGATTAGCTAGATAACTTTATATTGTCCCTTCTTCAACTAATATCCAAACAT
AGCCTTAGTAGGACAAATTTGTGGAAAGAGTACAAAAGTAGAGAGAGAGAATAGAGAGATTGGTGGTTAACTGTATTTCG
TCCTCTCTCATGAAATAGTCAACCAAGTTAAGCGGAGTTAGGAGACTTCAACTAAATAACTTTAACCCTCACTTTTTGGC
ATGTGTTAGGCTGGTTAAGCTGATAACCTGCCCTTAACCAGTTGATTACTCGCAATCAAATGTAGCCTTAATCTATAATT
GCAAGGTGAATTTTACATAGCAAAGATATCCAAGACATGTTTGCTGGTCTAAAGCTGCATAAAACTGAACTCCAATGGCT
ATGGTGTTGGCCTGTCATTCTCCCTGGTAACTAGAACTCTCAGATGTTGAAAGTAGGCGGCAGCCTTGTAGATATTAACC
ATTGTTTATCCCTAGGTATCCAAATCTAAAGGTTTGGCTTGAGAAAGATTTAGATAATTAAGTTGCCTGGATTAGTAGAT
CCATTATGCAGATATGGAGGTTGAATGTTTATTATCCCATATATGGGTTCTCACATAAAGGCTGATGGAATTAAAAGTTA
GTCAAACTTTGAGGCAGGGATATAGAGCAGCTGATTTTTCAGCATCATGACATTGATAAAGCATAACTAATAGTAATTGC
CCATTGACACCAAAGTTCTGCTAACCCAAATAAAAGGTGCATTAGCATTTCTTCCACAAATAAACCATAGCACATAGTGC
AGACTTGTAAGTGAATTTCAAAAAAAAAAAAAAACTTAAAGGGGTGATTTCATTCTTATTGCATGGATGGTGAAGTCAGA
AAATATGTCTACCCTCCCGCCCCCGCCCGCCTAGCAAAAAAGAGAGAGAGAGAAAAACAAGAAAAAGTCATTAGCTGCAA
TTACCTCATTTGTGGATTAGATATAATACTAAATAGATTGTCTTGATCATTTAATGCAAAAAAAATCTTTGATTACCAAT
TCCTCCTTCGAGCCTTTTTACTTCAAGAAAATACATGATGGAGTTATTATCACACATATATGCTGTTGTATAGATGAATT
GTTGAAATTAAATTTATAGACTATGGTTCGCCATAGCGACCCGAACCGGGCAGTATGGGGCATACCGTATCGTACTAATT
CGTTACCAGTATCCAGTACAGATGGTGTACCGACATTCGGTACGCCGAAAAAACTCTATACCGTACCAACACAGTGCTAG
TGTGGCACCGATACGAGGTCCGGTACCGAAACAGCAAACCTGGATATAGACATTATGATTTATATGTTCGGAAACGAAGG
GAATCCATCTCACAATTGAAATACAGTTATCAATCTTCTCCCTGCCAACTATAATTCATGAAACATTGGCATTCTATATG
GTACTAAAAACATAAGTAATAAATAAAAAAAAACTATAGAGATAGAAGGTTTTGGCTTCGATCCTATAAAGAAATGATGA
TAAGATTTGTATGATAGAAAAGTATAGGGGCATACCACACCATAGTATATCCGTAGAAGTACGTGGGCACTCTATACCAT
ACCATGCTGGTAAGGTACCAATATAGGATCCAATACTAAGACTTAAAATCTTGCTAGAGTTCTACAAAACTGAATCTTTG
CACACCTTGCTTGTTGGAGAGTAAACAGACATGATAAATAAAAAAGTAATTATACAACTAAGCTTAGTGTCAATATGCCA
TAAGACATCATAATCAACATATAAGCATGAGTTCACGGATACAGAATCTGAATTGCAAATATGGTTTGCCACAAACATCA
AAATAGTTTCATCGAAACAAAATAAAAAGTAGCACTTAGATAGGAAGAAGGCTTACATTGTACAGAACTACAGATCAATC
ACCAATTCATCTGGATTCGGTGAAAATGCGCTATTGACATAAACAAACTGTTGAACAAACAACTACCCATCAGTAATTAT
GCATCTAAATAGTACGTCAAGATATATAGTATTTTCTAAGGCAGTATGCATACCAATGTATCTCTACAAAGTTGACGACA
AAGAAATTCAATGACCTTAGAGAATTTGTCATTACCAGCAATCTTCCAGCAAAAGAATTAATCAGTTAGCTCATACAAAC
TCTTCTGAGTAGTCTTGAATGCGTAACATCTCCTAGCGGTCCAAAAGTTGCAATTTTTCAGTACAACTTATTGTCATTGG
ATGAACTGTAAAGGATCGGTCATATTTAATTTGATTTATCAACATCCATCTCATCCTCCTTGTCTATGCAATGCACAGGT
TATGTGCTTGGATCTAGTGAATACAGCCATTGTAGATGTCACTACTGTCTTGCAAAATCAATATCTTTAGTCTATGAGGC
TAATGAAAATTATATTACAAGTATTCAAACACCACATGAAAGTTACTTAGATGGAAAGTATCTTCCTATTTTTTTCGCAT
AAGTCCTAAGAGCAATAGAGTATCTTGCGTCTACTGAATCCAATGGGGTATAATTTTTGTCTCTATCACACTAAAAGTGC
ATTCCATATATATTTATTTAGTTATGCTAACAATTGGCACCTTGTTCTCTAAATTTTCATCAATATTCTACATTTACGGT
TCACTTACGTTCTCTCAATTAACACTACATATAAACTAGCATACATCCTGGCACCTTCTCAACATTAGCAGTCTGTTTGT
TTTTAACCTGATTTGAGAGATACAAGCCTCAAGCCACATGATGATATAATCCCCTTGGAACCAAGTTTTTTTTTTAAAAA
ACTCCAGTTAAGATTTTGGTTCCGTTCAGCCTTGCCAAGTTTCAGTTTCTGCAATGGGAACAGCTATTGCTAAAGCAGGT
TTTGCTCCTTCAAGAGCACCTGAAATTAATTCATTTTATAACAATTCCTGTACCCTTCTATCGAAAAACTAGTTGAAAGC
ATTTTCCAATGTTCCTAAATACCCTTCTTCCCTCCAGCCACCTCTCCCCTCATCCATTATGTAGTACAGATTCCAAAGAG
AGTGACCAGCGACGCCATTCTTCTCCCTCCCTCTCCCTCTCTTTCTCCAACTAGTGAAAGAACCCCTGAATCTCTCTTTT
CTCATTTACTTCTTCCTACTCTATTGATTTCTTGATTTATTTTGACAAAAATCTTGCATCAAAATTGAACTATCAGGTAT
GATTTTTCGAAATTTTTCTCTTGTCTTCTAGTGTCTTTTTCTAAGGTTTTGTGGAACAATTTTTCATGTTTTTCCACTCT
CCTCTTCCCCTCCTTTGACAAGGTGTTGTGCCAGGCAAAATTTTCTGTGATACATAAGGTAAAATATAAATTCTTTCAGC
TTGCAGTTTTAGCTATTCAAAAAATCTAGACGTGTTAGTTTATATTTTTATTTTCTTTGACAGATTTCTATGGTACTCTT
TTGTCGTGAGAAATACAACTGAAAGTTTATCCTTCTAGATATGATTTTGACTACTAGAATTAGAAGTACTGTAATTTCTC
TTACTATTTTATTGGTTGTTCATGAAAGATGATCAAACTTAAGCACAACTAAAATTTTCAGCTCAGTGACTGGCTTTAAA
CTAGAAAAAAAAAACTTGTTGTAGTAAATTGCAGGTTGGAAAAATATTTATGTTTAATTCAGAGTAGTATGTTAATATTA
TGAACCTTGAACCCTGCTATCTTGATCATGGCGCAATATTTTCTGTGATACATAATGTAAAATTGAAATTCTTTCAGCTT
GTAGTTTTTAGCTATGCAAAAAATCTAGATGCCTTAGTTTTTATTTTTATTTGCTGATAGAATTTCATGGGACTCTTTTG
AGTTTGTTTTCAAAAATACAACTGAAAGAGCATCTTTTTTTATATGATTTTGAACACAGGATAGTGTACATTCTTTTACT
ATTTTATTCATTGTTCATGAAAGATGATCAAATTCAAGCACAACTCAAATGTTCAGCTTAGAGAGATACCTTTAAACTAG
TAAGGCTTGCTACAACTAATTGCAGATTAAATAGATACGAACGCTTAATCCAAAGTTGTATGTTAACATTATGAACCTTG
AACTCTGTTATATTGATCATGGCCATTTGATGACGGACAGGTATACAGTACTTGTTTGAAATGAAAACCTATATTTTAGC
AAAAGAATGAATTAACGATAGCCATAAAAAATTGTTTTAATTGTCATAAAAGGCTGAAAATATAAAGAATTATTTAATGG
AAATTACCTTCCCCTTATAATAAAAAATTTGGTAGAACTTGGTCATTCAGCAAGGTATGTTATTCCAATGTTTTCTACAA
TTTACTAACATAAATCTTATTAGTAAGAAGCTATAAGTATATTTTGTTTGCCCTGATTCATATTTCTTTTTAGTTCTAAT
TCATTCTCAATATCTTTTCTCTTTGCAGGTTTGAGTTTATGTCGATATTGCATTTCCCCAAAATAACTCTTTTTGTAAGT
GTTGCTGCATAAATTTAATTTGAGTTTCCTACGTATCTCTTTTATTTTTATAATATCCATCTAATTGTTAATACAAAAAG
TATATGATTGATATTCAGATGCAATATCACAAACCGAAGGCTAGCTTAATGACTCTTAGACTACAGGAGGATAAAGACTA
TGGCAAGTAGACCAATGTAGCCCTGATGACTCTCTTTTGTGCTTTGTTGTTATAATTATCTTTTTGTTGGGAGTTGTTAT
GTAGACTACTCTTTCTAGCTCCTTTTTTTGGTTGTTACTAAGTTCATGTTAAGCAAGTTGTCATAGACAAATTATAATTG
TGCTCAGTGATTGTGGCACAGCTCATGGGTTGGAACATGCCAAGTAATTTTGCTGTAAATTGTGCTATGAACTTGGGTGG
TTTCTGTACCTAGCGCTTGCAGCAGGGAAATGTTTTTATGTTTCACGTTACATAAATATAATAGATTGGATGATAGTAGA
AAATGGTATATATTCTAACATTCAGTTTTTCTGATAATCCATATGGTTTCTCAGCTTTATTAACAAAGATGAATGAAAAG
ATGGACACAGTTCAATTTGTTTGGAGGTCTATATAGAATTGAAGCTTTGTGTATTTATCATATCAAGAAGTACGGAACTA
AAACTTTTTTAAATTTATGGCCTGCTATGGCATGTCCATGACTTCTATTTGAAAATTTCATTCACATCCTTTTTTTCTCC
TTTCCTATTCAATACTTCTATTATATGTTCTTTTCAAATGCCTCTTCAAATATGTCCATGTGTACTTGTGCAAATTATCA
GGTTTTTTTTCCTATAGATTTAGAATTGTACTTTATATTTGTTCCAACCATTCAAAAACCAATCTCGTGAACCAAGAAAA
AACAAAACCAATCAACCATATTAGCACCGAAAATCCTCATATGACAGCCAATAAATGTAAAAATAACATCACAATGATAA
TGACAATATTGTGAATAAGAATGACACATATAATCAATTTCGGCCTTAACTGGCAGAAACCACCTCAGTCAGTTTCAAGT
CGTTTCAGGCTGAAACTAATCTATTTTACCCAAAATGGATTAGTTTTGACTGAAACTTAAGTCCTTGATTGCAGTTGTAA
TCTCATCTAACCACAGATACTTACCACATGTAATTTCCTAAGTATATCGCTAACCATTCAATATGCCTTTGATGTACTTT
CTTGATACTCACCACATAACCTGTAGTGTAACTATATCATATGTTTTCTCTGAGTAAACCCAAAAAATGGGAGAGGAGGA
ATAGATTTTGCTTGCATTCTGTAATTTTCATTAGATAACTAGTCAAAGAAATAATCTTGATGATTAGTCTTTCTAGTTTT
CATAATATGTACTAAAATATTTCTCCAATTAGTAGGCATTTCCTGACTTTCAAGATTGCATGAATACAACTAATTAGCAA
ACTCAATCCAACTTGTCATAATATGTTGACATAATGATGTTGTCTACAGAAAAAATAAGTTCCAAGCACTACTAATTTGG
CATTTAGCATTACCTTGATGATTGTTGTTCATATCAATTATATGATCCTTCAAGGCCTTTCTTCGCTTAATACAATTCAT
CCAATGTCTTGGCATGTTGTGTGTTGCTTGGCTTTTTCTTCTTGTAGAGTCCTTTTCAAATAATGTTCGCAAACCTTTTT
TAAGACATTTGCTTTAGAAGTCACACAAGCACTTTTGTTTGGTAATGCCAGGCATGCTCTTAATATAACAGCAATAAGCA
CAGATCAAAGCATTACACCTTTAGGCAGTTTAATCAATTTCCCTAATATCTACATACAACTTCCTAGCAGCATCAGACCA
CAAATTCTATGATTTTTTTCTTATAAAGAGTATTCCTACAATATGCATTTGCCAATAGCAAGAAAGACAATCTACATGGT
CTAAAGCATTTGCAAGATGGAGGAAGAGAGAAGCTCTATCTTCTTTTCCAGATGAAAATAGAATGTCTTGTCTTCTCATT
GCTTCAACTCAATGTCATTCAAGATATGCACTAATTAAACTGAAAAGGGAGAAATGTTACCTTTCCTTCTTCCTAGTCAT
CAGAAACTTACTGATATAGGACAGCATAATCACGGACACCACTACCTAGCGCAATGTCACACAACCCCCATGTCTTAGTA
GCTAAAATATTCCACCTTGGGTGATGCGCCCACTTCAGAATCTTTGTGGAATCTCAAATCAGCACCCACTTCCTAAGTGC
TCTCTTACTTCAGATGTTTTTAAAATATCTGCTTCCCTGCCTTCACCCATATCTACTCCCAATTCTAGTAATCAAGCCTT
ATACAGCTTCCTCTTTAATATCTCTTTTTTTCTTTTGAGAAAAAAAGATCACACTATGATATTTAAAGCCATTTCATTTA
GTCTTCAACTGCATATACATGCTTCACCTTGTTAAACATGCCCAAAACTAAAATCCTAGGCAAAAAAGGATTTCAGCAAG
TATTACAAAAACATGTTTAATTATGATAGTTTACATGATTGCTCCCTGTTACTCAATTTATAGTGTCTTCAAAGCAAGCA
ACTCATAAGTTGCATATTACTCTCTAGGAAAAGACCTAGAACCAGTACTGAATACTTAAATTACACTGCATTCGCTTGTT
TATAGCAAAGAAGAAGAAGAAGAAAGTCTGCCTTCTTCTTCTTCTTCTTCTTTAAAGATCATCTCCACCCCAACCCTTGT
CACATTGGACCTGCTTTGACACTGAGAAAAAGATAATAAGCTTTTTTTTCCCTTTTGTTTCTTCTTTTTATGGTGTTGGT
GGTTTTAGGGTGGTATACAAGTGTGTTTAAGAATTTAAATACAAATTAAGAATTTATCCTTGTTCCATACTTAAATGAAA
TCAATGAGCAACATATCTAAAGACCCTATAAACAATCAATGTCATATGCCCAACATAAACTATATATAACCTAAAAATCC
AAGTAAAACTTGCATAGTTCTTTCTGGAGATGGCTTCCACTTCTCCGCATGAGAATTCAACACCTTAGCATGTAACACAC
AATGAATAGGTGCATCTTCACTTGAAGTAACAAGACTTCTCCACCCATCACCTCGATCATTTATTTTCTCCCACCTTCAA
GAACATTCACCATGAGCTCTCTTTGAGGAAAGAAAACCAGCTTCTATTCATCTTTTCTAGTGCACGTCCTTATCTTCTCT
CTTCACTTCAAAGATCCCTCCAAAACTCCCCTTCTCTATGAACTTCATTGTCTCTTCCTCAGTCCATCTACTTAATTTCT
TTCATCACTTTTAATCTATATATGAATGGTACTTTTCTTGAGTCTATGAAAATCAGCTGCTCTATTTAACAACAAGAATT
TATGTCTACAAACTTCATATATTACATGCATATCATCCGAAACCTTCCTGCTTCCCATAATTTTTCATCTATGAGGGAAG
AATTCAACACCAATCAAGATCCCTTCAAACTCCATTAACATCATTTCACACTTGGAAATCTACAAACTTCTCATGAAAGG
GTACCTCATTGGAAAGTATTCACGCAATTGTACCTGGATACACCAAATTTTGGATTGTGTGGATACTTGGGACACTTTAT
GACACTCCTTGACACTTCATATCATCAAATCAACTTGTTAACTCCAACATGATATTTATCAAAGGTTTTTTCAGATTCAC
AAAACTTTTGGACTGGTTAATCCAACTAATTATTCATCATGTGCATAAATCTGTACATATTTGTACACACATCTACATCA
TACAGAAGCAACGACATGTTGGATTTCTTTAAAATTTCCATGTCAGATTCAAGAGTACCATGCCCTGTGGTTATGAAGCC
ATCATCCCAAACCTTGCAAGTTAAGATGTAATTGCAAGACATTAACAAGTAAAACAATATCAAGTTTATCAAGAAACATT
CCCTCATAGCAATTATCCCAACCTTTCTTTTCCCTTTCTTCTCTAAATCTGGAAAGGATATTTAATTAATTACCACTAAA
TTTGCCTTCTTTTGTACCTTTCTTTTGCTTTCTAACAAAAGGAAGAAAAAAGAACAAAAAAAGAAAAGAAAGATCAAACG
AGGATGTTCAACAACTGCTTCAATGAAAGCAAGAGAGATTAAGAGGCTACACTAGAAGGAGAAGCCATTGGTACCTTAAA
TTTGGCATGTTTGAGTATGGGAACATCGCCGGTCGCCCTCAGGTGAACTACAACTGCACGCAATAGGAGAAGGTCAGCAC
TCAGCAATGAACAGATAGATAGATAGAGAGAGAGAGAGAGAGAGAGAGGAGGGTGAGAGAAAAAAGAAGGAGAAGAGATC
GTAACCCTATAAGCTTAGAGGACGGACGAATTCTCTTCCTTGACCTTTTCGGTCGGAAGTCGGCGATTCTGCGGCCATGA
TCGAAGGGCACCGGAGATAAACTTGAAAACTGGCACGTCGGAGCCGGCGGCCGCGGCGGATGGAGTTCGTCGGAGGGAAG
AGGGCGGGGGGCAGAGAATGCGGATGGATAAGCTCGTCGGAGGCGAGAGGGGGGTTCGGGATAGAGCTCGTCGGAGAGAA
TAGGGCTAAGGCTTTAGATGATCAAGAGCACGAATCGTACAGCGATCAATGGAGCCAGACGACATGGCCCATTCTCTATG
ATACAATGGGCTTAATTGAGCAATCATCATCGATATAATGATCCAAAGCCTAAGTTGGGTGCGATCGTACCAGCACAAAC
GCACTAAATTCCATCAAAACTCTGGAGTTAAACATGTTTGGGCGAGAGCAGTACTAAAACGGGTGACCTTCTAAAAAAAT
CTATCATTCATGGATCATCCCGACGTGTTTGCAGTCTTAGCCGGGCATAGCTTACAATTATTGTCCAGAGACACATTGTT
AAACCCAATTAAGGCGAAACCTATGCTCAGAATTGTGCCATAGCCACCCTGACCCATTTGCAATTCTAGCTACTGGCTGG
CGACTAGAGATGCACCATGTCATGAGAGTTTGAATCCATTTTTGCATATTGCTACTATTATGCAACCCAAACTCTCGAAG
GTGGGGCTCATGAATTAACTTCCAATTTAACTGCTTGCATTCTTGATATTTTAATACTTCATGCTAACTTTACTGCTCTG
TTGAATGTGCTTGTGGCCTTAACTTTGTTTCTTAGAACTCTAGTGTAAGTTGCACTTAGTCCAATGTGGGGGGGNNNNNN
NNNNNNNNNNNNNNNNNNNNNNNNNNNNNNNNNNNNNNNNNNNNNNNNNNNNNNNNNNNNNNNNNNNNNNNNNNNNNNNN
NNNNNNNNNNNNNNNNNNNNNNNNNNNNNNNNNNNNNNNNNNNNNNNNNNNNNNNNNNNNNNNNNNNNNNNNNNNNNNNN
NNNNNNNNNNNNNNNNNNNNNNNNNNNNNNNNNNNNNNNNNNNNNNNNNNNNNNNNNNNNNNNNNNNNNNNNNNNNNNNN
NNNNNNNNNNNNNNNNNNNNNNNNNNNNNNNNNNNNNNNNNNNNNNNNNNNNNNNNNNNNNNNNNNNNNNNNNNNNNNNN
NNNNNNNNNNNNNNNNNNNNNNNNNNNNNNNNNNNNNNNNNNNNNNNNNNNNNNNNNNNNNNNNNNNNNNNNNNNNNNNN
NNNNNNNNNNNNNNNNNNNNNNNNNNNNNNNNNNNNNNNNNNNNNNNNNNNNNNNNNNNNNNNNNNNNNNNNNNNNNNNN
NNNNNNNNNNNNNNNNNNNNNNNNNNNNNNNNNNNNNNNNNNNNNNNNNNNNNNNNNNNNNNNNNNNNNNNNNNNNNNNN
NNNNNNNNNNNNNNNNNNNNNNNNNNNNNNNNNNNNNNNNNNNNNNNNNNNNNNNNNNNNNNNNNNNNNNNNNNNNNNNN
[truncated: 91,726,584 more chars]
